# Supplementary material for: Responses of unicellular predators to cope with the phototoxicity of photosynthetic prey
Source: Nat Commun. 2019 Dec 6;10:5606. doi: 10.1038/s41467-019-13568-6 (PMC6898599; doi:10.1038/s41467-019-13568-6)
Supplement: Supplementary file 5 — Supplementary Data 1 [file 41467_2019_13568_MOESM5_ESM.xlsx]

## Sheet: Naegleria sp.
Supplementary Data 1. FPKM values of mRNA contigs under respective cultivation conditions in Naegleria sp., Acanthamoeba sp., and Vannella sp.
Contig ID	Annotation	Green_D-Rep.1	Green_L-Rep.1	Green_D-Rep.2	Green_L-Rep.2	Green_D-Rep.3	Green_L-Rep.3	Pale_D-Rep.1	Pale_L-Rep.1	Pale_D-Rep.2	Pale_L-Rep.2	Pale_D-Rep.3	Pale_L-Rep.3	w/o_prey_D-Rep.1	w/o_prey_L-Rep.1	w/o_prey_H2O2_D-Rep.1	w/o_prey_D-Rep.2	w/o_prey_L-Rep.2	w/o_prey_H2O2_D-Rep.2	w/o_prey_D-Rep.3	w/o_prey_L-Rep.3	w/o_prey_H2O2_D-Rep.3	Chl_D-Rep.1	Chl_L-Rep.1	Chl_D-Rep.2	Chl_L-Rep.2	Chl_D-Rep.3	Chl_L-Rep.3	w/o_Chl_D-Rep.1	w/o_Chl_L-Rep.1	w/o_Chl_D-Rep.2	w/o_Chl_L-Rep.2	w/o_Chl_D-Rep.3	w/o_Chl_L-Rep.3	RB_D-Rep.1	RB_L-Rep.1	RB_D-Rep.2	RB_L-Rep.2	RB_D-Rep.3	RB_L-Rep.3
comp1005466_c0_seq1_m.23741	.	0.33	0.59	0	0	0	0.34	2.26	0.61	0	0	0.37	0.7	0	0	0	0	0	0	0	0	0	0	0	0	0	0	0	0	0	0	0	0	0	0	0	0	0	0	0
comp1008377_c0_seq1_m.28341	.	0	0	0	0	2.55	0	0.85	0	0	0	0	0	0	2.93	0	0	0	0	0	0	0	0	0	0	0	0	0	0	0	0	0	0	0	0	0	0.7	0	0	0
comp1009694_c0_seq1_m.29770	.	0	0	0	0	0	0	0	0	0	0	0	0	0	0	0.75	0	0	0	0	0	0	0	0	0	0	0	2.22	0	0	0	0	0	0	0	0	0	0	0	0
comp1010831_c0_seq1_m.24193	.	0	0	0	0	0	0	1.57	0	0.34	0.29	0.42	1.2	0.34	0	0	0.59	0.29	0	0.77	0	1.23	0	0	0	0	0	0.43	0	0	0.91	0	0.88	0.42	0.57	0	0.82	0	0	0
comp1011579_c0_seq1_m.29498	.	0	0	0	0	1.11	0	0	3.11	0	0	0	0	1.63	0	1.41	0	0	0	0	0	0	0	0	0	0	0	0	0	0	0	2.08	0	2	0	6.74	0	0	0	1.6
comp1013837_c0_seq1_m.22427	.	0.25	0.43	0.72	0	0	1.05	0.44	0	0.24	0	0.55	0	0	0	0	0	0	0	0	0	0	0	0.44	0	0	0	0	0	0.86	0.21	0	0	0	9.42	7.04	0	0	0	0
comp1013940_c0_seq1_m.24750	.	0	0	0	0	0	0	0	0	0	0	0	0	0	0	0	0	0	0	0	0	0	0	0	0	0	0	0	0	0	0	0	0	0	0	0	0	0	0	0
comp1014150_c0_seq1_m.21053	.	0	0	0	0	0	0	0	0.19	0	0.15	0.41	0.57	0.78	0	0	0	0	0	0.36	0	0	0.46	0	0.83	0.19	0.35	0	0	0	0.16	0.31	0.81	0.2	0.88	2.22	0.15	0	0.19	0.18
comp1015402_c0_seq1_m.28412	.	0	0	0	0	0	0	0	0.66	0	0	0	0	0	0	1.19	0	0	0.69	0	0	0	0	0	0	0	0	0	0	0	0	0	0	0	0	0	0	0	0	0
comp1017778_c0_seq1_m.29301	.	0	0	0	3.22	0	0	0	0	2.24	0.99	1.7	3.53	0.79	0	0	0.97	2.78	1.73	0	0	0	0	0	2.39	0	0	1.89	0	0	1.98	1	6.62	0	2.21	0	1.67	0	0	0
comp1019645_c0_seq1_m.25725	CRISPR-associated endonuclease/helicase Cas3	0	0	0	0	0	0	0	0	0	0	0	0	0	0	0	0	0	0	0	0	0	0	0	0	0	0	0	0	0	0	0	0	0	0	0	0	0	0	0
comp1029253_c0_seq1_m.29479	.	0	0	0	1.78	0	0	0	0	1.22	0	0	0	0	0	0	0	0	4.69	2.21	5.05	2.08	1.68	1.26	0.86	1.23	0	0	0	0	3.24	0	0	0	0	3.5	0	0	0	0
comp1032859_c0_seq1_m.27512	.	0	0	0	0	0	0	0	2.32	0	0	0	2.08	0	0	0	0	0	0	0	0	1.09	0	0	0	0	0	0	2.23	0	0	0	0	0	2.65	1.14	0	0	0.84	0
comp1062115_c0_seq1_m.28659	Tenascin-N	0	0	0	0	0	0	0	1.41	0	0	0	0	0.73	0	0	0	0	0	0	0	0	0	0	0	0	1.4	0	0	0	0	0	1.88	0	0	0	0	0	0	0
comp1062855_c0_seq1_m.29706	.	2	0	0	0	0	0	0	0.82	0	1.13	0	0	0	0	0	0	0	0	0	0	0	0	0	0	0	0	0	0	0	0	0	0	0	0	0	0	0	0	0
comp1062942_c0_seq1_m.27538	.	0	0	2.03	1.02	2.68	1.87	0	0	0	0	0	0	0	0	0	0	0	0	0	0	0	0	0.98	0	0	0	0	0	1.91	0	0	0	0	0	3.5	0	0	0	0
comp1063249_c0_seq1_m.27217	Clusterin-associated protein 1	0	0	0	0	0	0	0	0	0	1.18	0	0.93	2.26	1.16	0	0	0	0	0	0	0	0	0	0	0	0	0	0	0	0	0	0	0	0	3.17	0	0.54	0	0
comp1063908_c0_seq1_m.27773	.	0	0	0	0	0	0	0	0	0	0.69	0	0	0	0	0.54	0	0	0	0	0	0	0	0	0	0	0	0	0	0	0	0	0	0	0	0	0	0	1.8	0
comp1064257_c0_seq1_m.23215	.	0	0	0	0	0	0	0	0	0	0	0.65	0	0	0.84	1.24	0	0	0	0	0.32	0.32	0.66	0	0	0	0.29	0	1.08	0	0.49	0	0.34	0	1.83	2.85	0	0.45	0	0.58
comp1064357_c0_seq1_m.29847	.	0	0	0	13.78	1.3	0	0	1.69	0	0	0	0	0	0	0	0	0	0	0	0	0	0	0	0	0	0	0	0	0	0	0	0	0	0	0	0	0	0	0
comp1064474_c0_seq1_m.28723	.	0	2.7	0	0	0	0	0	0	0	0.88	0	0	0	0	0	0	0	0	0	0	0	0	0	0	0	0	0	0	0	0	0	0	0	0	1.47	0	0	0	0
comp1064719_c0_seq1_m.24323	.	0	0	0	0	0	0	0	0	0.7	0	0	0	0.34	0	0.91	0	0	0	0	0	0	0	0	0	0	0	0	0	0	0	0	0	0	0.59	0.6	0	0	0	0
comp1064786_c0_seq1_m.27369	.	2.9	0	0.94	2.84	0	0	0	0	0	0	0.99	1	0	0	0	1.24	0.59	0	0	2.38	0	1.27	1.9	2.1	0.73	0	0	0	0	0.63	0	0	0	0	0	1.1	0	0.82	0.89
comp1065680_c0_seq1_m.23533	Pyruvate dehydrogenase E1 component subunit alpha	0	0	0	0	0	0	0	0.64	0	0	0	0	0	0	0	0	0	0.26	0.36	0	0	0	2.22	0	0	0	0	0	0	0	0	0.41	0	0	0	0.26	0	0.35	0
comp1066625_c0_seq1_m.29703	Dynein heavy chain domain-containing protein 1	0	0	0	0	0	0	0	0.82	1.27	0	0	0	0	0	2.24	0	0	0	0	0	0	0	0	0	0	0	0	0	2.54	0	0	0	0	0	1.82	0	0	0	1.78
comp1066893_c0_seq1_m.29247	Probable formate dehydrogenase	0	0	0	0	0	0	0	0	0	0	0	0	0.82	0	0	0	0	0	0	0	0	0	0	0	0	0	0	0	0	0	0	0	0	0	0	0	0	0	0
comp1067435_c0_seq1_m.29625	.	0	0	0	0	0	0	0	0	0	0	0	0	0	0.92	0	1.1	0	0	0	0	0	0	2.58	0	0	0	4.44	0	0	0	0	0	0	0	0	0	1.94	0	5.33
comp1068407_c0_seq1_m.29573	.	0	0	0	0	0	0	0	0	0	0	0	0	0.84	0	2.18	0	0	0	0	0	0	0	0	0	0	0	0	0	0	0	0	0	0	0	0	0	0	0	0
comp1068818_c0_seq1_m.26033	.	0	0	0	0	0	0	1.89	0.91	0	0	0	0	0	0	0	0	0	0	0	0	0	0	0	0	0	0	0	0	0	0	0	0	0	0	0	0	0	0	0
comp1071368_c0_seq1_m.29570	.	0	0	0	0	1.17	0	2.3	0	0	0	0	0	0	0	0	1.05	1.01	0	0	5.05	0	0	0	0	0	0	0	0	0	0	0	0	0	0	0	0	0	0	0
comp1074357_c0_seq1_m.26760	.	0	0	0	0	0	0	0.57	1.56	0	0	0	0	0	0	0	0	0	0	0	0	0	0	0.87	0	0	0	0	0	1.7	0	0	0	0	0	0	0	0	0	0.76
comp1074394_c0_seq1_m.28954	.	0	0	0	0	0	0	0	0	0	0	0	0	0	0	0	2.78	5.34	6.65	0	2.13	0	0	0	0	0	0	0	0	0	0.95	0	0	0	2.1	0	0	0	0	0
comp1075264_c0_seq1_m.24514	.	0	0	0.4	0	0	0	0	0	0.74	0	0	0	0	1.08	0	0	0	0	0.43	0	0	0	0	0	0.38	0	0	0	0	0.65	0.32	0	0	0.62	1.24	0	0	0.4	0
comp1081222_c0_seq1_m.24764	NHL repeat-containing protein 2	0	0	0	0	0	0	0	0	4.24	0	2.87	5.54	0	0	0	0	0.32	0	0	0	0	0	0	1.46	0	3.86	1.48	0	2.47	4.09	0.67	5.12	2.9	0	0	0	0	0.84	0
comp1081988_c0_seq1_m.28926	Polyketide synthase PksM	0	0	0	0	0	0	0	0	0	0	0	0	0	2.45	0	0	0	0.83	1.86	0	0	0	0	0	0	0	0	0	0	0	0	0	0	0	0	0.8	0	0	1.45
comp1082234_c0_seq1_m.28472	.	0	0	0	0	0	0	0	0	0	0	0	0	0	0	0.61	0	0	0	0	0	0	0	1.1	0	0	0	0	0	0	0	0	0	0	0	0	0	0	0	0
comp1084254_c0_seq1_m.26012	.	0	0	0.62	0	0	0	0	0.91	0	0	0	0	0	0	0	0	0.43	0	0	0	0.69	0	0	0	0	0	0	0	0	0	0	0	0	1.79	2.52	0	0	0	1.81
comp1085714_c0_seq1_m.23194	.	0	0	0	0	0	0	0	0.28	1.93	0.47	0.98	1.86	0	0	0	0	0	0.22	0	0	0	0	0	0.21	0.29	0.29	0	3.23	0.96	0.24	0.24	0.67	1.29	0.92	0	0.45	0.23	0.29	0
comp1086794_c0_seq1_m.29488	Aldehyde dehydrogenase family 7 member A1	0	0	0	0	0	0	0	0	0	0	0	0	0	0	0	0	0	0	0	0	0	0	0	0	0	0	0	0	0	0	0	0	0	0	0	0	0	0	0
comp1087191_c0_seq1_m.22607	.	0	0	0	0.8	0.18	0	0	0	12.7	12.9	10.03	11.62	0.25	0.76	0.89	0	0	0	0	0	0	1.2	0	0	0	0	0.29	0.98	0	0	0.21	0.29	1.12	3.64	6.81	0.4	2.22	0.26	1.53
comp1087466_c0_seq1_m.29165	Ras-related C3 botulinum toxin substrate 2	0	0	0	0	0	0	0	0	0	1.98	0	0	0	0	0	0	0	0	0	0	0	0	1.21	0	0	0	0	0	0	0	0	0	0	0	0	0	0	0	0
comp1089221_c0_seq1_m.29385	.	0	0	0	0	0	0	0	0	0	0	0	0	0	0	0	0	0	0	0	0	0	0	0	0	0	0	0	0	0	0	0	0	0	0	5.05	0	0	0	0
comp1089598_c0_seq1_m.29615	.	0	0	0	0	0	0	0	1.6	0	6.49	0	1.96	0	0	1.45	0	0	0	0	0	0	0	1.26	0	0	0	0	0	0	0	0	0	2.11	0	3.5	0	0	0	0
comp1091434_c0_seq1_m.28789	.	0	0	0	0	0	0	0	0	2.07	0	0	0	0	1.59	0	0	0	0	0	2.01	0	0	2.33	0	1.05	0	0	0	0	0	1.84	0	0	0	6.06	0	0.8	0	0
comp1093801_c0_seq1_m.27016	.	0	0	0	0	0	0	0	0	1.32	0	0	0	0	0.57	0	0	0	0	0	0	0	0	0	0	0	0	0	0	0	0	0	0	0	0	0	0	0	0	0
comp1095017_c0_seq1_m.28049	Probable 4-hydroxyphenylpyruvate dioxygenase 1	0	0	0	0	0	0	0	0	0	0	0	0	0	0	0	0	0	0.67	0	0	0	0	0	0	0	0	0	0	0	0	0	0	0	0	0	0	0	0	0
comp1095673_c0_seq1_m.28546	.	0	0	0	0	0	0	0	0	0.96	0	0	0	0	0	1.87	0	0.79	0	0	0	0	0	0	0	0	0	0	0	0	0	0	0	0	0	0	0	0	0	0
comp1097798_c0_seq1_m.28617	Ceramide synthase 6	0	0	0	0	1.77	0	0	0	0	0	0	0	0	0	0	0	0	0	0	0	0	0	0	2.07	0	0	0	0	0	0	0	0	0	0	0	0	0	0	0
comp1100562_c0_seq1_m.23097	Serine/threonine-protein kinase Nek9	0.86	0.25	3.04	2.08	4.91	3.89	0.25	0.27	1.61	1.84	1.59	1.21	0.83	0	0.73	0.93	0.45	2.55	1.44	0.31	1.85	0	0	0.21	0	0	0.32	0	0	0.24	0.23	1.63	0	0	0.47	0	0	0.29	0
comp1101787_c0_seq1_m.23740	Phosphoribosylamine--glycine ligase {ECO:0000255|HAMAP-Rule:MF_00138}	0	0	0	0	0	0	0.85	0.3	0	0	0	0	0	0	0	0	0	0.24	0.34	0	0	0	0.53	0	0	0	0	0	1.05	0	0	0	0	0	0	0	0	0	0
comp1106234_c0_seq1_m.29134	.	0	0	0	0	0	0	0	0	0	0	0	0	0	0	0	0	0	0	0	0	0	0	0	0	0	0	0	0	0	0	0	0	0	0	0	0	0	0	0
comp1108563_c0_seq1_m.29507	.	0	0	0	0	0	0	0	0	0	0	1.79	0	0.82	0	0.71	0	0.97	0	0	0	0	0	1.24	0	0	0	0	2.97	2.43	0	0	0	0	7.01	3.37	0	0	0	0
comp1108983_c0_seq1_m.29720	Tenascin-X	0	0	0	0	0	0	0	0	0	0	0	0	0	0	2.24	0	0	0	0	0	0	0	0	0	0	0	0	0	0	0	0	0	0	2.61	0	0	0	0	0
comp1111941_c0_seq1_m.27823	Coiled-coil domain-containing protein 65	0	0	0	0	0	0	0	0	1.56	0.69	1.1	0	0	0	2.72	0	0	0	0	0	0	0	1	0	0	0	0	0	1.95	0	0	0	0	0	14.35	0	0	0	0
comp1113778_c0_seq1_m.27690	.	0	0.95	0	0	0	0	0	0	0	0.67	1.06	0	0	0	0	0	0	0	0	0	1.14	0	0.98	0	0.78	0	3.46	2.27	3.83	0	0	0	0	0	2.33	0	0.6	0	0
comp1113833_c0_seq1_m.29937	Dynein gamma chain, flagellar outer arm	0	0	0	0	0	0	0	0.84	0	0	2.09	0	0	0	5.39	0	0	0	0	0	0	0	0	0	0	0	0	0	0	0	0	0	0	0	1.89	0	0	0	0
comp1114281_c0_seq1_m.24549	.	0	0	0	0	0	0	0	0	0	0	0	1.07	0	0	0	0	0.36	0	0.53	0	0	0	0.69	0	0	0	0	1.54	0	0	0	0	0	0	0	0	0	0	0
comp1115426_c0_seq1_m.28391	.	0	8.2	1.25	8.64	7.33	3.35	0	0	0	0	2.59	0	0	0	1.78	0	0	0	0	0	0	0	0	0	0	0	0	5.04	2.1	0	0	0	0	0	5.35	0	0.69	0	0
comp1119660_c0_seq1_m.24580	.	0	0	0	0	1.49	0	0	0	0.39	0.66	0	0.46	0	0.75	0	0	0	0	0	0	0	0.85	1.26	0	0	0	0	0	0	0	0	0	0	2.61	5.82	0	0	0	0
comp1153399_c0_seq1_m.22953	.	0	0	0.27	0	0	0	0	0	0	0	0.62	0.29	0	0	0	0	0	0	0	0	0	0	0	0	0	0	0.32	2.08	0.93	0	0	0.64	0.31	0	0	0	0	0	0
comp1155293_c0_seq1_m.29351	.	0	0	1.75	0	0	0	0	0	0	0	0	0	0	0	1.41	0	0.97	0	0	0	0	0	0	0	0	0	0	0	2.43	0	0	0	0	0	1.68	0	0	0	0
comp1158627_c0_seq1_m.24941	.	0	0	0	1.4	0.31	0.46	0.37	0	0.8	0	0	0	0	0	1	0.35	0.67	0.63	0	0	0.99	0	0	0	0.83	0	0	0	0	0	0	0	0	0	0	0.63	2.59	0	0
comp1173733_c0_seq1_m.27809	Countin-2	0	0	0	0	0	0	0	0	0	0	0	0	0	0	0	0	0	0	0	0	0	0	0	0	0	0	0	0	0	0	0	0	0	0	0	0	0	0	0
comp1173854_c0_seq1_m.27933	.	0	0	0	0	0	0	0	0	0	0	0	0	0	0	2.78	0	0	0	1.25	0	0	0	0	0	0	0	0	0	0	0	0	0	0	0	1.23	0	0	0	0
comp1174219_c0_seq1_m.28623	Cytochrome P450 3A4	0	0	0	0	0	3.77	0	0	0	0	0	0	0	0	0	0	0	0	0	0	0	0	0	0	0	0	0	0	2.23	0	0	0	0	0	2.93	0	0	0	0
comp1176689_c0_seq1_m.23586	.	0	0	0	0	0	0	0.71	0.36	0	0	0	0	0	0	0	0	0	0	0	0	0	0	0	0	0	0	0	0	0	0	0	0	0	0	0	0	0	0	0
comp1177117_c0_seq1_m.28764	.	0	0	0	0	0	0	0	0.7	0	0	0	0	0	0	0	0	0	0	0	0	0	1.52	1.14	0	0	0	0	0	0	0	0	0	0	0	0	0	0	0	0
comp117971_c0_seq1_m.14270	.	0	0	0.26	0.19	0.12	0	0	0	0.09	0.16	0	0.19	3.07	1.66	1.11	1.76	2.55	1.98	1.65	2.8	1.72	0.26	0.19	0.07	0.29	0	0.2	0	0	0	0	0	0	3.74	4.36	4.81	6.34	4.63	4.97
comp117979_c0_seq2_m.12864	DNA polymerase III PolC-type {ECO:0000255|HAMAP-Rule:MF_00356}	0.46	0.54	0.2	0.22	0.29	0.12	0.36	0.19	2.2	1.71	2.4	1.54	0.78	2.33	0.11	1.53	0.97	1.05	1.82	2	2.06	0.95	0.59	1.12	0.58	2.13	0.36	0.76	1.64	1.75	1.09	1.89	1.58	1.33	0.61	1.42	0.05	1.51	0.27
comp1181007_c0_seq1_m.27127	.	0	0	0	0	0	0	0.62	0	1.35	2.36	4.63	0	0.56	0	0	2.34	2.25	0.53	0.97	0	0	1.23	0	0.5	0	0.87	0	0	1.79	0.6	0	0	0.99	2.4	0	0	0.54	0	0
comp118173_c0_seq1_m.18976	.	1.24	0.54	0.6	0	0.98	0.17	0.29	0.17	0.31	0.53	0.36	0.5	3.45	2.04	0	0.54	1.31	0.62	1.08	1	0.67	1.24	1.23	1.34	1.49	1.37	0.36	0.67	0.61	0.83	0.54	0.35	1.87	2.82	2.24	0	0.13	0.16	0
comp1182070_c0_seq1_m.23977	.	0	0.31	0	0	0	0	1.19	0.32	0.32	0	0.39	0	0	0	0	0	0	0	0	0	0	0	0	0	0	0	0	0	0	0	0	0	0	5.42	3.86	0	0	0	0
comp1182092_c0_seq1_m.27679	.	0	0	0	0	0	0	0	0	0	0	2.13	0	0.61	0.63	2.13	0	0	0	0	0	0	0	0	0	0	0	0	0	0	0	0	0	0	0	1.17	0	0	0	0
comp1183275_c0_seq1_m.22411	.	0.25	0	0	0	0	0.52	0	0.74	0.24	0	0	0	0.5	1.24	0	0.41	0.6	0.56	0.74	1.35	1.87	0	0.44	0	0	0	0	0	0	0.21	0	0.28	0	0	0.41	0.39	0	0.25	0
comp1183865_c0_seq1_m.28482	.	0	0	0	0	0	0	0	0	0	0	0	0	2.79	0	0	0	0.77	0	1.51	0	0	0	0	0	0	0	0	0	0	0	0	0	0	0	0	0	0	0	0
comp1184577_c0_seq1_m.29440	.	0	1.66	0	0	0	0	0	0	2.33	0	0	0	0	1.73	1.41	0	1.93	0	0	0	0	0	0	0	0	3.4	0	0	0	0	0	0	0	0	0	0	0.89	0	0
comp118484_c0_seq1_m.24471	.	0	0	0	0	0	5.44	0	0	2.21	0	0	2.08	0	2.48	0	0.64	1.22	1.15	1.1	2.49	0	1.29	0.96	0.54	0	0	0	2.23	1.88	3.26	0	0	0	0	1.14	0	1.16	0	0.92
comp1185764_c0_seq1_m.25615	.	0	0	0	0	0.37	0	0	0.42	0	0.81	0	0.59	0.43	0	1.13	0	0	0.74	0	0.65	0	0	0	0	0	0	0	1.63	1.42	0	0	0	0	0.8	6.15	1.11	0.76	0	0
comp1185923_c0_seq1_m.27722	.	1.04	2.84	4.06	0	3.35	0.94	0	0	0	0	1.06	1.08	0	0	0	0	0	0	0	0	0	0	0	0	0	0	0	0	0	0	0	0	0	0	1.17	0	0	0	0
comp118628_c0_seq1_m.16742	.	2.82	0.86	0.71	0.39	1.29	0	1.29	0.14	2.02	1.17	0.85	1.96	0.42	0	0.12	2.63	1.06	1.4	3.16	1.31	2.79	0.68	0.26	4.71	1.07	4.23	0.42	0	0	3.68	2.39	4.28	2.69	0.41	0	1.46	0.63	1.69	0.25
comp118641_c0_seq1_m.12343	Serine/threonine-protein kinase CTR1	0	0	0	0.1	0	0.16	0	0	0	0	0	0	0	0	8.31	0	0	1.87	0.05	0.05	2.89	0	0	0.04	0.11	0	0.06	0	0	0	0.09	0	0.05	0	0	0	0	0	0.15
comp118641_c1_seq1_m.22285	Probable L-type lectin-domain containing receptor kinase VI.1	0	0	0	0	0	0	0	0	0	0	0	0	0	0	11.7	0	0	2.99	0	0	5.16	0	0	0	2.12	0	0	0	0	0	0	0	0.29	0	0	0	0	0	0
comp118649_c0_seq1_m.24758	.	1.89	0	0	0	5.85	3.1	0	0	0	0	0	0	0	0	0	12.62	11.09	9.39	0	10.09	10.39	0	0	0.86	2.46	1.79	8.41	0	0	2.16	1.09	0	2.11	4.94	5.25	6.32	42.71	5.73	33.75
comp118678_c0_seq1_m.12647	.	0.88	0.41	0.4	0.19	0.13	0.07	0.53	0.52	1.57	1.11	2.07	1.77	0.74	0.86	0.13	0.93	0.63	1.9	1.34	1	0.96	1.08	0.41	1.18	0.33	0.93	0.27	1.43	0.27	1.06	0.87	1.78	1.1	0.81	0.81	0.89	0.16	1.79	0.67
comp118763_c0_seq1_m.17632	Probable ATP-dependent transporter ycf16	0	0	0	0	0	0	0.87	0.34	0	0	0	0	0	0	0	0	0.13	0	0.15	0	0	5.36	5.55	0	0	0	0	2	0	0	0	0	0	0	0	0	0	0	0
comp118771_c0_seq1_m.10262	.	0.8	0.63	0.7	0.17	0.23	0.27	0.12	0.16	1.65	1.17	1.42	1.34	0.98	2.01	1.09	1.21	0.88	1	1.31	1.36	1.36	0.51	0.48	0.34	0.51	0.88	0.19	1.01	1.5	0.46	1.2	0.54	0.84	1.82	1.68	0.94	0.37	1.63	0.5
comp1187957_c0_seq1_m.29673	.	0	0	0	0	0	0	0	0.8	0	0	0	0	0	0	0	0	0	0	0	0	0	3.37	0	0	0	0	0	0	0	0	0	4.95	0	0	1.75	0	0	0	0
comp118819_c0_seq1_m.18527	Adenylate cyclase 1	0.21	0.74	0.2	0.44	0	0.45	0	0	2.48	2.46	0.95	2.01	0.22	0.44	1.55	1.25	0.52	0.82	0.21	0.23	0.23	0.52	1.17	0.48	4.78	1.24	2.65	0	0	0.55	0.18	0.96	2.08	3.4	1.45	2.7	2.74	1.3	2.54
comp118884_c0_seq1_m.12673	.	0	0	0.23	0	0.42	0	1.85	1.53	0.25	0.1	0	0	0	0	0	0.11	0.21	0	0	0	0	0	0	0.1	0	0	0	0	0	0.11	0	0.14	0.4	0	0	0	0	0.13	0
comp118971_c0_seq1_m.19974	.	0.72	1.01	0.14	0	0	0.16	1.23	0.81	0.29	1.37	1	1.39	0.98	0.32	0.71	2.3	3.08	2.33	3.02	3.73	3.14	1.17	1.46	1.48	1.24	2.71	1	0.63	0.57	4.03	2.67	2.29	2.7	1.2	0.79	2.3	0.37	2.28	0.44
comp118974_c0_seq1_m.23882	.	0	0	0	0	0	0	0.97	0.92	0	0	0	0	2.37	0	0	0	0.88	0	0	0.77	0.71	0	0	0	0	0	0	0	0	0	0	0	0	0	0	0	0	0	0
comp1189759_c0_seq1_m.29936	.	0	0	0	0	0	3.4	0	1.69	1.33	0	2.09	0	0	0	0	0	3.31	0	0	0	0	1.76	0	0	0	0	2.35	0	2.6	2.37	4.78	0	0	0	0	1.96	0	0	3.75
comp1190125_c0_seq1_m.24858	.	0	0	0	0	0	0	0.36	0	0	0	0.97	0.47	1.13	0	0.66	0	0	0	0	0	0.49	0	0	0	0	0	0	0	0	0	0	0	0.49	0	0	0	0	0.43	0
comp119018_c0_seq1_m.19436	.	0	0.34	0.76	0	0.41	0.21	0	0.41	0.19	0.16	1.33	0.42	0	1.03	0	0.34	0.49	0.61	0.78	0.21	0.21	0	0	0	0	0	0	0	0.72	0	0	0	0	3.18	3.76	0.47	0.48	0	0
comp119031_c0_seq1_m.13824	Putative zinc metalloproteinase C607.06c	0.82	0.36	0.62	0.19	0.37	0.33	0.23	1.17	0.94	0.79	2.05	1	0.07	0.5	0.64	0.16	0.16	0.15	0.12	0.31	0.19	2.15	0.67	0.34	0	0.23	0	1.14	1.32	0.22	0.11	0.2	0.26	1.31	1.95	0.31	0.16	0.7	0
comp119040_c0_seq1_m.9232	.	0.65	0.81	0	0.89	0.07	0.21	0.18	0.11	0.87	1.47	0.64	3.26	0.88	0.87	0.39	31.91	59.51	34.11	32.67	69.42	37.6	1.61	0.4	2.26	0.41	2.1	0.21	1.29	0.79	1.62	2.25	2.59	1.32	2.83	4.39	6.24	6.72	7.43	6.45
comp119040_c0_seq1_m.9233	.	0.44	0.19	0.11	0	0	0	0.42	0.26	1.36	0.95	1.64	1.28	0.38	1.13	0.34	1.28	0.76	0.63	1.08	0.93	0.95	0.93	0.23	0.88	0	1.29	0.13	1.98	0.46	1.3	0.49	1.35	0.84	1.1	0.82	0.84	0	0.93	0.22
comp119055_c0_seq1_m.19214	.	0	0	0	0	0	1.18	0	0	0	0	1.69	0.41	0	0.69	9.56	0	0.58	0.55	0	0	0.84	0	0.58	0	0	0	0.43	0	0	0	0.3	0	0	0.58	0.59	0.28	2.27	0	3.77
comp119086_c0_seq1_m.11699	.	0.76	2.11	2.39	2.51	0.99	3.15	0	0.17	0.1	0.61	0.32	0.29	0	0.11	0.15	0.04	0	0.04	0	0.05	0	2.11	1.58	0	0.05	0	0.16	1.55	0.62	0.09	0.04	0	0.1	0.54	1.78	0.12	0.16	0.05	0.37
comp119092_c0_seq1_m.26518	RING finger protein nhl-1	0	0	0	0	0	0	0	0	0	0	0	0	0	0	0	0.5	0.97	1.82	0	0.88	3.2	0	0	0	0	0	0	0	0	0	1.02	0	0	0	0	0	0	0	0
comp1190952_c0_seq1_m.25629	.	0	0	0	0	0	0	0	0.42	0	0	0	0	0	0	0	0	0	0	0	0	0	0	0	0	0	0	0	0	0	0	0.41	0	0	0	0	0	0	0	0
comp119100_c0_seq1_m.22925	Putative aryl-alcohol dehydrogenase C750.01	0	4.16	1.08	4.64	0	1.75	0.49	0	0	0.22	0	0	0	0.27	3.81	1.83	4.62	6.66	2.52	3.67	4.82	0	0.95	0.4	7.45	1.36	11.05	0	0	0.46	3.88	2.86	3.05	0.44	0.46	1.49	66.52	3.35	64.11
comp119103_c0_seq1_m.27296	.	1.31	6.02	3.98	0.91	3.76	0	0.63	0	0.69	1.22	0	0	0.58	0	0	2.4	4.62	1.63	2.14	0	1.01	0	0	1.53	2.14	4.48	4.12	0	0	0.61	1.23	0	0	11.15	9.73	0	0.55	0	0
comp119103_c0_seq1_m.27297	.	0.92	1.2	3.92	0	5.59	2.61	0	0.72	0	0	0	0	0	0	0	0.89	1.71	4	12.12	12.07	0	0	0	2.22	3.14	0	0	0	0	0.91	0.92	0	0	2	3.03	0	0.8	0	0
comp119111_c0_seq1_m.20235	Demethylmenaquinone methyltransferase {ECO:0000255|HAMAP-Rule:MF_01813}	0.77	0.13	0.6	0.16	0.54	0.34	4.04	4.95	137.33	138.04	162.37	149.18	0.17	0	0	0	0.13	0.37	0.61	0.33	0.5	0.41	0.31	19.43	10.34	25.61	4.41	0.66	0.6	19.8	28.5	31.82	34.44	0.25	0.56	0.13	0	0.16	0
comp119114_c0_seq1_m.24766	.	6.59	7.4	39.2	34.23	31.82	30.49	0	0	0.39	0	0	0	0	0	0.33	0.33	0	0	0	0	0	0.85	0.63	0.88	0.4	0	0	0	1.24	0	0	0	0	0	0	0.31	0.94	0	0
comp119116_c0_seq1_m.20183	.	0.48	0	0	0	0.33	0.26	0	0.48	0.23	0.2	1.36	0.26	0.98	0.49	0	1.01	0.78	1.11	1.94	0.79	0.52	0	1.72	0	0.24	1.66	0.55	0.94	2.53	0	0.6	0.82	1.06	1.15	2.03	0.57	0	0.74	0.48
comp119294_c0_seq1_m.18665	.	5.65	0.83	2.97	0	1.64	0	1.9	0.48	5.47	2.72	2.92	3.25	0.72	2.15	0.42	7.91	5.73	3.25	11.6	5.93	5.62	1.13	0	4.21	0.96	6.25	0.54	0	0	4.03	1.98	3.76	4.92	3.39	2.39	3.15	0.38	4.57	0.71
comp1194851_c0_seq1_m.27335	DNA gyrase subunit A {ECO:0000255|HAMAP-Rule:MF_01897}	0	0	0	0	0	0	0	0	0	0	0	0	0	0	0	0	0	0	0	0	0	1.27	2.84	0	0	0	0	0	0	0	0	0	0	0	0	0	0	0	0
comp1195012_c0_seq1_m.28145	.	2.46	0	0	0	0	0	0	0	0	0	0	0	0	0.7	0	0	0	0	0	0	0	0	1.06	0	0	0	0	0	0	2.29	0.76	0	0	3.19	0	0	0	0	0
comp119554_c0_seq1_m.13441	.	0.71	0.56	0.48	0.46	0.25	0.08	0.28	0.17	0.53	0.51	0.41	0.38	1.39	2.64	0.38	0.13	0.25	0.42	0.14	0.3	0.39	0.43	0.64	0.29	0.4	0.21	0	0.68	0.31	0.33	0.19	0.24	0.08	3.41	3.3	0.56	0.19	0.46	0.22
comp119630_c0_seq1_m.20610	.	5.63	0.18	3.23	0.66	2.18	0	1.14	1.09	14.53	5.22	10.41	7.75	0.22	0	0.38	2.31	0.34	4.38	1.04	0.91	1.13	3.11	0.39	7.11	0.86	9.22	1.19	2.52	2.28	11.22	4.61	25.83	4.12	3.71	2.16	1	0	0.64	0
comp1199464_c0_seq1_m.27559	.	0	0	0	0	0	0	0	1.16	0	0	0	0	0	0	0	0	0	0	1.1	0	2.19	0	0.96	0	0	0	0	0	0	0	1.3	0	0	0	0	0	0	0	0
comp120120_c0_seq1_m.19666	Phosphoribosylformylglycinamidine cyclo-ligase {ECO:0000255|HAMAP-Rule:MF_00741}	0	0	0	0	0	0	0.39	0.77	0	0	0	0	0	0	0	0	0	0	0	0	0	0.75	3.07	0	0	0	0	2.4	1.1	0	0	0	0	0	0	0	0	0	0
comp1203430_c0_seq1_m.23946	.	0	0.31	0	0.36	0	1.08	0	0	0	0.27	0	0	0	0	1.95	0	0	0.25	0.71	0	0.76	0	0	0	3.67	0	3.15	1.21	0	0	0	0	0	1.07	0	0	0	0	0
comp120356_c0_seq1_m.20604	.	2.2	1.29	1.07	0.58	1.67	0.6	2.88	0.39	3.66	3.41	1.68	3.52	0.79	0.39	0	0.79	0.31	0	0.55	0.2	0.2	0.47	0.7	3.54	0.19	4.7	0.21	0	0	5.01	1.58	2.5	1.01	0.3	0.97	1.35	0.3	0.76	0.19
comp120368_c0_seq1_m.19403	.	0	0	0	0	0	0	1.61	1.04	0.13	0	0	0	0	0	0	0	0	0.11	0.13	0	0	0	0	0	0	0.13	0	0	0	0	0	0	0.14	0	0	0	0	0	0
comp120396_c0_seq1_m.18573	.	1.66	0.29	0.65	0.35	0.68	1.03	0.28	0.3	1.53	0.79	1.47	1.41	0.31	0.62	0.54	1.33	0.51	1.94	2.03	1.86	1.8	0.71	1.07	2.34	0	0.98	0	1.18	0	1.08	0.8	2.3	0.73	0.51	0	2.72	0	0	0
comp1204299_c0_seq1_m.28670	.	0	2.7	0	0	0	0	0	0	0	0	0	0	0	0	0	0.86	0.82	3.08	0	0	1.61	0	0	0	0	2.8	4.88	0	0	0	0	0	0	0	0	0.75	0	0	0
comp120433_c0_seq1_m.25874	Molybdopterin synthase catalytic subunit	0	0	0	0	0	0	0	0	0	0	0	0	0	0	0	0	0	0	0	0	0	0	0	0	0	0	0	0	0	0	0	0	0	0	0	0	0	0	0
comp1204568_c0_seq1_m.29041	5,10-methylenetetrahydrofolate reductase	0	0	0	0	0	0	3	0	0	0	0	0	0	0	0	0	0	0	0	0	0	0	0	0	0	0	0	0	0	0	0	0	0	0	0	0	0	0	0
comp120525_c0_seq1_m.21131	Leucine-rich repeat-containing protein 51	2.71	3.91	6.57	3.27	4.32	2.3	0	0	2.3	1.63	2.2	1.44	3.3	0.82	0.54	1.16	0.64	0.15	0.97	1.26	1.47	2.45	2.93	0.59	1.21	1.14	1.11	1.59	0.72	0	0.66	0	1.7	5.99	9.83	1.1	0.64	1	0.59
comp1205741_c0_seq1_m.28159	.	0	0	0	0	0	0	0	0.64	0	0	0	0	0	0	0	0	0	0	0	0	0	0	0	0	0	0	0	0	0	0	0	0	0	0	2.6	0	0	0	0
comp120632_c0_seq1_m.17782	.	1.85	3.41	9.95	17.33	8.91	23.8	0	0.12	0.2	0.86	0.57	1.57	0.12	0	0.92	0.18	0	0.24	0	0.21	0.32	1.13	1.06	0.24	0.54	0.58	1.58	0.9	0.42	0.09	0.44	0	0.32	0.66	2.03	0.17	1.79	0.63	3.81
comp1206507_c0_seq1_m.24685	Cytochrome P450 27C1	0	0	0	0	0	0	0	0	0	0	0	0	0	0	0	0	0	0	0	0	0	0.84	3.12	0	0.79	0	1.45	1.39	1.22	0	0	0	0	0	0	0	0	0	0.42
comp120658_c0_seq1_m.17314	Protein C8orf37 homolog	0.83	1.46	1.89	1.63	3.22	1.22	0.39	0.94	5.24	3.48	4	2.82	0.63	1.55	1.24	0.49	0.95	0.34	0.55	0.6	0.3	0.38	0.85	0.22	0	0.27	0.64	1.22	0	0.25	0.49	0	0.61	4.63	9.66	0.12	1.42	0.44	0.99
comp1206735_c0_seq1_m.28654	.	0	0	0	0	0	0	0	0	0	3.51	1.47	0	0	0	0	0	0	0	1.67	0	0	0	0	0	0	0	0	0	0	0	0	0	0	0	1.47	0	0	0	0
comp120697_c0_seq1_m.17779	.	0.98	0.26	0.47	0.1	0.21	0	0.76	0.81	4.89	3.27	3.97	8.25	0.58	0.91	1.63	0.97	2.57	0.73	1.74	1.56	0.85	0.28	0.63	1.67	0.76	2.51	0.45	0	1.25	1.8	2.02	1.32	2.68	1.16	0.18	1.52	0.43	1.36	0.3
comp120701_c0_seq1_m.18408	Cytosolic endo-beta-N-acetylglucosaminidase	2.18	1.43	0.74	0.47	0.69	0.12	0.32	0	3.16	1.62	0.88	1.28	0.13	0.5	0	1.08	0.19	0.27	0.76	0.35	0.47	0	0.46	1.23	0.24	2.69	0.13	0.99	0	1.2	2.05	1.96	3.35	0.55	1.63	0.84	0.19	0.7	0
comp120722_c0_seq1_m.12081	Tetratricopeptide repeat protein 28	0.19	0.61	0.59	0.75	0.4	1.32	0.19	0	0.8	0.76	1.32	0.65	0.41	0.81	1.2	0.96	1.69	1.12	0.69	1.78	0.91	0.73	1.31	0.63	0.59	1.02	1.19	1.16	1.29	0.31	0.52	0.31	0.31	4.06	8.23	1.59	6.73	1.68	9.55
comp120811_c0_seq1_m.24262	.	15.64	7.11	19.67	23.44	28.66	20.49	0.34	1.78	8.22	6.74	7.37	16.01	0	0	0	0.97	1.25	2.07	5.21	2.88	0.46	2.48	1.24	4.81	0.39	0.82	0.48	2.75	2.42	0.99	4.24	0	6.04	0.63	3.14	2.69	0.61	0.81	0.82
comp120824_c0_seq1_m.12830	.	4.9	3.29	3.19	1.51	2.68	1.52	0.22	0.07	1.1	1.17	0.95	1.27	0.54	0.4	0.06	0.8	0.92	1.29	1.01	0.74	0.7	1.83	1.25	1.4	0.31	1.23	0.44	2.64	1.72	0.97	1.74	1.21	1.54	2.43	2.44	0.72	0.29	1.29	0
comp120854_c0_seq1_m.16879	.	0.93	2.52	4.91	3.97	2.55	2.41	0.3	0.24	0.43	0.54	0.24	0.33	0.73	0.6	0.43	0.84	0.54	1.62	1.02	0.33	0.9	0	0.44	0.67	0	0.51	0.36	0	0	0.09	0.37	0.35	0	0.17	0.19	3.29	0.9	2.1	0.95
comp120857_c0_seq1_m.13141	Uncharacterized oxidoreductase C736.13	2.36	1.85	2.4	2.89	1.66	2.61	0.9	0.68	4.74	4.01	4.77	4.15	1.09	1.48	1.8	3.59	2.75	4.73	4.44	7.06	4.74	1.32	0.25	3.6	0.64	6.74	0.54	1.06	3.89	4.41	3.36	3.59	4.53	1.59	0.66	3.21	1.63	6.64	0.72
comp120857_c0_seq1_m.13142	Uncharacterized oxidoreductase C736.13	6.92	7.35	4.77	9.44	5.48	7.5	2.86	3.52	16.87	11.08	14.13	11.05	12.98	17.9	9.49	39.07	29.19	37.43	33.3	33.33	43.11	13.1	4.55	16.42	3.63	16.14	1.88	6.82	7.56	9.62	8.79	14.88	10.8	17.59	11.91	28.37	6.63	34.84	11.24
comp120857_c1_seq1_m.24352	Retinol dehydrogenase 14	5.61	2.07	6.8	9.07	3.47	6.53	2.6	1.89	13.37	6.28	12.13	12.76	19.29	18.73	9.12	22.45	16.57	27.17	24.59	18.16	23.81	6.14	3.27	9.48	0.84	10.01	0.52	10.24	6.41	15.04	6.37	12.01	10.28	12.36	13.52	23.22	7.89	22.55	11.28
comp1209849_c0_seq1_m.26377	Teneurin-4	0	0	0	0	1.41	0	0	0	0	0	0	0	1.49	0	0	0	0	0	0	0	0	0	0	0	0	0	0	0	0	0	0	0	0	0	0	0	0	0	0
comp121124_c0_seq1_m.20787	.	0.75	2.48	3.11	6.18	3.29	4.07	0.52	0	0.37	0.64	1.72	1.6	0.81	0	1.6	0.65	2.04	0.74	1.51	1.63	1.23	0.48	1.08	0.58	2.17	1.11	1.73	0.78	0	0.83	1.3	0.86	1.24	0.31	0.66	0.77	1.4	2.54	0.38
comp121543_c0_seq1_m.20293	DNA polymerase lambda	2.26	1.49	0.73	1	4.48	1.22	0.17	0	3.55	1.43	1.07	0.2	1.21	1.8	1.77	1.46	2.19	2.08	0.38	0	0.61	0.96	0.36	0.87	0.59	0.37	0	1.56	2.82	1.65	1.94	0.21	0.83	2.15	0.66	1.84	0.31	0.2	0
comp121604_c0_seq1_m.28172	Acyl-CoA-binding domain-containing protein 6 homolog	13.53	4.48	1.2	0	0.78	4.31	0	0.64	12.93	4.55	12.42	5.1	4	0.7	0	5.21	5.72	2.01	10.94	6.24	2.68	4.24	2.11	3.75	3.52	10.58	4.07	0	10.3	6.1	4.59	7.7	13.65	9.58	0	3.93	2.69	6.99	4.46
comp121690_c0_seq1_m.20161	.	0	0	0	0	0	0	0.71	0.17	0	0.13	0	0	0	0	0	0	0	0	0	0	0	0.4	0	0	0.16	0	0	0	0	0	0	0	0	0	0	0	0	0	0
comp121819_c0_seq1_m.15966	Nucleolar protein 12	9.17	3.84	4.94	4.88	4.7	3.72	5.24	1.6	40.09	25.62	31.68	23.05	7.34	2.76	6.95	32.1	18.75	44.54	38.4	23.17	48.89	3.22	0.17	17.73	0.6	22.49	0.89	1.1	0.68	25.36	13.7	33.6	8.3	6.08	4.16	67.26	4.93	70	5.81
comp122052_c0_seq1_m.10289	Uncharacterized protein YbeQ	0.38	0.46	0.73	0.2	0.16	0.38	0.3	0.34	0.73	0.68	0.75	0.81	1.21	1.03	0.21	0.35	0.62	0.52	0.59	0.56	0.57	0.36	0.27	0.7	0.13	1.08	0.17	0.19	0.18	1.15	0.42	1.05	0.62	0.39	0.68	0.44	0	0.45	0.2
comp122313_c0_seq1_m.15375	Probable periplasmic serine endoprotease DegP-like	0	0	0	0	0	0	0	0	0	0	0	0	0	0	0	0	0	0	0	0	0	0	0	0	0	0	0	0	0	0	0	0	0	0	0	0	0	0	0
comp122481_c0_seq1_m.24196	.	0	0	0	0	0	0	0	0	0	0	0	0	0	0	14.89	0.58	0.56	1.86	0	1.26	2.02	0	0	0	0	0	0	0	0	0	0	0	0	0	0	0	1.93	0	2.92
comp122557_c0_seq1_m.19586	.	0	0	0.52	0	0.09	0	0	0	0	0	0	0	0	0	0	0	0	0	0.13	0	0	0.37	0	0	0	0	0	0	0	0.12	0	0.15	0.15	0.22	1.72	0	0	0	0
comp122727_c0_seq1_m.9580	Cytochrome c oxidase subunit 1	0.6	0.49	0.43	0.09	0.09	0	3.58	4.62	0.3	0.04	0.24	0.3	3.25	6.74	9.8	0.04	0.4	0.38	0.44	0.21	0.13	8.54	4.48	0.55	0.19	0.4	0.05	6.65	6.02	0	0.11	0.32	3.06	4.15	1.77	0.04	0.07	0.22	0.08
comp1227588_c0_seq1_m.27819	.	0	0	0	0	0	0	0	1.23	0	0	0	0	0	0	0	0	0	0	0	0	0	0	0	0	0	0	0	0	0	0	0	0	0	0	2.46	0	0	0	0
comp122847_c0_seq1_m.20820	Enkurin	0	0.43	0.47	0	0.68	0	0	0.49	0	0.6	2.2	1.29	0.49	1.23	0.86	0.41	0.59	0.19	0.24	0	0.53	0	1.73	0	0.49	0	0	0.94	0	0	0	0.28	0	9.71	15.99	0.38	1.16	0.5	0.24
comp122859_c0_seq2_m.16308	.	0.74	1.16	0.48	0.18	0.7	0.56	0.24	0.2	1.92	1.32	1.54	2.13	0.7	1.96	0.7	0.98	0.95	1.94	0.9	1.41	1.44	1.47	0.18	1.98	0.65	1.39	0.19	0.78	1.08	2	1.65	1.95	1.45	1.56	0.95	1.08	0.07	0.8	0
comp122866_c0_seq1_m.19952	Protein RecA {ECO:0000255|HAMAP-Rule:MF_00268}	0	0	0	0	0	0	0.95	1.62	0	0	0	0	0	0	0	0	0	0	0	0.47	0.16	0.78	0.58	0	0	0	0	0	0.57	0	0	0	0	0.24	0	0	0	0	0
comp122891_c0_seq1_m.12881	Probable deoxyhypusine synthase	0	0	0	0	0	0	0	0	0	0	0	0	0	0	0	0	0	0	0	0	0	0	0	0	0	0	0	0	0	0	0	0	0	0	0	0	0	0	0
comp123012_c0_seq1_m.21918	Adenylate cyclase	0	0.2	0	0	0	0	0.83	1.88	0	1.14	0.52	1.22	0	1.17	2.69	0.39	0.19	0	0	0.5	0	1.11	3.75	0	0	0.45	1.58	0.91	0	0	0	0	0	0	1.57	0.18	0.74	0.94	0.93
comp123018_c0_seq1_m.18194	.	0	0	0	0	0	0	1.12	0.74	0	0	0	0	0	0	0	0	0	0.17	0.1	0	0	0	0	0	0	0	0	0	0	0	0	0	0	0	0	0	0	0	0
comp123070_c0_seq1_m.11483	.	0.13	0.08	0.04	0	0.06	0.05	0.31	0.33	1.27	1.19	1.18	1.45	1	1.62	1.46	1.84	2.53	2.17	2.75	1.79	2.42	0.14	0.1	1.33	0.35	1.64	0.51	0.22	0.2	0.96	1.05	1.12	0.53	1.37	1.47	1.17	0.75	1.62	0.95
comp123085_c0_seq1_m.1893	Arsenical-resistance protein Acr3	0	0	0	0	0	0	0	0	0	0	0	0	0	0	0	0	0	0	0	0	0	0	0	0	0	0	0	0	0	0	0	0	0	0	0	0	0	0	0
comp123085_c0_seq1_m.1894	Arsenical-resistance protein Acr3	0	0	0	0	0	0	0	0	0	0	0	0	0	0	0	0	0	0	0	0	0	0	0	0	0	0	0	0	0	0	0	0	0	0	0	0	0	0	0
comp123085_c0_seq1_m.1896	Arsenical-resistance protein Acr3	0	0	0	0	0	0	0	0	0	0	0	0	0	0	0	0	0	0	0	0	0	0	0	0	0	0	0	0	0	0	0	0	0	0	0	0	0	0	0
comp123085_c0_seq1_m.1897	Arsenical-resistance protein Acr3	0	0	0	0	0	0	0	0	0	0	0	0	0	0	0	0	0	0	0	0	0	0	0	0	0	0	0	0	0	0	0	0	0	0	0	0	0	0	0
comp123085_c0_seq1_m.1902	Arsenical-resistance protein Acr3	0	0	0	0	0	0	0	0	0	0	0	0	0	0	0	0	0	0	0	0	0	0	0	0	0	0	0	0	0	0	0	0	0	0	0	0	0	0	0
comp123322_c0_seq1_m.16124	.	0.49	1.58	0.16	0.62	0.35	0.73	0	0.2	0.43	0.88	0.38	0.26	2.29	0.59	0.7	2.63	3.19	2	3.41	3.23	2.68	0	0.55	1.42	2.57	0.97	2.47	0	0	0.46	0.07	0	0.81	6.88	10.56	0.07	0.15	0.27	0.51
comp123342_c0_seq1_m.17644	.	0	0	0	0	0	0	0	0	0	0	0	0	0	0	0	0	0	0	0	0	0	0	0	0	0	0	0	0	0	0	0	0	0	0	0	0	0	0	0
comp1233548_c0_seq1_m.29298	.	0	0	3.33	0	0	0	0	0	0	0.99	0	0	0	0	0	0	0	0	0	0	0	0	0	0	0	0	0	0	0	0	0	0	0	2.21	1.62	0	0	0	0
comp123406_c0_seq3_m.12093	Chaperone protein ClpB	0	0	0	0	0.1	0	0.74	0.53	0	0	0	0	0.12	0	0	0.09	0.13	0.32	0.18	0	0.2	1.3	4.12	0	0	0	0	0.23	1.28	0	0	0	0	0.08	0	0	0	0.1	0.1
comp123585_c0_seq1_m.17941	.	7.94	6.74	6.39	4.12	5.85	3.64	0	0.93	0.59	0.5	0.39	0.24	1.19	0	1.63	0.41	0.2	0.28	0.34	0.36	0.25	0.32	0.24	0.27	0	0.11	0	0.51	0	0	0	0	0	3.44	1.48	0.48	0.1	0.6	0.7
comp123807_c0_seq1_m.29655	.	0	0	0	0	0	0	0	0	0	0	0	0	0	0	26.18	0	0	0.98	0	0	4.39	0	0	0	1.28	0	0	0	0	0	0	0	0	0	0	0	1.94	0	0
comp123812_c0_seq1_m.21413	.	1.97	0.52	0.19	0.21	1.51	0.42	1.44	0.42	3.89	5.12	8.74	4.61	0.42	0	1.29	0.51	0.82	0.31	0.59	0.43	0	2.48	0.37	1.05	1.23	1.36	0.23	3.22	2.19	1.55	2.19	2.46	1.51	3.53	6.19	1.43	0.81	1.63	1.59
comp123849_c0_seq1_m.20933	.	1.59	0.23	0.51	0	1.46	0	0.23	0	2.27	1.93	2.97	0.56	1.57	0	0	1.97	3.16	2.39	2.93	2.62	2.01	0.61	0	2.32	0.53	2.85	0.6	0	0.9	2.45	1.31	0.6	0.58	3.76	3.07	2.25	0.21	0.27	0
comp123910_c0_seq1_m.10525	DNA mismatch repair protein MLH3	0.35	0.46	0.68	0.19	0.22	0.75	0.18	0.34	0.33	0.64	0.36	0.71	0.22	0.38	1.33	0.53	0.44	0.19	0.73	0.65	0.57	0.69	0.62	0.22	0	0.22	0.05	1.09	0.81	0.25	0.45	0.59	0.19	1.45	1.39	0.43	0.4	0.48	0.36
comp123965_c0_seq1_m.24835	.	0	0	0	0	0	0	0	0	0.39	0	0	0	0	0	0	0	0	0	0.46	0	0	0	0	0	0	0	0	0	0	0	0	0	0	0.66	1.31	0	0	0	0.43
comp124365_c0_seq2_m.18149	.	4.02	0	0.98	0	0	0	0	0	1.47	0	1.03	2.08	0	1.24	0	2.54	0.61	0	0	0	3.28	1.29	0	3.23	0	0	0	0	3.76	0.65	0.65	0	0	1.32	0	1.13	0	1.69	0
comp124375_c0_seq1_m.11896	.	1.15	0.92	2.37	0.72	1.7	2.82	0.1	0.18	1.29	1.86	1.57	1.8	0.91	1	1.33	2.46	1.77	2.17	1.84	2.63	2.86	0.45	0.34	1.17	0.44	1.04	0.67	0.47	1.1	0.91	1.37	1.29	1.42	1.25	1.04	2.14	1.47	2.09	1.64
comp124722_c0_seq1_m.23345	PIN2/TERF1-interacting telomerase inhibitor 1	12.94	6.36	12.25	10.65	8.9	17.9	7.01	3.98	123.89	119.73	141.75	131.07	14.08	9.48	11.59	201.93	161.57	323.56	265.47	207.53	401.5	2.01	0.5	60.54	9.44	90.49	14.67	2.2	3.92	74.66	54.81	123.25	43.61	25.8	13.6	333.62	46.53	341.97	26.23
comp1247263_c0_seq1_m.28750	.	0	0	0	0	0	0	0	0	0	0	0	0	0	0	0.64	0	0	0	0	0	0	1.52	1.14	0	0	0	0	2.7	0	0	0	0	0	5.71	0	0	0	0	0
comp124898_c0_seq1_m.21003	.	0	0	0	0	0	0	2.95	1.81	0	0	0	0	0	0	0	0.16	0	0.15	0	0	0	0	0	0	0	0	0	0	0.71	0	0	0	0	0	0	0	0	0.2	0
comp124945_c0_seq1_m.24902	.	7.32	5.28	8.43	0.94	2.78	2.75	0.73	1.12	80.88	53.82	40.17	45.67	2.67	4.23	0	53.82	47.56	29.87	31.13	26.11	16.37	1.73	0	49.06	24.9	33	16.43	0	0	38.03	40.36	29.37	29.19	2.02	0.67	70.45	30.1	59.94	19.48
comp124952_c0_seq1_m.13814	.	1.28	2.05	1.24	1.34	1.18	1.37	1.35	0.88	1.46	2.3	2.41	2.26	1.11	1.32	0.58	1.81	1.05	0.99	1.06	1.16	0	1.58	1.96	1.93	2.41	1.04	1.46	3.41	0.77	3.13	1.98	1.21	1.87	1.03	4.03	1.19	1.21	3.28	1.92
comp124952_c0_seq1_m.13815	.	1.33	2.14	1.29	0	0.15	2.84	0.2	0	1.94	2.2	1.5	2.35	0.69	0.45	1.61	1.68	1.99	0.34	2.22	1.69	0.72	3.24	1.21	2	0.91	1.74	1.01	0	1.59	1.14	1.68	2.52	0.97	2.85	3.03	1.58	0.89	1.13	2.22
comp124989_c0_seq1_m.18474	Transcription termination factor Rho {ECO:0000255|HAMAP-Rule:MF_01884}	0	0	0	0	0	0	0.64	0.78	0	0	0	0	0	0	0	0.1	0	0	0	0	0	1.25	1.17	0	0	0	0	1	0.46	0	0	0	0	0	0	0	0	0.12	0
comp124994_c0_seq1_m.24051	EF-hand calcium-binding domain-containing protein 2	0	0	0	0.81	1.34	0	0	0	3.17	3.32	12.04	1.24	2.41	0.35	4.83	0.3	0	0	0.4	0	0	0	0	0.53	0	0	0.88	0	0	0	0.61	0.46	0	13.02	50.6	1.97	3.73	1.14	1.53
comp125073_c0_seq1_m.26996	.	11.75	36.25	17.93	67.16	17.51	38.85	0	2.11	21.15	73.79	19.98	87.31	7.06	24.06	15.65	19.38	91.15	44.72	9.02	79.41	21.9	3.57	1.77	15.12	19.79	14.56	21.36	2.03	6.93	19.26	80.22	15.26	87.17	7.91	47.43	27.32	36.13	30.51	21.82
comp125081_c0_seq2_m.17818	DEAD-box ATP-dependent RNA helicase CshA {ECO:0000255|HAMAP-Rule:MF_01493}	0.44	0.77	0.29	0	0.21	0.48	0.28	0.33	0.3	0.63	2.03	0.94	0.17	0.16	0.73	0.13	0.38	0.36	0.59	0.79	0	1.98	0.59	0.23	0.79	1.02	0	1.92	0	0.66	0.91	0.33	1.13	0.73	1.34	0	0.62	0.62	0.9
comp125089_c0_seq1_m.23978	.	0.71	0.63	1.72	0	0.97	1.09	0	0.32	1.94	1.94	1.17	0.75	0	0	2.82	0.84	0.81	1.02	0.36	0	0.38	0	0.56	3.45	3.72	3.12	4.41	1.23	0	2	1.41	2.05	1.56	0	1.65	0.52	0.53	1.04	1.04
comp125108_c0_seq1_m.13634	Trichoplein keratin filament-binding protein	1.61	4.13	12.81	6.77	11.97	17.11	0.11	0.07	3.1	6.32	7.25	5.2	0	0	2.15	1.66	1.65	1.61	1.48	2.18	2.67	1.2	2.31	0.7	3.16	0.72	3.36	0.54	3.29	0.58	1.18	0.94	1.41	1.45	4.16	2.48	5.27	1.82	5.89
comp125112_c0_seq1_m.19689	.	0.14	1.08	0.4	1.17	0.1	1.36	0.13	0.31	0.28	0	0.47	0.15	0.62	0	0.55	4.26	4.35	1.22	5.32	5.15	1.34	0	0	2.29	3.4	3.52	2.21	0	0	0	0.36	0.15	0	2.52	5.03	0.35	1.29	0.14	1.82
comp125136_c0_seq2_m.17859	.	0.51	0.89	1.09	3.82	2.96	1.93	0	0.12	0.11	0.36	0.83	0.44	0	0.12	0.11	0.09	0.54	0.17	0.3	0.22	0.22	0.59	1.32	0	0.34	0	0	1.41	2.16	0	0	0.35	0	1.73	2.89	0.18	0.62	0	0.52
comp1251574_c0_seq1_m.26862	.	0	0	0	0	0.55	0	0	0.53	0	0	2.61	0	0	0	0	0	0	0	0	0	0	0	0	0	0	0	0	0	0	0	2.82	0	0	3.39	2.02	0	0	0	0
comp125163_c0_seq1_m.16484	.	35.2	23.88	20.87	19.9	21.52	16.19	4.92	4.47	57.34	59.94	42.52	51.61	18.34	19.94	27.85	21.75	29.35	19.27	25.73	30.78	18.92	8.64	17.73	27.62	21.27	31.59	19.92	14.96	16.37	25.85	47.68	34.22	52.58	21.73	21.65	15.69	12.49	17.77	11.21
comp125256_c0_seq1_m.19240	.	0.15	0	0.28	0.31	0	0.16	0	0	0.89	0.13	1.01	0.62	1.48	0.81	2.74	0.13	0.25	0.95	0	0	0.16	0	0	0.12	0	0	0	0	0	0.26	0.13	0	0	12.17	17.57	0.12	0.99	0.46	0.6
comp125334_c0_seq1_m.22924	ATP-dependent Clp protease proteolytic subunit {ECO:0000255|HAMAP-Rule:MF_00444}	0	0	0	0	0	0	0.96	1.06	0	0	0	0	0.27	0	0	0.23	0	0	0.28	0	0	0	1.41	0	0	0	0.31	0	0.92	0	0	0	0	0.43	0	0.63	0	0.28	0
comp125449_c0_seq1_m.17826	.	0	0.09	0.19	0.63	0.14	0	0	0.47	0.83	1.31	0.57	1.48	0.59	1.15	0.72	1.53	0.95	1.23	0.78	0.95	1.08	0	0.21	0.64	0	0.98	0	0.91	0.42	0.46	1.16	0.67	0.54	0.34	0	1.11	0.61	1.06	0
comp125472_c0_seq1_m.18153	.	0	0.27	0.1	0	0	0	0	0.87	0	0.64	0	0.45	0	0.36	0.76	0	0	0	0	0.11	0	0.3	2.02	0	0.35	0	0.6	0	0	0	0.09	0.24	0.12	0	1.97	0	0	0	0
comp125478_c0_seq1_m.24513	G2-specific protein kinase fin1	0	0	0.42	0	0.29	2.17	0	0	1.9	0.33	2.35	0	0	1.48	0	0.99	0	0	0.89	0	0	0	1.25	0.29	0.4	0	0	0	0	0	0	1	0.95	0.64	0	0	0	0	0
comp125521_c0_seq1_m.23019	.	0.56	0.5	1.09	0.59	0.19	0	0	0	6.38	3.4	2.83	5.36	1.1	4.38	0.24	4.15	2.23	2.53	5.4	2.17	2.75	0	0.48	2.24	0.28	3.86	0	1.05	0	4.23	1.85	5.8	3.71	1.77	0	2.37	0.88	4.24	1.4
comp125536_c0_seq1_m.22367	.	0.31	1.94	4.87	4.57	6.25	1.31	0.27	0	0	0	0	0.66	0.3	1.19	0.26	0	0	0	0	0	0.68	0	0	0.22	0	0	0.36	0	0	0	0	0	0	0	0.5	0.24	0.72	0	0
comp125775_c0_seq1_m.19543	.	0	0	0	0	0	0	0	0	0	0	0	0	0	0	6.76	0	0	0	0	0	0.51	0	0	0	0	0	0	0	0	0	0	0	0	0	0.68	0	0.99	0	0.9
comp125775_c0_seq1_m.19544	.	0	0	0	0	0	0	0	0	0	0	0	0	0	0	1.78	0	0	0.69	0	0	0	0	0	0	0	0	0	0	0	0	0	0	0	0	1.34	0	0.69	0	1.16
comp125777_c0_seq1_m.24556	.	0	0	0	0	0	0	0	0	0	0	2.72	0	0.72	0	2.82	0	0	0	0	0	0	0	0	0	0.38	0	0	0	0	0	0	0	0	3.72	6.82	0	1.2	0	0
comp125859_c0_seq1_m.28514	.	0	0	0	0	0	0	0	0	2.77	0.81	5.4	1.39	3.49	2.93	2.43	3.19	0	2.87	7.54	3.44	2.93	0	0	0	0.94	2.56	0	2.58	0	0	0	1.7	4.48	3.48	0	4.89	0.72	4.3	1.21
comp125949_c0_seq1_m.27597	.	17.74	29.31	104.52	65.08	92.56	97.39	0	0	8.34	5.99	13.84	16.24	1.83	0	0.53	0.65	3.78	5.33	5.71	2.6	5.68	1.31	2.95	2.77	13.99	1	6.91	0	0	3.35	4.7	18.03	4.62	2.74	5.83	0	5.96	0	1.91
comp1260134_c0_seq1_m.29176	.	0	0	0	0	0	0	0	0	0	0	0	0	0	0	0	0	0	0	0	0	0	0	0	0	0	0	1.89	0	0	0	0	0	0	0	0	0	0	0	0
comp126045_c0_seq1_m.20533	.	1.14	0	0.32	0.17	0.11	0.36	0	0.18	0.16	0.56	0.19	0.69	0	0.36	0	0.57	0.28	0.13	0.81	0.53	0.18	0	0	0.13	0.17	0	0	0	0	0	0.57	0.74	1.07	0.54	0	0.13	0.14	0.51	0.33
comp126360_c0_seq1_m.23195	.	1.17	0.26	1.14	0.31	0	0.61	0.51	0.28	0	1.17	0.33	0.31	0	0.28	0	0.24	0.23	0.22	0.3	0	0.63	0.66	0.98	0.21	0	0.29	0.66	1.08	0.96	0.49	0	0.34	0	0.46	0	0.22	0.23	0	1.16
comp126411_c0_seq1_m.20387	.	4.24	1.65	3.66	0.67	2.97	0.34	1.03	0	0.48	0.4	0.9	0.17	0.35	0	0	0	0.13	0.25	0.94	0	0	1.67	0.31	0.74	0.5	1.39	0	1.35	0.61	0.84	0.27	0.53	0	0.26	1.13	1.17	0.4	0.16	0.16
comp126426_c0_seq1_m.28420	.	0	0	0	0	0	0	0	0	0	0	0	0	0	0	9.72	0	0	0	2.34	0	0	0	0	0	0	0	0	0	0	0	0	0	0	0	0	0	1.94	0	0
comp1264465_c0_seq1_m.27000	.	0	0	0	0	0	0	0	0	0.64	0	0	0	0.54	0	1.42	0	0	0	0	1.02	0	0	0	0	0	0	0	0	1.73	0	0	0	0	0	0	0	0	0	0
comp126461_c0_seq1_m.24791	.	1.89	7.01	9.24	5.33	1.17	4.66	0	0	0	0	0	0	0	0	0	0	0	0	0	0	0	0	1.26	0	0	0	0	0	0	0	0	0	0	0	0	0	0	0	0
comp126465_c0_seq1_m.15328	.	0.9	0.07	0.16	0.18	0.12	0.18	0.56	0.5	0.09	0.22	0.48	0.26	0.3	0.2	1.49	0.3	0.58	0.21	0.49	0.26	0.62	0.24	0.55	0	0.27	0.08	0.28	0.77	0	0.08	0.22	0.55	0	0.42	0.16	0.57	0.07	0.62	0.17
comp126494_c0_seq2_m.1404	Uncharacterized protein MJ1441	0	0	0	0	0	0	0	0	0	0	0	0	0	0	0	0	0	0	0	0	0	0	0	0	0	0	0	0	0	0	0	0	0	0	0	0	0	0	0
comp126494_c0_seq2_m.1405	Uncharacterized protein MJ1441	0	0	0	0	0	0	0	0	0	0	0	0	0	0	0	0	0	0	0	0	0	0	0	0	0	0	0	0	0	0	0	0	0	0	0	0	0	0	0
comp126494_c0_seq2_m.1406	Uncharacterized protein MJ1441	0	0	0	0	0	0	0	0	0	0	0	0	0	0	0	0	0	0	0	0	0	0	0	0	0	0	0	0	0	0	0	0	0	0	0	0	0	0	0
comp126494_c0_seq2_m.1407	Uncharacterized protein MJ1441	0	0	0	0	0	0	0	0	0	0	0	0	0	0	0	0	0	0	0	0	0	0	0	0	0	0	0	0	0	0	0	0	0	0	0	0	0	0	0
comp126494_c0_seq2_m.1408	Uncharacterized protein MJ1441	0	0	0	0	0	0	0	0	0	0	0	0	0	0	0	0	0	0	0	0	0	0	0	0	0	0	0	0	0	0	0	0	0	0	0	0	0	0	0
comp126494_c0_seq2_m.1409	Uncharacterized protein MJ1441	0	0	0	0	0	0	0	0	0	0	0	0	0	0	0	0	0	0	0	0	0	0	0	0	0	0	0	0	0	0	0	0	0	0	0	0	0	0	0
comp126494_c0_seq2_m.1410	Uncharacterized protein MJ1441	0	0	0	0	0	0	0	0	0	0	0	0	0	0	0	0	0	0	0	0	0	0	0	0	0	0	0	0	0	0	0	0	0	0	0	0	0	0	0
comp126494_c0_seq2_m.1411	Uncharacterized protein MJ1441	0	0	0	0	0	0	0	0	0	0	0	0	0	0	0	0	0	0	0	0	0	0	0	0	0	0	0	0	0	0	0	0	0	0	0	0	0	0	0
comp126495_c0_seq1_m.20200	Tenascin-X	0.15	0.53	1.03	0.48	0.32	0.17	0.43	0.68	2.15	2.99	2.26	2.1	0.68	0	0.3	2	1.42	1.46	1.66	2.61	1.32	1.62	0.3	0.72	0.16	0	0.35	0	0	0	0.13	1.37	2	2.51	5.49	0.13	0.51	1.43	1.08
comp126543_c0_seq1_m.19600	.	0	0	0	0	0	0	0	1.23	0	1.42	0	0	0.64	0	0	0.7	0	0	0	0	0	1.36	0	1.17	0	0	0	0	0	0	0.72	0	1.25	0	1.23	0	0	0	0
comp126740_c0_seq1_m.28532	Tankyrase-1	0	0	2.74	0	0	0	4.41	0	0.96	0	0	0	0	0	0	0	0.79	0	0	0	0	0	0	0	0	0	0	0	0	0.85	0.85	1.78	0	0	5.68	0	0	0	0
comp126852_c0_seq1_m.17544	Sperm flagellar protein 1	0.28	0.08	0.55	0.1	0.4	0	0.83	0.11	0.3	0.25	1.54	0.61	1.24	0.44	1.19	0.17	0.42	0.24	0.37	0.1	0.41	0	0	0	0	0	0.11	0.44	0	0	0	0	0	8.85	17.43	0.57	0.33	0.1	0.1
comp126941_c0_seq1_m.15203	Mannose-1-phosphate guanyltransferase	0.43	0	0.42	0.68	0.6	0	0.98	0	2.12	1.8	2.95	2.3	2.03	0.9	0.59	7.54	8.52	5.71	8.04	10.16	6.59	0	0.4	3.27	0.22	2.56	0.5	0.87	0	2.06	2.39	1.97	2.14	0.7	1.12	2.59	2.98	5.34	2.83
comp127023_c0_seq1_m.26305	.	13.89	47.71	12.65	22.26	12.43	18.4	6	13.97	13.82	35.61	10.76	23.48	8.3	3.42	12.56	10.23	18.6	12.37	10.29	10.57	8.5	12.08	15.33	21.32	23.69	14.22	20.17	12.41	10.56	18.03	20.31	7.39	20.16	11.64	30.96	17.82	41.74	12.71	12.07
comp127067_c0_seq1_m.21684	.	0.22	0.98	0	0	0	0	0	0	0	0	0	0	0	0	0.61	3.02	2.01	1.9	4.04	3.66	5.33	0	0	0	0	0.22	0	0	0	0	0.57	0	0	0.36	1.15	1.6	0.54	1.14	0.22
comp127072_c0_seq1_m.25748	.	0	0	1.75	0	0	0	0	0	0	4.14	1.79	0	0	0	2.83	0	0	0	0	0	0	0	0	0	0	0	0	5.95	0	0	1.04	0	0	2.34	3.37	0	0	2.74	0
comp1270946_c0_seq1_m.28837	.	0	0	0	0	0	0	0	0	3.1	0	0	0	0.75	2.38	0	0	0	0	0	0	0	0	0	0	0	1.47	0	0	0	0	0	0	0	0	0	0	0	0	0
comp127141_c0_seq1_m.24998	Calmodulin	0	0	0.46	0.97	0.64	0	0.76	0	4.53	1.42	9.8	1.5	3.52	0	2.74	0	0	0.98	0	0.55	0.52	0	0	0.31	0	0	0	0	0	0	0	0	0	74.82	83.71	1.97	2.01	0.45	0
comp127157_c0_seq1_m.18908	Exosome complex component RRP43	18.71	10.27	13.11	13.56	12.2	6.99	8.81	4.48	28.92	22.83	21.84	24.7	26.13	17.24	22.79	18.06	17.3	32.3	23.65	17.73	30.32	3.99	0.3	21.41	1.59	18	0.85	7.72	2.93	22.9	16.14	18.63	13.21	13.31	11.86	28.48	3.39	30.31	2.42
comp1271578_c0_seq1_m.25050	.	0	1.62	0	0	0	0	0	0	0	0	0	0	0	0	2.46	0	0	0	0	0	0	0	0	0	0	0	0.99	0	0	0	0	0	0	0	0	0.52	0	0	0.83
comp127158_c0_seq1_m.29330	.	1.8	3.32	3.51	10.15	5.57	10.39	0	0	0	4.14	3.57	0	3.26	0	5.66	0	0.97	0	0	7.14	0	0	0	0	1.18	0	0	0	0	0	0	0	2	2.34	26.95	0	0.89	0	0
comp127182_c0_seq1_m.20760	.	0.61	49.43	0.59	28	1.41	30.74	9.42	8.5	0.6	7.12	1.38	2.37	0	0.64	7.69	1.39	0.5	0.79	0.41	1.98	1.98	1.01	9.47	0.31	26.47	0	107.03	0.82	0.74	0.35	0.35	0.23	0	4.6	66.55	0.33	195.27	0.84	173.59
comp127195_c0_seq1_m.24504	.	2.11	0	2.87	0.87	2.87	0	3.09	0	0	0	0.46	0	2.17	0	0.95	0	0	0.3	0.43	0.48	0.46	0	0	0.28	0	0	0	0	0	0	0	0	0	0	0	0	0	0	0
comp127268_c0_seq1_m.19981	.	0	0	0	0	0	0.16	0	0.32	0.15	0.12	0.5	0.15	0.98	0	1.71	0.13	0.25	0.7	1.01	0.31	0.16	0.39	0.29	0.34	1.86	0.57	1.83	0	0.57	1.04	0.38	0.33	0.16	0.72	0.53	0.85	0	1.52	0.29
comp127275_c0_seq1_m.19601	Serine protease/ABC transporter B family protein tagC	0.41	0	0	0.29	0.1	0	0.51	0.62	0.42	0.35	0.94	1.01	1.39	0.3	0	0.36	0.12	0	0.4	0.29	0.29	0	0.28	0.43	0	0.4	0	0	0	0.61	0.36	0.76	0.15	0.23	0.25	0.34	0	0.14	0.14
comp127294_c0_seq1_m.16820	.	0	0.07	0.74	0.18	0.06	0.38	0.58	0.1	0.89	1.35	1.28	1.26	0.41	0.5	0.45	15.51	17.21	18.91	17.84	22.32	23.38	0.25	0.74	0.14	0.66	0	0.39	0.79	0.37	0.24	0.46	0.57	0.09	2.74	4.36	4.63	5.73	5.45	8.78
comp127396_c0_seq1_m.16087	.	0.32	0.84	0.52	0.23	0.15	0.24	0	0	0.22	0.75	0.25	0.69	0.13	0	1.99	0.87	0.28	0.71	1.16	0.23	0.46	0.3	0.23	0.09	0.94	1.05	0.37	0	0	0.88	0.67	0.6	0.35	0.54	0.4	1.37	0.56	1.14	1.53
comp127472_c0_seq1_m.28313	.	0	0	0	3.7	0	1.12	0	0	6.24	9.43	1.29	0	0.68	0.71	1.78	3.08	3.7	5.55	5.74	0	5.61	1.44	1.08	4.51	0	1.23	1.42	2.52	2.1	8.68	7.92	1.61	2.85	3.33	4.01	4.73	0	1.04	0
comp127834_c0_seq1_m.27951	.	0	0	0	0	0	0	0	0	0.83	0	0	0	0	0	2.84	0	1.38	0	0	0	0	1.39	0	0	0	0	0	0	0	0.74	0.74	0	0	0	2.53	0	0	0	0
comp127868_c0_seq1_m.20775	.	0.37	0.16	0.71	0.97	0.64	0.6	0.17	0.79	0.18	0.47	0.84	0.98	0.4	1.37	1.22	0.16	0.31	0.58	0.18	0.2	0.4	0.47	0	0	1.35	0.36	0.21	0	1.38	0	0.32	0	0.4	0.6	1.94	0.15	1.21	0.38	1.11
comp1278934_c0_seq1_m.23155	.	0.29	0.51	0.84	0.6	0	0	0	0.28	0.54	1.16	2.26	2.14	0.56	0	0	0.47	0.23	0.65	0.88	0.96	1.57	0.65	0.49	0.42	1.71	1.98	2.62	0	0	0.96	1.18	1.66	2.85	0	0.94	0.22	0	1.16	0.29
comp128065_c0_seq1_m.28257	.	0	0	2.5	2.47	3.26	4.47	0	0	0	0	0	0	0	0	2.97	2.31	5.18	2.78	1.44	0	2.8	1.44	0	2.58	7.27	0	1.42	0	0	0	0.79	0	0	0	1.34	2.7	10.41	1.04	4.65
comp128308_c0_seq1_m.24412	.	1.63	0	0.39	0	0	0.83	0.33	0	1.45	1.24	0	0.43	0	2.49	0	0.94	1.21	0	0.42	0	0	0	0	0	0	0	0	0	0	0	0	0	0	0	0.61	0.87	0	0.39	0
comp1283416_c0_seq1_m.22892	E3 ubiquitin-protein ligase TRIM71	0.29	2.01	0.28	0.3	0.98	0	1.49	0.55	0	0	0	0	0	0	0	0	0	0	0	0	0	0	0	0	0	0.28	0	0	0	0.24	0	0	0	0	0	0	0	0	0
comp128344_c0_seq1_m.29693	.	0	0	0	0	4.92	1.62	0	0	0	1.13	1.98	0	0.86	0.92	1.5	4.4	1.05	0	2.34	0	0	1.72	1.29	0.9	1.28	0	2.22	3.13	2.54	1.13	3.42	0	0	0	0	2.82	1.94	0	0
comp128373_c0_seq1_m.28483	.	0	0	0	0	1.7	0	0	0	0.92	3.26	0	0	0	0	3.65	0	0.77	0	0	0	0	0	1.1	0	0	0	0	0	0	0	0	0	1.49	3.48	5.51	0	0.72	0	0
comp128382_c0_seq1_m.19123	Jouberin	0	0	0	0	0	0	0	0	0	0.11	0.86	0.26	0.43	0.42	3.89	0.22	0	0	0	0	0	0	0	0	0	0	0	0	0	0	0	0	0	3.53	4.13	0.11	0.11	0.13	0.38
comp128400_c0_seq1_m.12611	.	1.67	4.49	0.14	0	0.03	0.06	0.1	0.12	0	0.09	0	0.11	0	0	0	0	0.04	0	0	0.1	0	0.46	0.46	1.53	18.73	2.18	16.31	0.48	0.45	0.84	0.77	0.88	1.08	0.09	0	0	0	0	0
comp128694_c0_seq1_m.28946	GTP-binding protein TypA/BipA	0	0	0	0	0	0	0	0.74	0	0	0	0	0	0	0	0	0	0	0	0	0	1.58	1.19	0	0	0	0	0	0	0	0	0	0	0	0	0	0	0	0
comp128707_c0_seq1_m.21499	.	0	0	0.39	0	0.28	0.65	0	0	0	0.34	0	0.21	0	0	6.15	0	0	0	0	0	0	0.5	0	0	0	0	0	0	0	0.17	0	0	0	0	0	0	0	0	0
comp129210_c0_seq1_m.23719	.	0	0	0	0	0.46	0	0.28	0	0.31	0	0.37	0.35	3.7	2.47	1.08	0.27	0	0.24	0	0.37	1.08	0	0	0.7	0	0.33	0	0	0	1.36	0.27	0.38	0.73	1.54	1.05	0.49	0	0	0
comp129219_c0_seq1_m.21486	.	0	4.85	0.4	1.73	1.14	1.76	0	0	0.2	2.22	0.23	0.65	0.22	0	0.38	0.35	0.34	0.32	0.41	0.22	0.22	0.51	8.39	0	16.1	0	12.16	0.83	0.75	0	0.17	0.23	0.67	0.99	0.71	0.49	3.34	0.63	1.24
comp129225_c0_seq1_m.19408	.	0	0.36	0	0	0.1	0	0.77	0.15	0.83	0.47	0.16	0.29	0.31	0.46	1.76	0.24	0.81	0.44	1.62	1.45	0.59	1.11	3.05	0.22	9.95	0.4	17.61	0.6	0	0	1.2	0.76	0.3	0.45	0.25	0.34	2.89	1	2.63
comp129230_c0_seq1_m.18102	.	8.18	1.86	3.4	0.57	1.05	0.24	0.92	0.13	5.41	2.14	8.01	3.86	0.75	0.49	0	0.38	0.37	0.09	0.11	0.79	0.12	1.21	0	5.08	0.12	5.25	0	3.4	1.78	4.1	2.86	3.23	1.28	0.9	0.8	0.27	0	0.11	0
comp129233_c0_seq1_m.22849	.	0.29	0	0	8.63	1.77	12.26	1.24	3.01	0.27	4.82	2.23	3.62	0.28	0	0.24	0	0	0	0	0.63	0	0	1.93	0	21.44	0	50.5	1.06	0	0	0.47	0.33	0	0	0	0.22	0.44	0	0.28
comp129248_c0_seq1_m.17460	.	0	2.76	0.36	6.77	0.72	4.46	6.53	29.98	0	9.53	0.43	6.97	0	0	0.2	0	0.25	0.46	0.09	0.3	1.01	0	1.62	0	31.04	0	26.53	0	0.4	0.09	0	0.1	0.31	1.11	7.43	0	0.16	0	0.1
comp129262_c0_seq1_m.16166	Carbamoyl-phosphate synthase large chain {ECO:0000255|HAMAP-Rule:MF_01210}	0	0	0	0	0	0	0	0.38	0	0	0	0	0.28	0	0.08	0	0	0.06	0	0	0	0.23	1.2	0	0	0	0	1.1	0.68	0	0	0	0	0	0	0	0	0	0
comp129378_c0_seq1_m.23458	.	2.17	0.27	5.7	4.51	5.1	2.58	0.27	0	0	0	0	0	0.59	1.76	6.68	0	0.24	0.23	0.31	0	0.34	0	0	0.44	0	0	0	0	0	0	0	0	0	1.44	0	0.7	0.24	0	0
comp129401_c0_seq1_m.19637	B9 domain-containing protein 1	0.79	1.79	1.37	1	1.65	1.72	0	0.52	1.27	4.3	4.14	3.85	0.7	0	2.6	0	0.13	0.13	0	0	0	1.67	1.25	0	0	0	0.54	0	1.84	0	0.14	0	0.17	2.6	19.53	0.13	1.59	0	1.92
comp129408_c0_seq1_m.24107	.	1.83	0.32	0.71	0	1	0	0	0	0.66	1.42	1.61	1.16	0.66	0	0	0.86	1.11	1.84	1.12	0.41	0.79	0	0	1.77	0	0.36	0	0	1.11	0.59	0.29	0	1.21	0	0	2.4	0.27	2.15	0
comp129522_c0_seq1_m.17714	.	0.84	0.27	0.81	0.34	0.22	0.35	0.1	0.12	2.61	1.56	2.43	3.7	1.36	0.97	0.76	3.88	3.38	2.68	4.15	4.13	4.44	0.3	0	1.44	1.04	1.96	0.12	0.48	0	1.93	1.97	3.3	1.96	1.95	1.58	2.07	0.27	4.25	1.29
comp129527_c0_seq1_m.20405	Cell division control protein 42	0	0	0	0.17	0	0	1.78	0.35	1.6	1.76	2	1.18	0.7	0	1.69	0.97	0.8	0.89	0.63	0.34	0.34	1.26	0.63	0.25	0.34	0.78	0.36	0.68	0.62	0.28	1.24	0.18	0.7	0.26	0.85	0.92	0.66	0.5	0.16
comp129531_c0_seq1_m.19553	.	0	0	0	0	0	0	2.73	0.55	0	0	0	0	0	0	0	0	0	0	0	0	0	0	0	0	0	0	0	0	0.95	0	0.23	0	0	0	0	0	0	0	0
comp129602_c0_seq1_m.15678	Probable RNA 3'-terminal phosphate cyclase-like protein	4.29	1.87	1.65	2.38	2.83	1	8.17	2.36	9.47	7.46	10.62	8.16	6.89	5.23	18.55	17.56	8.15	24.92	17.82	12.4	22.28	2.22	1.16	6.68	2.74	6.22	2.22	1.41	1.96	9.62	8.43	11.79	7.72	23.99	11.87	28.07	3.62	31.2	3.97
comp1296302_c0_seq1_m.27163	Actin	0	0	0	0	0	0	0	0	0	0.59	3.71	0	1.13	0	0.49	0	0	0	0	0	0	0	0	0	0	0	0	0	0	0	0	0	0	14.4	3.17	0.52	0	0	0
comp1296960_c0_seq1_m.28528	.	1.41	0	1.37	0	0	0	0	0	11.49	6.76	5.64	8.73	0	0	1.24	3.31	3.18	5.21	14.27	3.62	1.54	0	0	2.07	0	1.34	0	0	0	7.63	3.41	7.13	6.25	0	0	3.61	1.48	4.47	0
comp130149_c0_seq1_m.11709	U3 small nucleolar ribonucleoprotein protein MPP10	3.53	1.46	1.41	1.37	1.29	0.62	9.29	2.2	15.42	10.51	13.8	11.92	6.28	2.75	4.41	20.12	13	23.08	20.18	13.78	25.79	3.41	0.53	9.05	0.98	10.86	0.68	3.37	1.47	10.53	5.29	13.35	4.53	13.55	7.01	25.45	2.84	32.52	3.15
comp130160_c0_seq1_m.18789	.	0.61	0.32	0.12	0	0	0.41	1.64	0	0	0.32	0.42	0.13	0.28	0	0.25	0.66	0.11	0.7	0.49	0.39	0.4	0	0.26	0.29	0.13	0.24	0	0	0.5	1.56	0.54	0.14	0.27	0.82	1.14	0.62	0.32	0.39	0.38
comp130218_c0_seq1_m.18708	.	0.12	0	0.12	0.13	0	0	0.23	0.56	1.12	0.94	0.7	1.29	2.51	1.37	1.96	1.19	0.62	0.59	0.6	1.93	0.79	1.01	0.25	1.06	0.52	1.07	0.28	0	0	1.43	0.32	0.41	0.53	3.04	2.91	0.41	0.1	2.18	0.86
comp130234_c0_seq1_m.14580	Modification methylase HphIA	0	0	0	0	0	0	0.88	0.16	0	0	0	0	1.41	2.22	0.62	0	0	0	0	0	0	0	0.14	0	0	0	0	0	0	0	0	0	0	0	0	0	0	0	0
comp130432_c0_seq1_m.17608	.	0.1	0.5	0.37	0.31	0.34	0.64	0	0	0.2	0.34	0.55	0.2	0.68	0.78	0.9	1.82	1.51	2.14	1.23	1.22	2.49	0	0.62	0.16	0	0	0.11	0	0	0	0.17	0.11	0.21	4.22	10.15	0.83	2.18	0.51	2.26
comp1308733_c0_seq1_m.29345	.	0	4.98	0	0	0	0	0	0.78	0	0	0	0	0	0	0	0	0	0	0	0	0	0	0	0	0	0	0	0	0	2.07	1.04	0	0	0	0	0	0	0	0
comp131017_c0_seq1_m.27446	.	0	0	0	0	0	0	3.26	1.71	0	0	0	0	0	1.21	0	0.62	0	0	0	0	0	0	0.95	0	0	0	0	0	0	0	0	0	1.07	0	0	0	0	0	0
comp131017_c1_seq1_m.17860	Outer membrane protein assembly factor BamD {ECO:0000255|HAMAP-Rule:MF_00922}	0	0	0	0	0	0	1.07	0.83	0	0	0	0	0	0	0	0	0	0.25	0	0	0	0.86	1.72	0	0	0	0	0.46	0.42	0	0	0	0	0	0	0	0	0	0
comp131090_c0_seq1_m.15382	Probable 4-coumarate--CoA ligase 1	15.41	4.73	4.99	1.64	4.68	0.86	9.14	10.48	21.82	12.05	24.12	18.02	10.87	13.56	3.76	10.06	7.43	6.69	12.89	7.14	8.23	17.81	5.49	17.79	1.25	24.31	1.61	18.32	12.04	17.34	15.62	20.42	22.59	11.11	4.99	7.53	0.68	7	0.65
comp131090_c1_seq1_m.24375	4-coumarate--CoA ligase-like 7	12	9.28	10.12	1.06	7.7	2.57	15.79	14.98	21.23	16.79	20.71	13.67	20.65	16.76	2.89	11.1	7.01	7.32	16.25	3.61	10.18	22.39	3.48	22.28	5.06	19.27	2.92	9.37	10.89	20.33	16.64	9.81	12.63	6.03	4.38	9.81	0	12.15	1
comp131091_c0_seq2_m.10067	60S ribosomal export protein NMD3	4.26	2.13	2.48	1.69	1.46	2.56	2.8	1.27	15.93	5.62	8.73	8.2	5.63	4.43	5.44	10.03	5.26	17.64	13.9	9.65	20.38	0	0	6.35	0.27	8.29	0.7	0	1	7.1	3.46	11.95	4.55	6.95	3.62	24.72	2.1	27.95	1.74
comp131091_c0_seq2_m.10068	60S ribosomal export protein NMD3	9.05	16.37	13.89	31.87	14.35	17.52	0.35	1	12.91	17.15	15.04	14.24	5.86	5	35.46	12.51	17.56	9.2	12.81	19.2	10.44	3.84	10.77	13.31	33.7	12.8	49.21	4.67	5.64	11.41	11.82	14.97	13.87	8.92	22.53	12.24	68.51	12.51	56.58
comp131095_c0_seq1_m.18257	Putative transketolase N-terminal section	0	0	0.34	0	0	0	0.22	0.13	0	0	0	0	0.81	0	0	0	0.1	0.29	0	0	0	1.63	4.15	0	0	0	0	2.61	0.96	0	0	0	0	0	0	0	0	0.12	0
comp131174_c0_seq1_m.14584	Putative quinone-oxidoreductase homolog, chloroplastic	10.28	19.87	10.91	52.09	9.96	47.66	3.91	4.34	9.02	9.96	7.21	6.77	1.71	4.14	27.54	2.77	2.55	3.59	1.6	2.81	3.04	1.76	17.13	6.27	9.23	5.23	7.56	1.75	2.92	5.5	3.95	6.35	4.92	1.64	8.24	1.94	68.49	2.7	100.42
comp131785_c0_seq1_m.25677	.	0	5.4	0	4.21	1.85	3.77	0	0	1.99	2.64	1.47	9.14	0	3.09	0.64	6	1.65	4.63	5.01	0	4.83	0	0	4.28	1.01	0	1.63	0	0	6.16	1.77	5.63	4.92	1.9	4.4	0	0	2.32	0
comp131786_c0_seq1_m.19787	.	0.28	0	0.69	0	0	0	0.67	0.16	0.87	0.49	2.12	1.06	0.8	0.95	0.42	2.13	1.81	1.95	2.11	0.91	1.23	0.77	0.86	0.11	0	0.84	0	0.62	0.57	0.51	0.75	0.32	0.78	2.83	2.59	1.42	0.36	1.35	0.43
comp131858_c0_seq1_m.21545	.	1	1.06	0.78	0	1.4	0	0.18	0.21	4.75	4.71	5.25	8.11	0	0	0	0.34	0.17	0.78	0	1.31	0.22	3.52	3.76	1.53	2.29	1.38	2.98	1.63	2.22	0.7	0.69	0.46	0.88	0.33	1.4	1.29	2.63	1.45	1.82
comp131987_c0_seq1_m.16909	.	0.86	1.17	3.63	1.54	2.51	0.64	0.09	0.11	1	1.1	1.11	1.44	0.57	1.01	0.1	0.35	0.42	0.64	0.38	0.82	0.42	0.28	0	0.31	0.42	0.19	0.22	0.44	0	0.97	0.61	0.97	0.74	0.33	0.36	0.91	0.84	1.34	0.2
comp132012_c0_seq1_m.16559	PTS system mannose-specific EIIBCA component	0	0	0	0	0	0	1.43	0.59	0	0	0	0	0.2	0	0.26	0	0	0	0	0	0	0	0.18	0	0	0	0	0	0	0	0	0	0	0	0	0	0	0	0
comp132014_c0_seq1_m.22435	.	0.74	0.65	0.24	0.78	0	0.26	1.31	0.49	2.37	1.21	0.83	0.78	0	0	0.87	0.62	0.2	0.38	0.74	0.54	0.27	0	0.44	0	0.75	0.24	0.84	1.91	1.71	0	0.21	0.28	0.81	0.39	0.83	1.16	1.96	0.5	5.17
comp132061_c0_seq1_m.22700	Uncharacterized HAD-hydrolase MTH_209	0	0	0	0	0	0	0	0	0	0	0	0	0	0	0	0	0	0	0	0	0	0	0	0	0	0	0	0	0	0	0	0	0	0	0	0	0	0	0
comp132104_c0_seq1_m.24253	Intraflagellar transport protein 81 homolog	0	0	0	0	0	0.39	0	0	0.69	0.59	5.92	1.22	0.34	0	7.47	0	0	0	0	0	0	0	0	0	0	0	0.43	0	0	0	0	0	0	3.5	8.22	0	0.28	0	1.51
comp132106_c0_seq1_m.14779	Cytosolic phospholipase A2 delta	0.07	0.13	0.64	0.16	0.42	0.16	0.22	0.18	0.62	0.85	1.45	0.63	0.18	0	1.1	0	0	0	0	0	0.16	1.32	0.16	0.12	0.25	0.07	0	0.35	0.32	0	0	0	0.08	2.26	5.67	0.19	0.26	0	0.23
comp132107_c0_seq1_m.29909	.	0	0	4.13	3.94	1.3	5.1	0	0	5.34	4.75	2.09	2.18	0	0	4.62	4.61	5.52	4.1	14.95	0	4.64	3.51	0	0.94	0	0	0	3.22	0	2.37	3.58	0	7.08	0	0	1.96	0	3.14	5.63
comp132117_c0_seq1_m.24225	.	0	0	0	0	0	0	0	0	0	0.4	2.39	0	0	0	1.51	0	0	0	0	0	0	0.97	0.72	0	0	0	0	0	0	0	0	0	0	0	0.77	0	0.38	0	0
comp132146_c0_seq1_m.19134	.	0.12	0.11	0	0	0	0	0	0	0.51	1.18	0.43	0.53	1	0.98	1.25	0.22	0.11	0.2	0.25	0.4	0.4	0	0.26	0.5	0.4	0.98	0	0	0	1.69	0.11	1.12	0.27	3.12	6.65	0.63	0.11	1.58	0.76
comp132147_c0_seq1_m.26145	Peptidyl-prolyl cis-trans isomerase FKBP1B	1.13	1.03	2.2	0	5.06	0	1.47	0	10.49	4.25	14.92	4.69	0	0	0	0	0	0	0	0	0	0	0	0	0	4.33	0	0	0	5	2.15	0	1.25	8.85	19.66	1.85	1.9	0.93	3.09
comp132459_c0_seq1_m.22181	Replication initiation protein	0	0	0	0	0	0	0	0	0	0	0	0	0	0	0	0	0	0	0	0	0	0	0	0	0	0	0	0	0	0	0	0	0	0	0	0	0	0	0
comp132536_c0_seq1_m.15856	Testicular acid phosphatase homolog	0	0.26	0	0	0	0.08	0.15	1.01	0.16	0	0	0.16	0	0	0.08	0	0.13	0.06	0.07	0	0.24	0.89	0.84	0	0.17	0	0.09	1.42	1.65	0	0	0	0	0	0.29	0	0.13	0	0
comp132593_c0_seq1_m.19175	.	0	0.11	0	0	0	0	0.24	0.58	0	0	0	0	0	0.57	0	0	0	0	0	0	0	0	0	0	0	0	0	0	0	0.34	0	0.14	0	0	0	0.11	0	0	0
comp132714_c0_seq1_m.21620	.	0	0.36	2.58	4.74	2.85	6.38	0.19	0.43	0.2	0	0	0	0	0.43	0.57	0.52	0	0	0.2	0.67	0.22	0.51	1.14	0.31	0	0.8	0	0	0.75	0	0	0.7	0.45	0.99	1.42	0.33	0.83	0.42	0.82
comp132815_c0_seq2_m.546	Uncharacterized ATP-dependent helicase MTH_1802	0	0	0	0	0	0	0	0	0	0	0	0	0	0	0	0	0	0	0	0	0	0	0	0	0	0	0	0	0	0	0	0	0	0	0	0	0	0	0
comp132815_c0_seq2_m.547	Uncharacterized ATP-dependent helicase MTH_1802	0	0	0	0	0	0	0	0	0	0	0	0	0	0	0	0	0	0	0	0	0	0	0	0	0	0	0	0	0	0	0	0	0	0	0	0	0	0	0
comp132815_c0_seq2_m.548	Uncharacterized ATP-dependent helicase MTH_1802	0	0	0	0	0	0	0	0	0	0	0	0	0	0	0	0	0	0	0	0	0	0	0	0	0	0	0	0	0	0	0	0	0	0	0	0	0	0	0
comp132815_c0_seq2_m.549	Uncharacterized ATP-dependent helicase MTH_1802	0	0	0	0	0	0	0	0	0	0	0	0	0	0	0	0	0	0	0	0	0	0	0	0	0	0	0	0	0	0	0	0	0	0	0	0	0	0	0
comp132815_c0_seq2_m.550	Uncharacterized ATP-dependent helicase MTH_1802	0	0	0	0	0	0	0	0	0	0	0	0	0	0	0	0	0	0	0	0	0	0	0	0	0	0	0	0	0	0	0	0	0	0	0	0	0	0	0
comp132815_c0_seq2_m.551	Uncharacterized ATP-dependent helicase MTH_1802	0	0	0	0	0	0	0	0	0	0	0	0	0	0	0	0	0	0	0	0	0	0	0	0	0	0	0	0	0	0	0	0	0	0	0	0	0	0	0
comp132815_c0_seq2_m.552	Uncharacterized ATP-dependent helicase MTH_1802	0	0	0	0	0	0	0	0	0	0	0	0	0	0	0	0	0	0	0	0	0	0	0	0	0	0	0	0	0	0	0	0	0	0	0	0	0	0	0
comp132815_c0_seq2_m.553	Uncharacterized ATP-dependent helicase MTH_1802	0	0	0	0	0	0	0	0	0	0	0	0	0	0	0	0	0	0	0	0	0	0	0	0	0	0	0	0	0	0	0	0	0	0	0	0	0	0	0
comp132815_c0_seq2_m.554	Uncharacterized ATP-dependent helicase MTH_1802	0	0	0	0	0	0	0	0	0	0	0	0	0	0	0	0	0	0	0	0	0	0	0	0	0	0	0	0	0	0	0	0	0	0	0	0	0	0	0
comp132815_c0_seq2_m.555	Uncharacterized ATP-dependent helicase MTH_1802	0	0	0	0	0	0	0	0	0	0	0	0	0	0	0	0	0	0	0	0	0	0	0	0	0	0	0	0	0	0	0	0	0	0	0	0	0	0	0
comp132815_c0_seq2_m.556	Uncharacterized ATP-dependent helicase MTH_1802	0	0	0	0	0	0	0	0	0	0	0	0	0	0	0	0	0	0	0	0	0	0	0	0	0	0	0	0	0	0	0	0	0	0	0	0	0	0	0
comp132815_c0_seq2_m.560	Uncharacterized ATP-dependent helicase MTH_1802	0	0	0	0	0	0	0	0	0	0	0	0	0	0	0	0	0	0	0	0	0	0	0	0	0	0	0	0	0	0	0	0	0	0	0	0	0	0	0
comp132815_c0_seq2_m.569	Uncharacterized ATP-dependent helicase MTH_1802	0	0	0	0	0	0	0	0	0	0	0	0	0	0	0	0	0	0	0	0	0	0	0	0	0	0	0	0	0	0	0	0	0	0	0	0	0	0	0
comp132815_c0_seq2_m.575	Uncharacterized ATP-dependent helicase MTH_1802	0	0	0	0	0	0	0	0	0	0	0	0	0	0	0	0	0	0	0	0	0	0	0	0	0	0	0	0	0	0	0	0	0	0	0	0	0	0	0
comp132930_c0_seq1_m.17406	Protease HtpX homolog {ECO:0000255|HAMAP-Rule:MF_00188}	0	0	0	0	0	0	0	0	0	0	0	0	0	0	0	0	0	0	0	0	0	0	0	0	0	0	0	0	0	0	0	0	0	0	0	0	0	0	0
comp132960_c0_seq2_m.12398	.	1.19	0.38	0.11	0.17	0.08	0.24	0.65	0.75	0.81	0.68	1.02	1.34	0.61	0.46	0.06	0.66	0.49	0.32	0.96	0.57	0.35	1.17	0.13	0.68	0.12	1.5	0	0.27	0.49	1.08	0.95	1.4	1.25	0.75	0.64	1.06	0.2	0.35	0.11
comp132964_c0_seq1_m.19838	Actin-1	0	0	0	2.47	0	0	0	0.66	2.68	0	0	0	0.68	0	0	2.31	3.7	0.69	4.31	0	2.8	0	1.08	1.29	4.55	1.23	0	2.52	0	1.58	0	6.46	0	0	0	0.68	0.69	0	0
comp133037_c0_seq1_m.18229	Exosome complex component RRP42	18.27	8.51	14.76	12.04	12.37	7.65	12.67	4.5	26.68	16.78	25.25	21.65	15.92	20.69	11.5	26.94	19.43	30.05	26.69	18	34.62	3.11	0.7	15.05	1.32	23.78	0.63	2.49	3.2	18.87	10.68	26.75	12.5	12.02	8.83	34.79	4.09	41.83	3.93
comp133121_c0_seq1_m.22804	.	0	0	0	0	0	0	0	0	0	0	1.54	0	2.26	0	0	1.78	0.86	1.6	0	6.04	1.69	0	0	0	0	0	1.71	0	0	0	0.92	0	0	0	1.52	0	0	0	0
comp133132_c0_seq1_m.14993	Phosphatidylinositol 3,4,5-trisphosphate 3-phosphatase and dual-specificity protein phosphatase PTEN	0.27	0.18	0.2	0.43	0.38	0.15	0	0.5	0.29	0.12	0.08	0.07	1	0.16	0.37	1.06	1.02	0.29	1.2	0.93	0.59	0.2	0.46	0.11	0.08	0.13	0.23	0.32	0.3	0.06	0	0.15	0.07	1.16	0.39	0.42	0.18	0.44	0.21
comp133135_c0_seq1_m.21837	.	0	0.38	0	0.23	0.3	0.46	0.19	0.22	0	0	0.49	0.23	0.45	0	0	0	0.35	0	0	0	0	1.59	0.4	0	0	0	0	0	1.55	0.56	0	0	0.24	1.04	4.8	0.17	0	0.22	0
comp133246_c0_seq1_m.25331	Ras-like protein 3	1.53	7.25	1.98	1.04	4.45	0.5	0	0.8	3.47	2.25	2.19	3.21	0	0	1.07	1.88	1.81	2.05	0.53	1.76	1.11	0.92	2.75	1.63	3.16	2.48	3.99	0	0	1.54	2.66	1.2	2.24	0	0	2.07	2.46	3.34	2.45
comp133251_c0_seq1_m.27337	.	0	0.87	0	0	0	0	0.65	0	0	0	0	0	0	0	0	0	0	0.56	0	0	0	0	0	0	0	2.79	0	0	0	0	0	0	0	0	0	0	0	0	0
comp133265_c0_seq1_m.21572	Thioredoxin H1	0.41	0.36	0	0.85	0	0.44	0	0	0.8	1.02	2.07	0.43	1.28	0	3.19	0	0.67	0.47	1.83	0.22	1.1	0.51	0	0.46	0.42	0.6	0	0	0	0.53	0.52	0.69	0.44	0.33	0.7	0.49	0.5	1.05	0
comp133274_c0_seq2_m.17147	TonB-dependent receptor SusC	0.09	0	0	0	0.12	0	0.26	0.64	0	0	0	0	0	0	0	0	0	0	0	0.09	0	0.52	0	0	0	0	0	0.82	0.76	0	0	0	0.1	0	0	0	0	0	0
comp133323_c0_seq1_m.22993	.	1.32	0	3.83	2.7	1.49	2.21	0.35	1.09	0.39	0.33	0	0.46	0	0	0	0	0.32	0	0	0	0	0.85	0.63	0	0.8	0	0	0	0	0.34	0	0	0.97	0	0	0	0	0	0
comp133362_c0_seq1_m.23878	Polyubiquitin	1	0	5.86	0	1.29	0	0.67	0	5.15	0.64	2.05	4.17	1.2	0	1.04	1.27	0.61	1.15	4.38	1.24	2.19	0	0.96	2.15	0	0.96	0	0	0	1.3	1.95	2.47	1.11	0	1.14	0.57	0.58	0	0
comp133374_c0_seq1_m.24220	.	0.38	1.34	0.37	0	0.26	0	0.31	1.66	0.34	0.29	1.25	0.8	0	0	0	0	0	0	0	2.13	0.41	0	0	0.52	0	0.74	0	0	1.13	0.3	0.3	0.44	0	0	0	0	0	0	0
comp133374_c1_seq1_m.25954	.	1.39	0	0.67	0	0	0	0	0	1.11	0.48	3.65	5.07	0.98	0	0	0.96	0.46	0	0	1.65	0.75	0	0	0.41	0	2.69	0	1.84	0	0.49	0	3.32	0.77	0	0	0	0	0	0
comp133386_c0_seq1_m.17467	Actin	1.48	8.26	1.72	4.64	1.46	6.47	0.86	4.92	6.99	15.53	5.84	6.85	0.82	0.92	21.6	1.07	3.88	2.45	0.98	5.36	2.03	4.83	115.92	1.85	223.42	1.65	388.41	5.45	4.6	1.55	2.75	1	4.87	1.17	10.63	1.36	220.88	2.53	218.16
comp133386_c1_seq1_m.29622	Actin, larval muscle	8	14.82	3.9	11.22	1.23	21.12	9.7	16.41	33.12	78.17	17.82	24.79	0.86	0	41.88	12.09	16.86	6.86	2.34	13.39	6.58	1.72	111.12	9.9	701.12	1.89	1250.91	0	5.08	5.65	20.52	2.62	13.4	2.61	10.91	8.47	675.5	6	712.99
comp133702_c0_seq1_m.17299	.	0.09	0.32	1.5	0.68	0.64	1.42	0.18	0	0.19	0.08	1.06	0.68	1.52	0.96	2.68	0.08	0	0.3	0.18	0	0	0	0.4	0	0	0.09	0	0	0	0.08	0.08	0	0.4	4.17	11.58	0.16	0.88	0.58	0.37
comp134045_c0_seq1_m.18421	Uncharacterized protein L509	31.93	19.44	31.32	22.77	24.86	15.88	4.56	3.82	36.93	34.06	40.13	31.74	11.48	9.33	9.73	7.82	6.86	5.85	8.62	7.96	6.99	14.04	9.07	20.59	9.64	22.62	6.51	17.38	14.08	19.94	20.57	19.46	21.08	14.85	11.82	8.39	3.32	9.27	2.2
comp134185_c0_seq2_m.19644	.	6.77	3.44	9.07	8.51	10.01	7.3	0.9	0.92	13.57	12.65	14.83	15.04	2.31	1.82	1.62	12.75	13	11.77	18.31	13.52	15.6	1.11	0.55	10.34	1.46	11.89	1.71	1.79	2.18	7.22	12.8	12.7	15.33	3.17	2.73	11.17	5.08	14.32	4.29
comp134208_c0_seq1_m.16045	Probable primosomal protein N' {ECO:0000255|HAMAP-Rule:MF_00983}	0	0	0	0	0	0	2.02	3.12	0	0	0	0	0.42	0	0	0	0	0	0	0	0	0	0	0	0	0	0	0	0	0	0	0	0	0	0	0	0	0	0
comp134252_c0_seq1_m.8429	Myosin light chain kinase, smooth muscle	3.8	1.49	1.2	0.89	1.2	0.58	7.14	6.82	12.67	10.56	15.07	12.95	10.59	13.86	6.96	13.51	11.31	13.25	14.01	12.89	15.78	9.45	3.73	12.25	2.49	14.95	2.39	9.14	5.4	14.64	11.82	14.26	14.78	13.32	7.32	10.23	1.42	11.23	1.72
comp134255_c0_seq1_m.19363	.	17.31	65.83	13.61	65.05	17.18	39.69	0.29	2.76	10.24	11.34	11.63	10.97	4.16	4.45	53.55	6.98	13.74	17.89	6.99	13.78	20.83	10.37	37.22	5.99	69.17	5.69	80.58	7.36	11.58	6.55	16.07	8.12	20.55	6.45	32.07	5.69	126.4	4.58	107.82
comp134261_c0_seq1_m.18232	Phosphatidylinositol 4-kinase stt4	3.82	1.49	0.93	0	0.15	0.35	0	0.13	8.61	6.06	1.36	1.14	3.5	4.92	1.65	4.89	8.99	3.51	1.26	0.91	0.58	2.12	2.72	2.33	1.64	3.46	0.74	2.43	3.12	1.66	1.33	2.03	1.87	5.57	5.59	3.19	2.03	1.02	1.2
comp134346_c0_seq1_m.21827	.	7.79	3.21	2.13	2.04	3.21	1.55	0.87	1.22	4.22	3.2	3.84	5.17	2.95	3.92	1.94	2.85	2.16	5.02	3.18	1.33	3.7	4.05	1.73	5.24	2.47	4.54	1.39	4.72	0.85	3.73	4.89	4.45	4.55	2.72	2.05	1.91	0.58	4.46	0.49
comp134542_c0_seq1_m.21245	.	90.4	100.52	51.17	33	50.88	20.45	3.91	5.14	23.34	60.85	12.77	20.65	7.11	8.12	43.47	15.37	13.32	21.7	7.37	3.11	9.1	10.21	11.44	19.26	74.99	6.24	28.52	4.97	6.74	12.98	19.52	8.6	8.31	12.6	8.87	10.19	5.67	5.9	0.82
comp134553_c0_seq1_m.20716	ADP-ribosylation factor-like protein 3	0.73	0.64	0	0	0.51	0	0.22	3.17	6.34	17.58	38.41	9.82	14.28	4.17	20.95	0	0	0	0.24	0	0	0.58	0.43	0.54	0.74	0.48	3.33	1.89	0	0	0.61	0.28	0.8	44.29	170.2	4.2	13.77	1.73	13.4
comp134564_c0_seq1_m.15552	.	7.79	3.6	5.91	1.66	5.68	2.95	8.57	3.03	19.77	9.52	18.43	15.27	14.08	21.77	12.93	29.96	18.88	22.12	32.97	21.16	22.93	2.69	2.87	19.62	2.44	20.12	1.95	3.09	3.96	28.32	10.22	30.25	10.27	20.29	15	29.08	3.73	32.43	2.46
comp134694_c0_seq1_m.21722	.	86.49	95.78	196.26	228.34	219.01	158.77	2.99	2.05	8.2	10.09	9.76	14.8	8.93	5	8.23	6.55	6.5	10.6	4.66	7.48	15.6	4.86	11.71	4.32	33.81	9.78	25.25	7.92	5.55	4.96	8.79	7.3	7.29	24.22	64.41	3.69	19.82	3.17	11.78
comp134731_c0_seq1_m.14141	.	28.94	21.28	21.62	15.44	17.57	10.34	2.56	1.86	26.06	25.31	23.91	26.95	13.71	14.64	17.59	18.57	17.57	17.05	18.3	14.09	14.01	15.45	8.32	31.53	10.13	30.93	7.1	19.97	11.84	26.24	26.82	26.3	25.23	20.16	15.76	20.14	6.51	15.44	4.23
comp134765_c0_seq1_m.15250	Chromosome-partitioning ATPase Soj	47.99	21.4	21.91	7.58	12.75	5.18	0.55	0	30.93	15.5	29.42	19.71	1.81	3.11	1.36	36.31	25.91	30.4	49	31.65	39.3	0.21	0.16	113.43	30.43	120.06	25.16	0.67	0.62	134.91	101.68	168.73	114.58	18.63	7.05	28.76	4.3	39	5.34
comp134816_c0_seq1_m.17126	.	7.77	4.31	6.39	2.64	5.7	3.67	2.32	0.99	4.41	4.69	5.96	6.07	5.59	4.84	2.79	7.16	4.42	6.17	7.78	7.59	6.66	3.2	1.8	7.19	1.62	9.94	2.64	5.96	1.96	7.54	6.03	10.18	6.83	4.51	4.18	6.19	3.37	7.17	3.76
comp134885_c0_seq1_m.19827	Uncharacterized protein YteA	0.56	0.5	2.72	0	1.12	0	3.85	2.11	3.28	2.02	0	0	1.73	0	0	0.81	0.39	0	0	0	0	0.97	1.45	0.35	0	0.54	0.63	0	0	0	1.64	1.32	2.47	0	0	0	0	0	1.07
comp134904_c0_seq1_m.9452	Serine/threonine-protein kinase/endoribonuclease IRE2	3.66	1.95	1.12	0.51	0.8	0.12	0.17	0.44	0.99	0.77	1.92	1.17	0.48	0.09	0	0.9	0.34	0.23	0.97	0.61	0.26	0.87	0	2.35	0.31	2.56	0.12	0	0.16	2.38	1.49	3.04	1.83	7.12	6.06	2.8	1.68	2.83	1.13
comp134914_c0_seq1_m.19673	Probable glutathione S-transferase	59.1	20.11	49.62	24.12	55.85	21.55	3.55	1.79	139.89	43.41	101.56	38.24	1.3	2.57	1	2.55	1.6	2.45	2.16	2.49	1.57	10.15	4.09	47.83	13.19	52.01	5.65	7.55	5.74	119.38	22.35	223.73	21.27	7.93	5.26	2.3	0.61	2.74	1.47
comp134921_c0_seq1_m.22176	.	44.31	68.88	81.82	73.13	80.11	71.37	8.25	10.67	24.33	22.95	26.88	34.69	6.28	5.95	17.23	38.61	43.6	51.84	34.42	97.01	64.85	4.73	15.51	23.36	36.05	38.4	41.18	1.58	22.06	21.11	34.7	52.14	51.72	10	51.26	27.47	203.96	41.17	289.92
comp134991_c0_seq1_m.10675	Uncharacterized WD repeat-containing protein C227.12	6.79	3.31	10.2	8.52	7.95	7.71	3.91	3.89	9.54	7.98	8.34	8.67	3.43	2.28	7.95	5.29	5.73	6.16	6.06	6	8.88	2.69	0.91	5.76	1.17	6.77	1.19	3.19	3.17	6.4	5.16	10.38	5.87	3.79	2.97	7.03	1.05	6.64	2.04
comp1350253_c0_seq1_m.27460	.	0	0	0.98	0	0	0	0	0.58	0	0	0	0	0	0	0	0.64	0	0	0	0	0	0	0	0	0	0	0	0	0	0.65	0.65	0	0	0	2.27	0	0	0	0
comp135041_c0_seq1_m.18186	Kinesin-like protein KIF17	0.63	1.01	0.92	0.45	2.16	0.7	0.2	0	0.55	0.37	0.73	0.56	1.49	0	1.53	0.67	0.28	0.52	0.31	0.34	0.46	0	0.22	0.17	0.12	0.21	0	0.48	0	0.29	0.09	0.59	0.58	3.74	3.56	0.54	1.47	0.11	1.19
comp135041_c1_seq1_m.16217	Protein sel-1 homolog 2	19.27	5.13	11.15	3.06	12.07	3.18	3.9	0.83	41.86	10.33	22.71	11.9	2.22	0.68	1.83	3.54	0.83	1.77	3.92	1.54	1.69	5.7	0.5	24.53	0.65	27.66	0.14	5.38	4.93	43.12	5.12	50.22	7.37	1.61	0	3.36	0.21	3.82	0
comp1350441_c0_seq1_m.29193	.	0	0	0	0	0	0	0	0	0	0	0	0	1.59	0	1.38	0	0	0	0	0	0	0	0	0	0	0	0	0	4.75	0	0	0	0	0	8.12	0	0	0	0
comp135152_c0_seq1_m.19941	.	3.26	2.35	1.44	0.62	3.06	1.24	3.34	0.28	8.07	3.56	4.96	4.71	7.68	3.98	3.74	20.03	17.93	9.69	18.01	13.13	9.97	1.99	0.99	5.33	1.46	6.4	1.68	3.26	3.88	6.89	3.39	5.11	2.93	8.8	4.8	10.13	7.78	12.74	5.59
comp1351556_c0_seq1_m.27478	.	0	0	1.95	0	0	0.91	2.01	1.16	0	0	0	0	0	0	0	0	0	0	0	0	0	0	0	0	0	0	0	0	0	0	0	0	0	0	0	0	0	0	0
comp135170_c0_seq1_m.19043	.	0.8	0.35	0.39	0.21	1.54	0	1.28	1.48	0.79	1.68	2.05	0.64	1.27	1.89	0	0.34	0.5	0	0.4	0.87	0.44	1.51	6.77	0.31	0	0.99	0.92	1.63	2.22	0.52	0.34	1.37	0.22	2.61	2.79	0.65	0.16	0.21	0.2
comp135184_c0_seq1_m.28523	.	0	0	0	0	0	0	3.83	2.16	3.1	2.74	4.63	7.99	1.5	0	0	2.67	0	0.8	5.28	6.04	3.38	0	2.33	8.13	0	2.94	0	2.76	2.28	1.83	2.76	1.98	3.44	6	0	1.55	0	0	1.39
comp135184_c1_seq1_m.17796	.	1.38	0	1.05	0.21	0.28	0	8.23	1.88	16.25	9.2	14.53	10.65	1.41	0.34	2.98	2.41	1.9	1.72	2.73	1.16	1.18	1.99	0	7.23	0.22	9.15	0.23	2.73	0	4.09	2.04	4.54	3.79	3.51	1.49	0.34	0.26	0.95	0.1
comp135311_c0_seq1_m.7432	Aurora kinase	0.24	0.38	0.57	1.06	0.45	0.39	0.15	0.06	1.05	0.93	1.84	1.63	0.81	1.63	0.65	2.75	2.57	2.64	3.38	3.57	2.67	1.53	0.57	0.7	1.01	1.07	0.74	0.97	0.9	0.98	0.86	1.26	0.48	2.04	1.26	2.5	0.8	3.59	1.47
comp135311_c0_seq1_m.7433	Aurora kinase	0.66	0.77	0.86	0.71	1.01	1.84	0.11	0.13	1.83	2.32	1.67	2.6	2.85	3.31	0.11	3.19	2.21	2.37	4.28	3.54	4.21	0	0.94	1.43	0.97	1.64	1.27	0	1.38	1.01	1.68	1.37	1.58	3.17	2.28	1.51	1.53	3.3	2.27
comp135348_c0_seq2_m.16675	.	0.63	1.38	4.26	4.24	3.23	3.92	0	0	0.58	0.75	2.09	1.99	2.07	2.07	11.42	0	0.24	0.69	0	0.7	0.68	0.69	4.11	0	0.31	0.61	0.71	3.39	4.03	0	0.25	0	0	0	2.01	0.24	6.71	0	7.14
comp135348_c0_seq2_m.16676	.	1.79	5.57	17.82	15.61	13.03	14.39	0	0	13.72	5.06	6.33	4.71	0.75	2.66	9.55	0.34	3.27	0.31	2.77	0.51	0.97	2.57	3.84	1.19	0.41	0.87	1.01	1.43	2.5	0.69	1.37	0	0.99	0.66	1.31	0.62	16.57	2.56	23.45
comp135448_c0_seq1_m.17496	.	7.63	3.79	9.11	8.16	5.32	5.39	2.4	1.46	17.83	11.16	17.85	18.1	7.81	5.51	7.07	13.91	13.07	19.81	17.69	14.09	21.09	2.07	0	12.32	2.73	13.96	2.5	4.73	1.74	13.58	10.94	12.55	14.96	5.59	6.61	17.14	7.47	16.68	5.51
comp135449_c0_seq1_m.8821	D-inositol 3-phosphate glycosyltransferase 1	0	0	0	0	0	0	0	0	0	0	0	0	0	0	0	0	0	0	0	0	0	0	0	0	0	0	0	0	0	0	0	0	0	0	0	0	0	0	0
comp135449_c0_seq1_m.8822	D-inositol 3-phosphate glycosyltransferase 1	0	0	0	0	0	0	0	0	0	0	0	0	0	0	0	0	0	0	0	0	0	0	0	0	0	0	0	0	0	0	0	0	0	0	0	0	0	0	0
comp1354609_c0_seq1_m.26302	.	0	0	0	0	0	0	0	0	0	0	0	0	0.98	0	0.43	0	0	0.87	0	0	0	0	0.81	0	0	0	0	0	0	0.49	0	0	0	0.96	0	0.87	0	0	0
comp1354996_c0_seq1_m.21566	.	0	0	0	0	0	0	0	0.43	0	0	0	0.65	0	0	0	0	0	0	0	0	0	0	0	0.15	0.42	0	0	0	0	0	0.17	0	0	0	0	0	0	0	0
comp1355553_c0_seq1_m.29595	.	0	0	0	0	0	0	0	0	0	1.08	0	0	0.84	0	1.45	0	2.02	0	0	0	0	0	0	0	0	0	0	0	0	0	0	0	0	0	0	0	0	0	1.69
comp1355665_c0_seq1_m.26555	.	0	0.66	1.43	0	0	0	0	0.49	0	1.51	0.77	0.77	0	0	0	0	0	0	0	0	0	2.23	0	0	0	0	0	0	0	0	0	0.89	0	1.01	2.78	0	1.85	0	1.38
comp135583_c0_seq1_m.20706	.	11.39	2.74	7.13	3.69	7.45	2.19	13.72	3.55	38.39	27.14	29.97	28.16	25.53	28.61	8.51	39.84	26.19	29.59	40.01	30.83	32.91	5.18	0.7	33.66	3.66	29.12	3.58	3.05	1.38	38.14	16.61	35.63	17.75	17.43	10.05	38.61	6.38	34.16	5.2
comp135612_c0_seq1_m.21258	Vesicle-associated membrane protein 714	60.78	29.73	38.73	27.32	43.47	17.14	6.13	5.96	54.52	52.41	61.67	55.4	20.54	21.88	17.53	49.83	40.5	49.48	49.72	46.25	54.31	18.55	13.38	51.98	16.46	76.15	15.66	19.92	20.62	58.29	49.66	67.68	63.03	24.76	34.55	61.17	21.9	51.97	13.99
comp1356211_c0_seq1_m.29987	.	0	0	0	0	0	0	0	0	0	0	0	0	0	0	2.31	0	0	0	0	0	0	0	0	0	0	0	0	0	0	0	0	0	0	0	1.89	0	0	0	0
comp135773_c0_seq1_m.12235	E3 ubiquitin-protein ligase TRIM39	21.55	9.38	11.1	3.62	7.15	5.6	3.52	1.47	86.04	30.89	60.66	38.73	0.24	0.06	0.21	13.39	11.15	12.38	17.04	10.05	13.9	1.2	0.56	5.92	1.04	6.75	1.17	1.66	1.11	6.8	6	10.38	8.39	0.75	0.29	8.86	1.48	8.03	1.3
comp135875_c0_seq1_m.14928	.	1.18	2.9	4.5	3.64	4.13	2.8	0.27	0.6	2.2	3.59	3.4	1.93	1.37	2.09	0.15	3	2.47	0.99	3.76	3.74	2.26	2.92	2.97	0.81	0.47	1.71	0.48	2.99	6.16	0.45	0.82	0.85	1.6	4.64	3.9	2.44	0.62	2.03	0.64
comp1359531_c0_seq1_m.27694	.	2.09	0	0	0	0	0	0.69	0	0.76	0.67	0	2.17	0	0	0	0.65	0	2.37	1.14	1.3	1.14	0	0	0	0	0	0	0	0	3.35	0	3.86	1.16	1.37	0	0	0	0	0
comp135974_c0_seq1_m.21446	.	88.29	88.88	293.19	258.18	364.04	186.72	0	0	0.58	0.17	0.45	0.21	5.02	2.7	2.02	0.85	0.16	0.46	0.59	0	0.21	6.46	4.08	1.2	3.49	0.39	3.61	4.83	8.75	0.69	0.67	0.22	0.65	0.64	0	5.41	2.58	4.28	2.59
comp136085_c0_seq1_m.24785	.	187.94	90.73	96.31	59.04	114.08	48.81	10.72	9.44	106.8	82.84	98.38	83.92	22.62	18.71	8.8	31.98	29.32	27.7	33.87	43.87	30.69	19.85	9.17	74.81	18.26	91.86	14.32	23.76	22.06	56.95	72.96	85.43	93.45	34.61	18.57	48.51	13.11	47.12	8.69
comp136112_c0_seq1_m.14515	Queuine tRNA-ribosyltransferase subunit QTRTD1 {ECO:0000255|HAMAP-Rule:MF_03043}	13.61	6.09	9.5	7.78	7.1	6.26	5.72	3.66	19.97	17.9	21.19	19.13	10.45	9.89	22.37	20.15	13.77	24.63	20.13	16.14	29.7	7.11	4.1	20.4	6.35	25.74	6.6	7.1	3.59	23.96	16.77	27.02	18.94	11.09	10.7	20.38	5.94	19.65	5.48
comp136168_c0_seq1_m.22807	Discoidin-1 subunit B/C	15.78	30.81	22.19	12.55	38.06	16.43	9.57	7.53	2.88	1.72	2.06	2.62	0	0	0.51	0	0	0	0	0	0	2.04	7.12	0.66	3.02	0.3	2.45	1.12	4.99	0.25	0.25	0	0	1.92	3.47	0	0	0	0
comp136171_c0_seq1_m.21369	.	328.42	322.25	838.28	735.69	1076.9	608.11	1.58	0.51	1.22	0.21	0.86	0.54	10.7	3.81	4.02	1.06	0.2	0.39	0.26	1.68	0.28	10.16	7.15	2.25	5.13	2.75	3.48	19.54	19.28	1.3	1.27	0.87	1.4	8.1	2.55	5.75	6.25	4.39	1.27
comp1361900_c0_seq1_m.28974	Pyruvate dehydrogenase E1 component subunit alpha	0	0	0	0	0	0	2	1.48	0	0	0	0	0	0	0	0	0	0	0	0	0	0	0	0	0	0	0	0	0	0	0	0	0	0	0	0	0	0	0
comp136300_c0_seq1_m.20839	FH protein interacting protein FIP2	53.83	41.72	42.41	41.19	42.88	33.41	5.59	7.48	17.73	13.03	16.35	12.91	7.92	4.7	4.17	21.27	20.37	23.64	16.7	21.68	27.92	7.54	4.93	12.73	17.14	20.26	15.78	6.86	9.68	13.41	16.45	17.5	19.37	26.74	21.71	20.05	27.64	21.19	22.11
comp1364219_c0_seq1_m.25283	.	4.59	7.7	14.34	11.41	24.65	5.54	0	0	0	0	0	0.53	0	0	0	0	0.72	0	1.06	0	0	0	0	0	0	0	1.14	0	1.34	0	0.38	0	0	0	0	0	0.35	0	0
comp1364603_c0_seq1_m.26081	tRNA uridine 5-carboxymethylaminomethyl modification enzyme MnmG {ECO:0000255|HAMAP-Rule:MF_00129}	0	0	0	0	0	0	0	0	0	0	0	0	0	0	0	0	0	0	0	0	0	3.12	0	0	0	0	0	0	0	0	0	0	0	0	0	0	0	0	0
comp136500_c0_seq1_m.12769	.	0.19	0.11	0	0.07	0.18	0	1.18	1.79	0.4	0.62	0.8	0.4	0.31	0.08	0.14	0.58	1.06	0.9	1.36	0.33	1.09	0.19	0	0	0	0.31	0.07	0.91	0.28	0.41	0.29	0.7	0	0.22	0	1.38	0	0.95	0.19
comp136514_c0_seq1_m.20157	Chromatin-remodeling complex subunit ies6	9.22	7.63	15.4	11.03	16.73	8.72	2.54	1.11	41.23	28.13	33.39	34.73	12.69	15.87	15.07	32.53	29.54	41.95	38.15	31.53	46.89	5.79	2.66	24.52	13.53	33.96	13.9	6.48	7.19	29.79	30.78	35.39	28.49	10.95	11.26	38.29	14.09	38.48	10.56
comp136565_c0_seq1_m.14067	Actin-binding protein IPP	20.36	15.3	15.53	9.53	13.96	9.64	4.84	3.85	24.03	21.78	28.62	26.01	15.48	15.04	12.93	23.01	21.06	19.85	26.11	23.2	22.03	15.04	7.45	26.15	6.48	29.78	3.71	16.41	13.3	25.77	26.06	29.75	28.68	17	13.36	20.57	6.68	24.56	4.97
comp136582_c0_seq1_m.24993	.	73.89	46.56	45.19	45.6	59.38	23.95	3.71	6.27	149.18	117.33	146.64	180.43	3.67	0	10.02	72.86	92.18	81.85	116.72	172.85	101.74	12.29	6.88	187.22	52.04	260.66	66.38	6.91	8.96	199.12	170.91	287.5	221.71	6.12	9.07	58.66	104.42	73.31	103
comp1365898_c0_seq1_m.29342	Uncharacterized protein AF_1281	0	0	0	0	0	0	0	0	0	0	0	0	0	0	0	0	0	0	0	0	0	0	1.29	0	14.13	3.78	2.22	0	0	2.26	0	0	0	0	0	0	0	0	0
comp136592_c0_seq2_m.13566	.	0.89	0.19	0.38	0.12	0.36	0.06	6.16	1.96	1.96	1.55	2.22	1.85	1.12	1.09	0	0.47	0.35	0.24	1.04	0.12	0.3	0.17	0	1.96	0.13	2.58	0.06	0.54	0	3.68	0.51	3.42	0.67	0.77	0.44	0.64	0.05	0.42	0.17
comp136618_c0_seq1_m.18123	Cyclin-L1-1	18.97	14.4	17.51	11.86	16.56	11.75	4.62	3.31	18.67	15.12	19.97	23.4	11.76	10.46	11.62	18.48	14.67	26.16	24.55	18.81	26.15	10.69	7.55	18.19	9.82	25.19	8.02	9.03	6.56	21.47	19.36	28.02	24.26	8.43	9.97	17.57	3.89	18.75	6.6
comp136730_c0_seq2_m.14181	.	4.51	15.44	9.96	27.66	6.08	41.69	0.95	3.84	1.39	6.19	2.27	8.33	0.11	0.83	7.29	2.58	11.3	10.49	2.28	15.53	11.54	1.04	8.53	0.07	10.13	0.79	10.42	0.41	4.96	0.25	2.96	0.5	2.53	4.37	66.03	0.77	30.14	0.48	35.52
comp136745_c0_seq1_m.21617	.	138.5	137.73	248.33	181.14	220.23	138.07	1.84	0.7	84.48	71.16	92.91	100.59	12.47	6.18	15.94	60.9	58.48	55.51	113.56	141.17	149.85	1.52	3.42	35.67	28.28	82.74	63.47	8.09	8.91	53.68	66.36	90.05	101.63	15.24	36.68	55.3	88.33	72	76.87
comp136748_c0_seq1_m.23822	.	66.11	14.97	23.37	31.18	33.31	4.38	0	3.8	18.26	12.54	19.14	23.47	3.45	9.65	1.51	16.61	17.56	17.33	15.19	18.24	23.09	1.94	2.17	18.96	2.92	21.77	0	11.4	5.66	15.31	10.66	18.51	22.83	10.41	8.45	12.57	4.91	22.74	6.95
comp136750_c0_seq1_m.13914	Uncharacterized WD repeat-containing protein C2A9.03	11.12	11	16.93	16.76	12.15	16.11	4.09	5	19.51	19	17.23	19.92	14.64	15.02	24.74	17.85	21.56	21.6	17.32	23.06	26.29	8.57	8.46	16.2	9.64	18.61	10.27	10.71	11.29	16.41	16.42	16.28	17.72	14.39	16.79	19.39	17.65	17.48	15.9
comp136761_c0_seq1_m.17771	Ribosomal silencing factor RsfS {ECO:0000255|HAMAP-Rule:MF_01477}	7.22	7.56	9.38	6.85	6.98	7.58	4.34	2.17	13.25	16.02	15.71	15.13	8.55	13.48	17.57	37.41	39.41	61.6	42.63	48.51	64.7	2.63	2.19	14.97	3.93	21.81	3.99	3.74	2.58	16.87	12.99	22.56	14.42	11.21	17.28	32.25	30.36	32.24	28.32
comp136809_c0_seq1_m.9104	.	7.71	5.25	8.2	5.25	5.55	6.9	1.38	1.05	0.46	0.51	1.4	0.26	0.5	0.04	0.71	1.12	0.86	0.82	0.55	0.78	1.3	2.12	0.75	1.11	0.16	0.69	0.2	2.47	1.65	0.97	0.59	0.67	0.5	9.86	6.53	3.58	1.79	3.31	1.82
comp136833_c0_seq1_m.14493	Protein CLP1 homolog {ECO:0000255|HAMAP-Rule:MF_03035}	32.45	23.4	22.07	16.64	22.2	12.3	5.78	3.91	51.13	47.21	49.52	48.55	12.6	13.21	22.88	39.56	36.05	36.88	38.08	36.26	41.15	5.48	4.56	42.02	23.74	52.48	19.49	6.78	8.08	45.52	46.63	51.71	50.56	13.28	11.48	37.02	22.6	42.93	22.47
comp136834_c0_seq2_m.16416	.	9.76	8.66	8.4	10.38	7.26	7.2	2.03	1.36	11.56	7.56	8.89	11.31	6.18	5.96	5.01	9.83	7.53	9.8	10.04	9.19	10.1	3.07	3.7	10.62	3.73	12.4	3.49	4.51	4.52	9.92	8.09	10.16	7.24	7.47	6.87	6.46	17.16	9.51	15.8
comp136897_c0_seq1_m.23991	Uncharacterized protein YbeQ	10.28	5.01	9.62	4.4	11.63	10.21	3.27	0.95	33.95	27.68	27.37	19.07	1.29	8.41	4.23	28.58	23.24	31.7	28.16	21.43	33.82	5.95	1.11	25.36	7.1	27.74	3.6	6.14	3.26	24	24.77	21.69	22.59	3.79	3.31	24.95	5.56	12.16	6.97
comp136917_c0_seq1_m.13425	.	16.87	14.1	16.15	17.08	12.63	12.78	4.07	2.86	16.16	17.13	18.75	20.3	16.06	17.11	30.72	23.99	22.8	30.49	25.46	22.68	31.89	11.83	10.59	16.64	16.15	18.89	13.06	13.93	15.32	17.43	16.6	17.87	18.42	28.36	19.69	21.74	11.45	22.56	11.01
comp1369379_c0_seq1_m.28790	.	0	0	0	0	0	0	0.96	0.72	0	0	0	0	0	0	0	0	0	0	0	0	0	0	0	0	0	0	0	0	0	0	0	0	0	0	0	0	0	0	0
comp136972_c0_seq1_m.17169	.	8.59	13.96	1.72	8.12	4.51	1.95	0.13	0	2.23	13.43	0.31	0.15	0.31	3.21	9.25	1.57	4.09	1.66	0	0.29	0.15	2.61	14.77	3.03	29.42	0.54	8.15	3.6	2.74	1.35	6.38	0.15	1.5	6.14	5.5	5.16	17.43	0.58	2.23
comp136989_c0_seq1_m.19579	Nuclear import protein mog1	27.75	42.45	25.86	36.52	27	39.01	7.65	7.16	21.82	19.45	18.66	20.03	9.01	8.28	25.51	15.26	22.18	19.32	22.6	28.11	29.87	6.39	5.57	19.93	4.9	18.12	7.18	4.33	12.5	17.42	19.83	20.72	27.13	18.53	23.47	16.59	7.9	15.36	10.68
comp136998_c0_seq1_m.16501	ELMO domain-containing protein 1	4.63	1.1	2.29	1.26	1.85	1.13	4.96	3.27	13.84	14.22	16.7	13.27	11.93	13.39	10.31	16.35	14.75	15.53	16.68	11.92	16.5	5.97	0.37	12.01	1.5	10.58	0.78	4.36	1.1	13.42	12.01	12.7	10	7.06	6.62	18.02	1.79	15.36	1.13
comp137000_c0_seq1_m.10752	.	3.89	2.6	3.01	2.27	2.41	2.39	1.24	1.13	5.71	5.49	7.53	5.12	3.61	4.91	3.94	5.19	4.37	4.86	5.09	5.28	5.62	4.52	1.88	5.71	2.51	6.49	1.66	3.58	3.52	5.96	6.98	5.69	7.16	4.78	5.23	3.54	1.81	5.1	2.31
comp137074_c0_seq1_m.21289	Short-chain dehydrogenase TIC 32, chloroplastic	2.41	8.71	1.82	7.84	3.51	4.8	0	0.78	4.33	16.5	1.8	6.23	0.79	1.05	0.69	0.44	1.7	1.21	0.54	2.35	3.19	6.18	33.71	0	63.88	0	45.03	8.09	8.15	1.13	2.21	0	2.35	1.27	11.51	1.86	63.41	0.27	65.58
comp137100_c0_seq1_m.16903	.	5.59	3.81	4.24	1.4	3.96	2.44	1.62	1.27	6.61	5.65	7.22	7.95	3.79	3.61	2.68	1.04	1.08	1.39	2.42	1.77	0.86	5.64	11.7	9.97	2.72	9.41	1.62	6.14	7.55	8.12	5.46	11.69	7.58	2.83	1.5	4.11	0.69	4.14	0.63
comp137119_c0_seq1_m.17756	GTPase Era	24.62	32.52	18.16	10.96	9.26	10.68	0.51	0.62	0.88	1.95	1.23	0.9	5.36	6.12	3.94	8.69	11.43	6.2	10.37	11.51	7.35	1.81	2.94	4.97	8.37	3.24	7.68	0.97	0.89	1.26	0.95	0.71	1.51	29.51	41.96	4.54	8.46	4.18	9.66
comp1371195_c0_seq1_m.23147	.	1.73	0.76	2.52	0	1.59	0	0	0	1.36	0.23	2.9	0	0	0	1.22	0	0	0	0	0	0	0	0	0.21	0	0.28	0	1.07	0.95	3.37	0	9.6	0	0	0	0	0.45	0	0
comp137128_c0_seq1_m.22221	72 kDa inositol polyphosphate 5-phosphatase	2.58	2.04	7.5	4.32	8.39	5.73	0.46	0.51	2.96	3.36	3.77	1.09	2.31	5.64	1.13	3.43	0.83	2.74	1.82	0.28	2.24	1.81	0.9	1.52	0.26	2.79	0.29	2.96	4.42	1.09	0.86	0.59	1.7	1.64	3.44	2.4	1.02	1.57	0.52
comp137168_c0_seq1_m.13631	Dihydrolipoyl dehydrogenase	0.06	0.15	0.11	1.69	0.45	0.79	2.43	2.55	0.06	0.26	0	0.19	0.8	0.21	0.13	0.32	0.42	0.1	0.86	0.25	0.32	4.1	5.34	0.19	0.2	0.34	1.14	1.98	2.63	0.44	0.48	0.33	0.19	0.1	0	0.93	0.26	0.57	0.24
comp137192_c0_seq1_m.16207	Prolyl 4-hydroxylase subunit alpha	8.63	4.86	4.91	3.65	3.59	2.51	11.07	3.53	23.26	15.48	21.1	15.21	21.83	14.78	24.83	23.95	16.52	18.57	25.2	14.56	20.13	2.94	1.28	21.2	2.04	20.76	1.15	1.56	1.81	25.2	11.31	26.59	11.95	10.5	6.53	28.92	5.21	31.06	3.25
comp137270_c0_seq1_m.19593	.	24.99	11.86	13.14	10.87	13.74	6.42	6.8	4.53	38.14	32.04	40.29	28.58	18.68	26.58	11.53	35.38	24.94	29.8	38.52	28.35	30.74	10.89	3.92	28.54	2.9	33.69	2.94	5.85	5.34	31.96	19.51	35.4	19.34	18.48	16.91	37.99	7.5	33.08	5.36
comp137271_c0_seq1_m.17278	.	6.41	0.95	1.93	0	2.17	0	2.03	2.71	0.38	0.8	0.95	0.97	0.11	0	0	0.16	0.08	0	0.09	0	0.1	0.26	1.38	0.52	1.2	0.36	0.42	0	0.39	0.67	0.9	1.12	1.19	0	0	0.08	0	0	0.37
comp137279_c0_seq1_m.25584	.	0	0	0	0	0.73	1.07	0	0	2.76	6.34	2.92	2.86	36.55	17.7	21.94	74.71	21.83	81.04	64.92	17.76	70.57	0.96	0.71	2.41	0.95	0.53	0	0	1.4	0.81	1.21	2.58	4.21	23.54	6.8	124.55	4.45	100.73	7.32
comp137284_c0_seq1_m.19369	.	0.97	2.42	4.69	5.14	2.62	1.52	3.79	2.34	8.59	7.27	6.36	3.24	7.99	4.94	5.09	5.63	6.38	5.26	3.16	3.11	1.65	5.27	3.38	3.07	1.64	3	1.75	6.66	6.09	4.36	2.68	2.18	2.88	26.25	34.88	12.29	9.29	6.71	4.37
comp137306_c0_seq1_m.16774	Uncharacterized protein YbeQ	12.43	12.17	10.34	9.22	7.86	7.84	11.28	9.1	22.65	18.01	17.89	20.92	7.8	6.18	45.8	12.8	14.08	15.42	11.69	16.07	18.83	5.72	3.89	16.83	3.95	19.57	3.8	9.54	6.89	18.3	14.47	19.77	16.39	7.12	5.25	16.44	11.88	14.81	9.78
comp137314_c0_seq1_m.15455	.	0.43	0.3	0.34	0.28	0.25	0.58	0.17	0.11	0.82	0.85	0.61	0.56	2.52	1.95	34.57	1.51	1.69	1.75	0.77	0.74	1.14	0.51	0.57	0.21	0.58	0.17	0.4	0.41	0	0.08	0.16	0	0	0.89	1	2.12	4.14	1.59	3.76
comp137321_c0_seq1_m.13249	.	3.22	2.64	3.45	3.68	2.29	2.59	0.72	0.98	4.76	3.48	4.16	3.46	3.67	2.71	13.76	4.33	5.53	10.43	4.42	5.51	10.67	2	1.94	4.17	1.41	3.71	0.84	3.17	3.53	2.79	3.14	2.59	2.97	4.2	5.26	3.32	2.18	3.79	1.63
comp137358_c0_seq1_m.6433	.	0.63	0.13	0.14	0.32	0.1	0.39	0.2	0.19	0.73	0.75	1.38	1.05	0.49	0.72	0.92	0.87	0.66	1	1.25	0.77	1.17	0.46	0.23	0.37	0.22	0.87	0.45	0.24	0.67	1.44	0.68	1.37	0.91	1.61	0.87	0.79	0.18	0.96	0.3
comp137358_c0_seq1_m.6434	.	4.57	3.41	4.37	3.42	3.53	2.91	3.15	2.22	5.71	5.76	7.52	4.97	2.3	4.89	1.59	3.92	4.02	5.89	5.36	4.85	5.84	4.02	2.55	6.3	1.79	7.86	1.53	2.55	3.26	5.36	4.61	6.99	6.99	5.13	2.71	3.28	1.24	4.39	1.71
comp137363_c0_seq1_m.10927	Potassium voltage-gated channel subfamily B member 2	0.34	0.11	0.08	0.14	0.15	0.24	0.17	0.83	5.42	3.86	5.31	4.2	6.08	6.41	2.22	3.79	3.08	3.14	3.68	4.08	4.35	3.11	1.82	2.73	1.43	3.4	1.15	1.5	3.19	1.93	3.59	2.69	4.53	8.23	6.41	2.01	1.25	2.54	0.98
comp137368_c0_seq1_m.22544	.	54.57	22.52	26.74	11.03	26.06	5.6	3.05	2.14	34.37	20.22	20.81	27.05	7	25.38	0.77	20.65	21.49	24.06	35.4	25.44	31.78	7.86	6.6	22.17	7.43	27.88	1.92	6.61	7.17	18.14	22.17	41.4	30.37	17.18	12.51	22.98	3.46	24.28	9.31
comp137390_c0_seq1_m.13393	.	2.55	3.9	2.16	3.06	2.33	0.83	0.41	0.25	6.62	8.3	3.57	5.79	1.88	3.69	3.96	5.18	4.35	4.74	5.05	6.58	4.5	1.21	2.49	3.01	15.88	6.71	20.71	1.94	2.23	6.64	7.24	5.5	5.37	3.59	6.59	4.83	17.65	4.88	17.77
comp137400_c0_seq1_m.24119	.	11.4	3.6	9.47	5.02	13.27	5.37	20.96	12.87	23.92	20.53	19.13	16.71	25.08	8.54	3.4	27.31	22.4	15.45	26.28	22.09	18.54	5.67	1.21	19.78	11.34	27.82	8.71	5.37	7.1	16.65	21.49	17.01	11.63	43.34	22.01	17.69	9.16	21.18	6.35
comp137408_c0_seq1_m.28660	.	2.95	12.15	7.18	7.02	7.4	3.77	0.92	0.7	24.85	34.26	25.07	24.39	16.87	13.91	21.68	18.87	14.83	21.59	28.39	40.06	16.11	4.57	4.56	24.97	3.03	29.45	1.63	18.88	11.14	9.68	16.81	33.77	24.59	38.09	7.34	30.64	8.45	32.52	2.65
comp137449_c0_seq1_m.15853	Aspartate carbamoyltransferase {ECO:0000255|HAMAP-Rule:MF_00001}	3.59	2.12	3.93	11.94	3.69	12.25	6.76	0.97	7.92	5.25	10.57	5.39	19.99	26.26	6.07	18.94	9.1	4.2	20.64	11.77	9.78	0	0	1.03	0.3	0.71	0	0	0.39	0.75	0.65	2.02	0.79	1.69	0.51	26.87	1.42	24.46	1.39
comp137500_c0_seq1_m.26740	Coiled-coil domain-containing protein 130	2.36	0.71	0.76	0.78	0	1.47	2.22	2.55	21.32	12.73	15.53	16.36	2.62	3.77	9.15	10.53	7.6	16.73	8.39	12.3	14.51	0	0.86	9.46	5.02	9.86	2.61	3.92	3.36	10.23	11.8	18.95	8.68	7.47	3.86	12.31	1.46	9.62	2.93
comp137593_c0_seq1_m.16355	Mitotic checkpoint protein BUB3.1	10.18	2.8	5.36	2.01	5.11	0.64	9.47	3.59	11.38	8.01	13.55	12.57	13.74	12.59	5.46	15.8	7.56	11.39	13.61	8.13	11.22	9.03	0.29	12.98	1.09	14.06	0.17	6.32	4.04	12.02	7.28	18.41	10.7	17.66	9.26	12.04	1.36	12.41	1.33
comp137622_c0_seq1_m.17178	.	6.55	8.01	37.75	74.57	41.83	65.03	2.15	1.91	7.25	7.63	7.61	10.89	4.06	4.69	8.29	92.6	90.11	123.88	96.15	107.71	148.03	4.64	3.47	11.48	10.79	11.85	8.49	2.32	9.39	10.4	21.12	9.08	18.71	25.47	31.8	14.77	4.22	13.93	2.07
comp137746_c0_seq1_m.17985	.	4.56	3.98	4.32	3.46	4.44	3.04	0.79	1.92	8.76	6.5	6.7	6.83	5.52	0.24	1.26	6.15	7.44	6.8	8.33	8.53	7.49	7.28	5.66	6.75	2.9	9.2	2.69	5.12	5.57	5.6	7.1	6.38	8.57	4.46	5.74	5.58	1.77	6.51	1.98
comp137753_c0_seq1_m.17112	Glutathione S-transferase Z2	34.01	24.88	28.37	30.89	30.35	26.23	3.42	3.32	18.06	10.6	16.41	11.85	19.33	16.03	17.66	22.59	19.46	25.27	21.45	18.75	28.97	11.82	6.23	19.25	4.4	25.06	3.3	14.16	9.1	29.12	12.75	39.72	15.8	12.87	9.13	27.59	5.26	30.12	3.61
comp137854_c0_seq1_m.13335	.	0.05	0	0.05	0	0	0.06	4.71	2.84	0.06	0	0	0	0.14	0.13	0	0.51	0.15	0.33	0	0.06	0.42	6.26	5.95	0	0.19	0	0	1.07	2.25	0.21	0.15	0.06	0.3	0	0.11	0.44	0.05	0.24	0.28
comp137905_c0_seq1_m.24046	Tctex1 domain-containing protein 2	4.81	2.85	1.04	0	1.79	0	1.24	0.41	18.48	23.34	30.89	20.14	5.87	5.1	21.26	5.07	3.38	2.84	5.55	6.8	7.53	2.84	0	4.4	1.4	1.56	2.39	0	1.38	1.59	5.52	5.65	8.23	4.61	30.46	5.71	12.02	8.93	10.23
comp137924_c0_seq1_m.11200	Ras-related protein Rab-32A	11.66	16.87	9.29	6.81	7.49	12.07	5.12	4.38	14.61	15.04	17.74	16.29	7.74	8.76	24.43	20.4	16.57	22.27	19.02	16.55	26.13	9.14	13.18	17.02	40.95	18.57	31.43	11.7	5.95	15.52	14.67	17.75	14.09	9.37	9.34	15.32	7.42	15.3	8.88
comp137940_c0_seq1_m.28035	.	21.21	6.43	6.88	3.42	3.76	2.08	0.76	0.63	5.84	8.8	3.58	12.21	1.96	0	1.7	3.6	6.23	5.2	5.22	1.49	2.57	29.12	15.54	9.08	6.81	5.64	15.6	24.15	10.11	0.74	9.61	4.41	2.61	16.86	8.84	4.44	1.3	2.89	2.14
comp137968_c0_seq1_m.21870	Dual specificity protein phosphatase 1-A	18.61	40.81	16.81	51.82	17.65	37.79	0.9	3.79	18.32	50.77	22.35	46.76	9.68	14.98	21.9	17.8	40.08	26.32	18.23	43.1	25.17	4.19	18.76	11.26	56.44	12.51	106.52	6.84	6.13	8.42	25.01	15.44	25.76	9.31	45.55	16.07	201.23	18.6	163.73
comp137969_c0_seq1_m.14937	.	1.87	0.52	0.39	0	0.33	0.3	0.66	0.5	0.57	0.36	0.63	0.65	0.83	1.13	0.44	1.67	0.6	0.45	1.52	1.13	0.51	0	0	0.95	0.38	0.79	0.08	0.64	0.3	1.01	0.24	2.1	0.88	10.13	7.68	3.25	0.66	1.96	0.35
comp137976_c0_seq1_m.24946	.	2.3	1.02	4.46	0.58	3.83	1.68	0	0.86	14.8	13.62	18.97	19.84	4.82	14.25	3.45	24.78	23.88	24.06	23.4	36.15	38.01	0	0	12.16	10.4	22.31	10.25	1.65	1.43	7.17	11.29	15.61	17.71	14.73	14.07	14.31	7.31	18.48	6.02
comp138037_c0_seq1_m.10017	.	3.79	3.17	5.84	2.24	5.62	3.63	1.8	1.34	0.2	0.14	0.39	0.08	0	0.05	0.34	0.52	0.27	0.74	0.44	0.55	0.81	0.47	0.09	0.35	0.04	0.22	0.09	0.19	0.35	0.07	0.1	0.04	0.04	18.54	12.25	0.74	2.14	0.9	2.51
comp138150_c0_seq1_m.16818	Cathepsin B-like CP3	10.34	5.12	2.56	0.63	2.97	0.87	2.94	2.91	4.38	3.96	5.78	4.39	1.86	2.85	3.37	4.87	2.74	3.49	5.03	3.43	4.03	1.41	0.63	7.32	6.37	10.22	4.96	0.9	1.25	7.66	3.78	9.45	3.97	1.66	1.29	5.48	1.03	4.19	0.4
comp138166_c0_seq1_m.22232	.	13.24	10.07	9.62	4.07	8.28	0.94	1.04	0.28	8.45	11.06	1.01	1.59	10.92	6.32	2.77	21.24	19.78	16.04	1.52	0.67	2.94	4.01	2.5	11.2	4.72	0.29	0.34	1.1	2.94	8.21	10.77	2.42	1.98	8.44	19.91	20.71	18.52	2.4	0.3
comp138180_c0_seq1_m.15749	Phosphodiesterase YaeI	0.62	0.14	0.98	1.16	1.48	0.61	0.99	0.19	1.31	1.65	1.08	1.82	1.04	0.92	7.88	0.92	1.37	2.73	0.76	1.31	1.77	0.46	0.86	1.54	0.26	0.99	0.27	1.1	0.68	1.01	0.92	2.17	0.85	0.93	5.37	1.63	0.69	1.67	0.4
comp138186_c0_seq3_m.11866	.	2.21	2.08	1.66	2.23	1.22	0.15	0.14	0.06	2.52	1.71	1.06	1.21	0.17	1.67	2.42	1.39	1.39	1.2	0.49	0.86	0.74	0.71	1.59	1.18	0.72	1.52	0.37	1.79	1.87	0.94	1.34	1.11	0.89	2.51	2.59	1.13	0.49	1.18	0.23
comp138196_c0_seq1_m.22288	.	21.2	9.42	8.78	4.25	9.91	0.25	1.7	4.32	19.11	13.52	15.04	14.15	9.44	9.4	2.97	9.39	8.29	7.48	14.12	10.42	9.3	4.56	2.13	18.78	1.94	29.01	2.17	4.65	5.01	14.85	13.17	23.09	32.95	14.47	6.04	6.18	0.38	8.74	1.19
comp138299_c0_seq1_m.8559	60 kDa chaperonin {ECO:0000255|HAMAP-Rule:MF_00600}	0	0	0	0	0	0	1.61	3.96	0	0	0	0	0.49	0.3	0.16	0.77	0.31	0.21	0.38	0.26	0.21	5.16	14.19	0	0	0	0.06	3.6	3.13	0	0	0.05	0	0.08	0	0.13	0	0.27	0.1
comp138299_c0_seq1_m.8560	60 kDa chaperonin {ECO:0000255|HAMAP-Rule:MF_00600}	0	0	0	0	0	0	0	0	0	0	0	0	0	0	0	0	0	0	0	0	0	2.46	13.75	0	0	0	0	0	1.79	0	0	0	0	0	0	0	0	0	0
comp138315_c0_seq1_m.8915	Probable threonine--tRNA ligase 1, cytoplasmic	5.35	4.01	3.56	3.36	3.29	2.33	2.43	2.15	7.35	7.54	9.9	8.36	5.12	6.81	10.1	13.23	10.62	15.81	15.28	13.94	17.3	3.74	2.8	8.33	3.44	10.73	2.26	6.22	4.9	11.05	9.81	11.39	9.8	6.01	4.56	11.48	3.36	14.61	4.29
comp138338_c0_seq1_m.11490	.	2.47	1.53	1.29	0.97	1.66	0.65	1.24	0.85	5.11	6.53	10.05	6.99	3.49	3.76	7.78	7.51	4.08	3.99	7.72	5.12	4.39	1.48	0.33	3.17	0.65	4.28	0.94	2.11	0.44	4.47	2.55	4.84	3.03	10.89	21.25	4.98	2.67	6.49	1.97
comp138342_c0_seq1_m.15845	Soluble inorganic pyrophosphatase 1, chloroplastic	19.68	10.94	13.55	8.07	12.17	5.71	3.16	1.51	26.95	16.69	23.15	19.88	13.2	11.36	8.13	25.54	22.03	18.05	21.41	19.68	23.4	8.77	6.28	21.7	10.78	25.71	10.71	7.63	9.67	23.7	20.34	32.12	21.03	11.56	8.56	24.99	9.32	21.25	6.38
comp138345_c0_seq1_m.25755	Putative serine/threonine-protein kinase/receptor R831	4.02	8.19	3.34	3.48	0.38	2.24	2.18	3	11.93	7.02	10.4	17.43	3.06	8.02	3.06	7.43	9.15	7.52	11.4	6.69	7.48	3.93	9.54	6.08	30.21	13.38	54.47	3.3	2.87	8.44	9.62	14.25	20.24	3.27	3.13	1.88	3.85	13.2	1.64
comp138358_c0_seq1_m.23027	.	69.03	30.31	30.96	24.91	45.83	18.42	4.64	4.04	64.54	37.18	59.96	57.63	20.8	22.13	14.92	34.66	33.16	44.56	44.36	40.65	42.81	16.03	7.08	37.44	13.51	42.33	17.08	19.24	16	25.32	31.78	28.51	35.08	27.92	37.67	31.67	18.06	35.45	6.76
comp138402_c0_seq1_m.12044	.	14.56	5.31	9.54	3.04	10.16	2.81	0.73	0.35	4.13	2.47	3.22	3.08	1.9	0.89	0.31	6.36	3.92	3.91	5.6	2.45	2.27	3.1	1.29	4.7	1.91	3.87	1.75	3.83	2.8	5.56	4.23	6.8	4.58	15.59	10.89	11.51	4.08	10.18	0.94
comp138402_c0_seq1_m.12045	.	13.63	9.83	12.84	4.61	9.83	3.74	2.23	1.64	2.42	2.29	2.87	2.34	4.7	5.25	0.48	15.39	8.33	7.88	10.25	9.94	7.65	3.23	0.48	3.5	2.54	3.38	0.97	4.23	2.84	4.04	4.44	4.46	6.12	21.47	20.95	26.56	5.98	25.19	3.04
comp138408_c0_seq1_m.21447	.	21.63	16.59	14.43	9.54	10.42	8.02	2.97	3.5	9.38	8.58	10.56	7.48	11.6	6.79	5.93	6.45	6.49	10.22	6.14	5.95	6.92	8.92	11.11	10.34	12.17	7.97	9.21	12.28	15.23	6.86	4.78	9	4.67	24.92	18.75	10.66	2.65	5.21	4.18
comp138408_c1_seq1_m.16507	.	1.85	5.69	1.64	2.85	0.74	2.17	0.4	0.39	0.51	0.5	0.75	0.6	1.37	0.38	0.69	1.33	1.07	0.88	0.72	0.94	0.79	0.96	2.5	0.86	1.08	1.04	2.14	2.66	2.81	1.2	0.15	0.18	0.35	3.31	3.87	0.28	0.5	0.35	0.17
comp138423_c0_seq1_m.20809	.	21.68	9.61	13.06	3.99	16.12	4.74	3.06	1.53	30.96	25.26	33.66	29.3	16.74	11.15	12.37	36.91	27.84	34.04	33.32	21.76	34.49	9.38	8.96	35.52	16.08	34.77	8.42	11.86	9.18	30.29	31.65	40.21	35.13	20.08	17.45	34.53	10.43	38.33	5.3
comp138441_c0_seq1_m.25169	.	0.76	2.73	0.74	0	0	0.71	0	0.5	0	0	0.79	0.79	4.12	0	0.45	0.51	0.49	0.47	0	0	0	0	0	0	0	0.73	0	3.86	3.3	0.53	0	0.92	0	4.15	6.62	1.85	0.47	1.34	0
comp1384622_c0_seq1_m.29203	.	0	0	0	0	0	0	0	0	0	0	0	0	0	0	0	0	0	0	0	0	0	0	0	0	0	0	0	0	2.37	0	0	0	0	0	0	0	0	0	0
comp138466_c0_seq1_m.7093	Uncharacterized ATP-dependent helicase YqhH	0	0	0	0	0	0	0	0	0	0	0	0	0	0	0	0	0	0	0	0	0	0	0	0	0	0	0	0	0	0	0	0	0	0	0	0	0	0	0
comp138466_c0_seq1_m.7094	Uncharacterized ATP-dependent helicase YqhH	0	0	0	0	0	0	0	0	0	0	0	0	0	0	0	0	0	0	0	0	0	0	0	0	0	0	0	0	0	0	0	0	0	0	0	0	0	0	0
comp138474_c0_seq1_m.23507	Intraflagellar transport protein 27 homolog	2.09	2.46	1.69	4.34	2.86	6.11	0.29	0.63	2.23	1.64	5.78	3.68	1.59	0	3.07	0	0	0	0	0	0	2.21	0.55	0	0.33	0	0	3.64	0	0.56	0	0	0	12.29	39.22	0.26	1.05	0	0.34
comp138511_c0_seq1_m.16044	.	11.18	4.31	11.63	4.81	8.17	1.77	0.43	0.21	0.83	0.31	1.54	0.38	2.12	0.52	0.09	4.66	2.56	1.54	4.79	2.44	1.92	0	0.19	2.6	0.29	1.92	0.71	0	0.38	1.96	1.36	3.27	0.77	9.01	1.85	3.75	0.78	4.74	0.82
comp138597_c0_seq1_m.9804	.	6.03	2.34	3.07	1.63	2.31	1.5	4.05	2.85	14.01	11.71	12.13	12.52	14.37	16.34	5.9	13.57	13.04	11.89	16.9	14	13.61	5.38	3.76	13.37	3.59	15.95	3.12	6.83	5	11.97	8.39	11.93	11.56	15.73	12.2	11.52	2.48	15.66	3.25
comp138655_c0_seq1_m.16998	.	13.6	27.16	7.15	5.12	6.17	6.06	3.22	1.28	18.76	17.22	21.03	12.7	21.6	18.14	22.76	8.52	8.23	7.22	8.31	8.68	7.69	0.77	0.86	3.81	0.15	5.17	0.65	1.24	1.7	2.55	1.12	2.4	1.56	23.83	19.14	3.92	2.17	3.29	1.3
comp1388408_c0_seq1_m.22793	.	0	0	0	0	0	0	0	0	0	0	0	0	0	0	0	0	0	0	0	0	0	0	0.92	0	0	0	0	0	0.91	0	0	0	0	0	0	0	0	0	0
comp138890_c0_seq1_m.17991	Mitochondrial ATPase complex subunit ATP10	11.25	14.02	9.2	15.48	14.5	8.22	2.22	1.11	14.09	17.21	16.32	19.39	9.47	6.28	11.45	26.1	23.29	38.78	25.91	27.68	34.43	3.58	3.35	16.41	10.78	19.96	9.74	5.73	1.76	20.8	14.5	20.88	19.8	7.76	10.79	23.92	15.52	23.29	11.12
comp139011_c0_seq1_m.25642	.	20.15	7.46	8.09	0.69	14.66	2.64	0	1.43	12.18	14.42	10.94	21.74	2.93	0	1.71	4.31	7.84	3.48	13.97	8.26	7.54	0	0	9.47	2.86	21.51	6.94	0	0	10.77	9.73	25.76	11.49	12.49	5.34	6.5	0	7.44	0.65
comp139102_c0_seq1_m.20273	Thymidylate kinase	15.34	5.99	22.97	9.9	19.39	14.34	19.41	6.2	18.76	14.34	16.99	17.23	16.29	11.76	12.86	13.09	8.14	15.02	15.63	10.44	16.66	10.49	0.65	24.01	1.94	26.12	2.1	6.36	1.93	24.28	8.11	23.23	12.45	8.79	7.16	17.17	7.39	19.7	6.77
comp139139_c0_seq1_m.9734	Ribonuclease Z {ECO:0000255|HAMAP-Rule:MF_01818}	0	0	0	0	0	0	0	0	0	0	0	0	0	0	0	0	0	0	0	0	0	0	0	0	0	0	0	0	0	0	0	0	0	0	0	0	0	0	0
comp139232_c0_seq1_m.21262	Lipoamide acyltransferase component of branched-chain alpha-keto acid dehydrogenase complex	0.19	0	0	0	0	0	0	0.61	0	0	0	0	0	0	0	0	0	0	0	0	0	0.48	1.45	0	0	0	0	1.57	1.42	0	0	0	0	0	0	0	0	0	0
comp139338_c0_seq1_m.17252	.	5.21	4.87	4.54	9.24	5.09	0.7	0.09	0.11	3.49	1.91	0.21	0.67	0.97	2.22	2.94	1.64	1.27	1.58	0.44	0.86	1.08	0.79	0.39	0.52	1.9	0.44	0.42	0.84	1.55	1.42	1.46	0.91	0.59	5.97	9.43	1.48	1.34	0.68	0.56
comp139360_c0_seq1_m.24654	.	27.68	16.52	16.19	20.45	41.8	16.16	1.51	1.54	38.73	29.1	30.42	32.06	57.08	39.56	40.73	155.55	124.5	101.41	187.34	125.73	111.24	6.21	2.65	82.99	39.46	66.91	41.19	1.48	9.08	44.06	63.37	56.93	65.09	67.82	89.2	137.63	65.19	120.24	37.29
comp139409_c0_seq1_m.19983	.	21.21	21.41	26.69	22.52	26.65	18.48	2.45	3.24	148.21	152	148.95	151.8	11.48	7.1	13.38	97.53	83.97	109.41	107.18	105.62	132.74	19.28	15.95	115.99	116.21	136.99	108.05	20.51	13.26	88.4	112.66	118.59	164.45	23.69	33.34	48.55	18.01	47.31	16.11
comp139423_c0_seq1_m.17262	Uncharacterized oxidoreductase YhdF	497.95	492.11	1001.1	831.66	1180.34	707.44	0	0.25	0.33	0.47	0.25	0.34	2.15	1.36	1.22	0.39	0	0.09	0	0	0.23	13.15	11.2	0.17	0	0.21	0.74	13.7	20.25	0	0.1	0.12	0	5.08	1.01	0.83	0	1.15	0
comp139506_c0_seq1_m.28275	Putative RNA-binding protein RbpA	2.57	0	0	0	0	4.47	0.82	7.22	0	0	0	1.33	0	0	0	0	0	0	0	0	0	0	0	0	0.91	2.45	1.42	0	0	0	0.79	0	2.85	0	0	0	0	1.04	3.49
comp139771_c0_seq1_m.20173	Mitotic spindle assembly checkpoint protein MAD2A	13.38	4.13	10.06	6.18	12.77	1.43	33.28	6.43	16.09	13.81	12.67	16.65	9.7	4.4	1.77	11.05	5.02	4.3	13	5.92	8.59	1.92	1.79	17.79	0.79	19.67	0.86	5.45	0	23.81	5.02	26.95	4.14	4	3.31	9.18	1.24	12.51	0.76
comp1398904_c0_seq1_m.29436	Protein FAM135A	0	0	0	0	0	0	0	0	0	0	0	1.96	0	0.89	0	0	0	0	0	0	0	0	0	0	0	0	0	0	2.48	0	0	0	2.11	0	3.5	1.81	0	0	0
comp140012_c0_seq1_m.15557	Alanine dehydrogenase	0	0	0	0	0	0.33	2.01	0.34	0.15	0.13	0.18	0.33	0	0	0	0.13	0.26	0	0.3	0	0.17	0	1.22	0	0.82	0.45	0	0.66	0.6	0	0.67	0	0	0	0	0	0	0.16	0.31
comp140049_c0_seq1_m.18345	Mitochondrial import inner membrane translocase subunit Tim22	9.82	6.31	6.68	10.6	6.77	10.75	3.48	1.98	9.82	10.96	10.46	8.08	3.03	1.04	6.37	23.86	28.43	38.73	25.08	20.63	38.4	0.32	0.24	7.38	0.62	8.47	0.26	0.51	0.47	9.61	3.23	15.64	4.34	1.52	2.53	23.25	17.11	27.8	19.44
comp140059_c0_seq2_m.20326	.	19.25	7.58	3.86	3.03	2.77	0.95	0.2	0.23	26.1	6.97	0.5	0.47	6.18	12.73	4.42	5.24	7.95	1.37	1.33	1.45	0.72	13.51	0.4	0.83	0	2.17	0	7.92	11.1	2.48	1.87	3.78	3.16	26	24.63	2.46	0.18	1.36	0
comp140110_c0_seq1_m.15509	.	22.97	6.9	10.23	5.42	11.12	4.03	3.54	2.34	15.51	11.43	13.77	13.81	9.88	8.87	4.34	21.51	16.15	11.1	23.79	15.07	12.5	4.83	1.81	19.49	3.78	20.05	5.51	8.38	3.23	17.76	12.23	22.35	14.32	8.04	5.38	19.56	6.51	19.41	8.62
comp140331_c0_seq1_m.20497	Protein unc-119 homolog B-B	21.21	19.25	50.4	43.1	57.6	30.3	3.13	4.73	23.94	34.21	69.21	23.75	17.15	6.63	48.9	2.16	2.46	1.25	1.17	3.31	1.52	8.42	4.61	1.39	1.42	1.6	5.85	7.32	11.52	3.39	7.25	1.86	5.12	50.04	192.28	4.23	18.31	5.47	18.46
comp140367_c1_seq1_m.11172	Putative uroporphyrinogen-III synthase	0	0	0	0	0	0	0	0	0	0	0	0	0	0	0	0	0	0	0	0	0	0	0	0	0	0	0	0	0	0	0	0	0	0	0	0	0	0	0
comp140368_c0_seq1_m.7908	Uncharacterized transporter MJ0709	0	0	0	0	0	0	0	0	0	0	0	0	0	0	0	0	0	0	0	0	0	0	0	0	0	0	0	0	0	0	0	0	0	0	0	0	0	0	0
comp1403822_c0_seq1_m.29818	Uncharacterized protein YdhJ	0	0	0	0	0	0	0	0	0	0	0	0	0	0	0	0	0	0	0	0	0	0	0	0	0	0	0	0	0	0	0	0	0	0	0	0	0	0	0
comp140388_c0_seq1_m.28198	.	9.84	2.24	0	0	2.34	0	0	5.14	11.2	12.14	8.69	11.46	2.67	7.66	6.97	6.69	6.43	8.73	2.74	10.91	20.13	2.82	7.39	8.74	0.88	8.23	2.71	9.87	16.48	15.25	16.82	12.31	4.09	22.35	18.19	6.55	2.69	12.98	1.12
comp140406_c0_seq1_m.20612	Protein phosphatase PTC7 homolog fig	20.14	19.35	7.26	13.98	12.19	2.9	0.35	0.61	12.92	12.42	3.5	2.04	8.81	9.13	20.67	14.69	25.48	16.43	2.3	2.7	3.54	6.81	9.09	7.93	17.22	1.89	4.17	10.26	5.71	5.54	13.16	2.83	2.74	24.39	32.62	21.14	44.33	3.18	5.81
comp1404909_c0_seq1_m.27035	.	0	0	0	0	0	0	0	0	0	0	0	0	0	0	0	0	0	0	0	0	0	0	0.9	0	0	0	0	0	0	0	0	0	0	0	0	0	1.04	0	0
comp140567_c0_seq1_m.13462	THUMP domain-containing protein 3	7.46	7.04	7.77	9.83	7.41	5.45	2.53	1.75	9.58	8.68	8.58	10.03	8.32	8.86	9.94	11.38	9.85	12.81	10.56	9.42	13.32	3.87	3.81	9.19	6.37	9.52	5.76	5.18	3.9	9.61	8.5	11.17	11.02	7.18	5.76	11.17	3.61	11.31	5.15
comp140624_c0_seq2_m.19739	.	1.22	1.07	1.18	0.65	0.86	1.84	0.14	0.17	1.24	1.05	0.88	4.4	0.51	1.18	0.3	1.48	2.2	1.47	1.06	0.99	1.66	0.82	0.31	0.96	1.63	1.35	1.4	0	1.2	1.37	1.34	2.42	2.18	1.27	1.38	1.02	0.39	1.92	0.47
comp140844_c0_seq1_m.20782	.	2.36	43.69	2.51	16.58	0.49	20.57	0.21	2.38	0	0.97	0	1.25	0	0	1.05	0.2	0.38	0.18	0.24	1.03	0.26	0	45.22	0.53	313.03	0.46	328.81	0.92	2.49	0.2	1.98	0.81	5.43	0.38	1.2	0.19	0.57	0	1.42
comp1408707_c0_seq1_m.26919	.	0	0	0	0	0	0	0	0	0	2.79	0	0	0	0	0	0	0	0	0	0	0	0	0	0	0	0	0	0	0	0	1.13	0	0	0	0	0	0	0	0
comp141139_c0_seq1_m.12652	Probable cation-transporting ATPase C1672.11c	0.54	0.21	0.05	0	0.18	0	0.69	0.75	0.85	0.93	1.45	1.06	1.12	0.67	0.11	1.01	0.76	0.55	0.92	0.88	0.54	1.07	0.46	0.87	0	1.02	0.23	1.94	0.68	1.59	1	1.54	0.97	1.03	0.49	0.48	0.22	0.86	0.2
comp1412009_c0_seq1_m.27361	.	5.8	0	0.94	0	0	0	1.3	0.57	0	0	0	0	0	0	0	0	0	0	0	0	0	0	0	0	1.47	0	0	0	0	0	0	0	0	0	0	0	0	0	0
comp141347_c0_seq1_m.11621	.	0	0	0	0	0	0	0	0	0	0	0	0	0	0	0	0	0	0	0	0	0	0	0	0	0	0	0	0	0	0	0	0	0	0	0	0	0	0	0
comp141381_c0_seq1_m.19769	Pentatricopeptide repeat-containing protein At1g51965, mitochondrial	0.26	0.93	1.54	1.38	0	0.28	0.47	1.04	1.26	0.64	3.26	3.92	0.52	2.61	0.23	2.4	4.22	3.59	1.33	2.32	2.01	1.23	0.92	1.16	1.06	0	0.3	3.01	1.8	1.34	1.31	1.51	2.03	2.51	1.75	1.02	1.04	1.6	0
comp141493_c0_seq1_m.21970	.	39.55	17.16	42.02	28.04	53.51	19.69	6.65	1.85	51.99	30.06	44.01	38.44	10.39	9.3	16.82	25.45	20.89	22.22	31.42	14.61	25.56	6.23	2.33	29.42	2.7	39.06	3.39	12.25	5.48	33.9	22.79	44.01	38.67	16.67	10.73	32.14	4.46	39.57	3.51
comp141590_c0_seq1_m.24019	.	0	0.81	0.89	0.47	0	0.46	0.73	0.75	0	1.71	0.5	0.48	0	0	0.67	1.73	1	2.52	0.94	1.57	1.49	0.87	5.18	4.82	77.61	1.78	54.44	1.44	0	2.82	2.78	0.53	2.52	0	0	0.32	0.32	0	0
comp141693_c0_seq1_m.15631	Macrolide export protein MacA	0	0	0	0	0	0	2.08	1.16	0	0	0	0	0	0	0	0	0	0	0	0	0	1.31	2.28	0	0	0	0	1.73	0.96	0	0	0	0	0	0	0	0	0	0
comp141984_c0_seq1_m.20873	Uncharacterized serine/threonine-protein kinase SBK3	1.91	0.46	0	0	0.24	0	1.13	0.38	5.38	1.18	6.94	4.25	3.4	1.68	0	4.22	1.02	1.38	5.19	0.94	1.13	3.15	0	3.23	0	4.61	0	2.91	0.66	3.07	0.9	6.29	3.05	2.56	0.93	1.56	0.29	1.99	0.53
comp141984_c1_seq1_m.29114	.	3.25	0	0	0	0	0	0	0	3.22	0	3.24	0	0	3.27	0	1.85	0	0	1.86	2.13	0	3.17	0	1.53	0	0	0	2.83	4.65	1.9	0.96	2.09	1.81	0	1.57	0.8	0	0	0
comp141994_c0_seq1_m.13390	.	0	0	0	0	0	0	0	0	0	0	0	0	0.86	5.55	0.07	0	0	0	0	0	0	0	0	0	0	0	0	0	0	0	0	0	0	0	0	0	0	0	0
comp141994_c0_seq1_m.13391	.	0	0	0	0	0	0	0	0	0	0	0	0	0.2	4.31	0.18	0	0	0	0	0	0	0	0	0	0	0	0	0	0	0	0	0	0	0	0	0	0	0	0
comp1420015_c0_seq1_m.26905	.	0	0	0	0	0	0	0.57	0	0	0	0	0	0	0	0.93	0	0	0	0	0	0	0	0	0.46	0	2.35	0	2	1.7	0	0	0	0	0	1.97	0	0	0	0
comp142012_c0_seq1_m.29534	.	0	0	0	0	0	0	1.15	0	2.44	0	1.88	0	0.84	5.36	0	3.15	2.02	8.45	2.21	0	2.08	0	2.53	0.86	2.46	1.79	0	3.05	2.48	3.24	0	2.47	2.11	0	8.74	3.61	3.71	4.3	5.06
comp142029_c0_seq1_m.16179	.	1.02	1.09	0.66	0.73	1.68	0.63	2.62	1.46	1.29	3.27	1.18	2.79	0.53	0.65	1.05	2.65	5.42	3.08	2.59	3.27	3.82	0.64	0	1.37	0.37	2.8	0.52	1.03	0.47	2.6	2.74	3.2	2.12	1.53	0.85	3.49	0.69	3.14	1.4
comp142117_c0_seq1_m.14944	Teneurin-2	7.17	4.39	1.82	0.5	0.52	0.38	0.47	0.17	0.36	0	0.16	0.22	0	0	0	0.06	0	0	0.13	0.07	0.07	1.02	0.46	0.11	0	0.53	0	0	0	0.88	0.18	1.35	0.44	0	0	0	0	0	0
comp142117_c1_seq1_m.17829	Tenascin-X	4.95	6.14	1.44	0.74	1.4	0.44	0.67	0	0	0	0.11	0	0	0	0.31	0	0	0	0	0	0	0.57	0.21	0.16	0	0.39	0	1.37	0	0.55	0	1	0.43	0	0	0	0	0	0
comp142124_c0_seq1_m.22244	.	5.18	11.8	14.85	12.62	9.65	16.56	0	0	0.91	1.36	0.8	3	2.16	0.72	0.63	1.58	1.34	0.9	0.71	3.09	0.51	0	1.69	0.7	0.24	0.46	1.88	2.77	1.66	0.81	0.2	0.81	0.26	0.75	1.6	3.71	0.94	3.36	2.12
comp142179_c0_seq1_m.16867	Retinol dehydrogenase 12	3.8	0.7	3.6	0.66	3.63	0.79	0.09	0.43	9.84	7.91	7.52	6.91	0.32	0.73	1.5	10.66	7.64	8.94	8.05	7.81	9.91	1.56	1.94	3.77	0.79	2.88	0.51	2.48	0.76	2.79	3.12	4.97	4.08	1.36	1.35	15.92	2.8	12.85	3.01
comp142241_c0_seq2_m.16817	Intraflagellar transport protein 88 homolog	10.25	3.67	5.88	2.36	5.01	1.29	4.14	1.36	5.66	5.09	7.69	3.86	6.24	6.4	1.67	5.54	3.23	3.16	6.94	4.24	4.18	6.55	0.74	8.82	0.38	9.55	0.54	4.73	0.48	7.24	6.34	8.8	6.53	13.34	24.76	7.65	0.7	4.22	1.07
comp1422971_c0_seq1_m.27595	Protein FAM115A	0	0	0	0	0	0	0	0	0	0	1.03	0	1.8	1.24	0	0.64	0	0	0	0	0	0	0	0.54	0	1.93	0	2.23	0	0	0	0	0	1.32	0	0.57	0	1.69	0
comp142318_c0_seq1_m.16915	.	0	0	0	0	0	0	1.11	0.95	0	0	0	0	0	0	0	0	0	0	0	0	0	0	0	0	0	0	0	0.41	0	0	0	0	0.19	0	0	0	0	0	0
comp142563_c0_seq1_m.17442	.	0	10.95	0.62	15.88	1.31	12.57	0.54	1.77	0.59	2.78	0	0.34	0.3	0	8.65	98.36	173.44	160.81	116.23	247.3	191.57	2.78	7.78	2.93	7.43	2.81	6.85	0	2.03	2.09	4.62	5.13	8.74	30.08	194.44	40.05	212.97	44.19	225.24
comp142563_c0_seq1_m.17443	.	0.6	31.83	1.76	38.38	0.8	43.89	0	0.44	0	4.3	0	6.96	0	1.84	7.1	235.6	394.34	351.66	365.09	651.67	560.29	0	0	9.29	8.24	11.14	24.25	1.7	0	7.91	11.77	13.62	13.32	16.23	119.03	99	438.69	110.28	558.72
comp142570_c0_seq1_m.20848	X-linked retinitis pigmentosa GTPase regulator	4.8	2.02	3.16	2.23	1.61	3.11	0	0.2	3.04	4.68	6.34	7.55	3.07	1.83	2.7	6.93	6.85	9.2	6.14	7.28	7.5	1.46	0.73	7.49	2	7.55	0.66	1.58	2.14	4.7	4.28	6.97	5.27	2.5	0.67	6.99	1.1	5.37	1.16
comp142570_c1_seq1_m.17601	E3 ISG15--protein ligase HERC5	2.35	1.31	1.86	1.71	0.38	1.9	0.41	0.25	3.22	4.03	3.84	3.31	1.13	0.74	0.22	6.36	2.88	4.85	4.44	3.53	4.99	0	0.23	3.29	0.23	3.06	0	0.49	0	3.73	1.91	3.73	3.4	0.54	0.4	4.4	0.65	5.25	1.1
comp142582_c0_seq1_m.17257	.	1.67	1.54	0.27	0.3	0.59	0.21	0.18	0.11	0.49	0.16	0.54	0	0	0.76	1.17	0.85	0.74	2.56	3.31	0.79	3.03	0.54	0.4	0.84	0	0.09	0.11	0.43	0	2.58	0.42	11.19	0	0.63	0.35	1.77	0.33	1.4	0.57
comp142593_c0_seq1_m.19258	.	9.38	7.94	12.71	10.47	10.55	10.58	6.05	3.56	13.36	7.32	16.13	10.34	6.25	8.82	2.19	9.62	12.43	13.45	14.67	9.07	13.7	4.27	1.28	11.24	4.47	16.74	1.67	6.89	2.51	14.26	12.96	16.66	10.84	5.88	6.39	11.77	2.85	14.23	2.46
comp142736_c0_seq1_m.14102	.	14.19	12.39	14.81	15.04	14.5	10.18	2.03	4.43	7.03	9.82	12.68	9.56	3.43	2.64	4.96	5.19	4.48	4.08	5.74	4.76	5.68	7.81	3.3	5.34	2.91	5.49	3.21	4.14	5.31	4.66	11.08	5.71	10.45	5.35	11.83	2.98	5.02	3.01	4.37
comp142742_c0_seq1_m.18945	Dolichyldiphosphatase 1	22.16	10.06	10.2	8.58	18.26	6	7.71	4.45	23.13	19.88	31.52	19.31	11.79	15.35	10.5	15.42	13.25	18.88	16.61	16.22	22.49	4.7	2.55	24.13	2.06	22.79	3.53	4.83	4.39	18.58	18.6	28.02	25.76	14.15	10.46	20.19	7.46	19.48	4.76
comp142757_c0_seq1_m.17892	.	11.26	10.59	10.31	11.92	9.17	11.43	10.05	4.17	15.15	14.68	13.56	16.52	17.92	15.99	20.62	34.28	34.59	45.52	33.07	38.6	49.79	5.2	0.69	12.86	0.94	11.97	1.48	5.38	1.8	13.3	8.17	16.07	7.31	10.16	12.9	33.42	26.86	26.71	20.25
comp142767_c0_seq1_m.16943	.	10.2	7.57	10.16	10.63	12.85	6.45	7.05	2.28	3.88	4.95	6.41	5.41	1.63	4.25	2.38	3.05	1.91	3.09	2.77	1.06	3.63	1.85	1.97	6.96	0.6	6.51	0.73	3.79	1.94	7.7	2.86	8.53	4.27	2.92	2.41	3.06	0.95	3.69	1.58
comp142863_c0_seq1_m.28846	.	0	0	0	0	0	0	0	0.7	0	0	0	0	0	2.32	1.91	0	0	0	0	3.82	1.61	0	3.42	0	0	0	0	0	2.23	0	0	0	0	1.9	2.93	0.75	0	0	0
comp142866_c0_seq1_m.21595	.	5.73	3.81	3.24	1.95	4.82	0	0	0	5.36	3.19	0	4.51	5.08	5.93	0.34	1.78	2.75	0.98	0.99	0.55	1.55	0.89	0	3.42	0	0.93	0	2.96	0	0.73	4.32	1.12	2.62	4.89	4.8	5.24	0	1.35	0
comp142931_c0_seq1_m.21975	BTB/POZ domain-containing protein KCTD11	6.19	22.92	7.51	15.13	6.77	14.2	0	3.18	1.51	4.03	2.5	1.64	0	1.14	1.81	0.75	1.26	0	0.67	1.69	0.48	0.54	4.85	1.16	7.71	0.87	7.32	0.88	0	0.76	3.18	0.25	1.7	6.05	15.16	1.23	15.71	1.36	17.11
comp142941_c0_seq1_m.23782	Frataxin, mitochondrial	25.28	11.01	16.69	11.74	11.5	13.9	4.58	5.2	18.94	25.33	26.21	18.93	6.26	8.61	6.35	24.19	25.27	27.05	24.66	24.25	21.85	5.31	3.4	30.84	10.07	27.22	9.51	6.27	1.11	28.78	24.31	28.8	27.78	4.46	2.83	26.68	17.67	17.52	22.99
comp142976_c0_seq1_m.19298	Methyltransferase-like protein 13	10.01	3.24	3.86	3.07	4.15	0.75	0.52	0.16	11.91	9.84	10.27	7.18	6.7	7.83	7.66	4.87	4.11	6.9	5.86	2.5	4.92	3.75	3.08	8.39	3.55	6.63	1.74	4.22	3.85	8.42	8.47	4.96	9.04	5.26	7.29	6.23	3.62	6.96	3.5
comp143068_c0_seq2_m.21271	.	5.74	5.57	3.54	1.59	1.75	2.06	0	0	0	4.2	2.24	5.47	4.96	3.35	3.98	13.02	3.69	2.09	4.87	1.81	7.35	3.73	0.7	9.65	4.6	5.58	0.58	0	1.36	5.47	8.13	4.9	0.57	0.75	0	12.27	6.08	6.81	3.5
comp143100_c0_seq1_m.18509	.	8.67	21.76	5.61	14.48	4.55	8.25	2.14	1.82	17.04	8.95	11.07	12.6	9.24	11.25	12	10.31	11.98	13.64	14.11	11.04	15.22	6.3	2.36	13.83	5.24	14.16	8.2	2.52	4.17	15.78	15.51	14.9	14.89	13.13	7.49	8.08	10.89	9.96	8.09
comp143255_c0_seq2_m.15167	Apoptotic enhancer 1 protein	0.2	0.24	0.59	0.22	0.05	0.23	0.13	0	0.87	0.91	0.48	0.8	0.42	0	0	0.19	0.06	0	0.13	0.5	0	0.21	0.15	0.11	0	0.47	0	0	0	0.51	0.37	0.38	0.45	1.64	3.83	0.06	0	0.37	0.07
comp143370_c0_seq1_m.10319	.	3.34	3.71	10.73	10.06	5.45	11.85	0.17	0.21	0.3	0.05	0.27	0.18	0.36	0	0	0.05	0	0	0	0.06	0	7.85	4.96	0.24	0.19	0.06	0	4.98	8.49	0.11	0.05	0	0.06	0.88	0.78	0.56	0.1	0.43	0.12
comp143531_c0_seq1_m.21688	.	41.11	58.27	30.68	44.4	37.45	27.48	1.55	4.22	20.59	25.89	18.5	25.1	5.01	5.49	17.79	9.35	17.23	12.52	11.53	13.66	11.62	6.47	8.79	19.88	31.44	14.43	31.49	4.8	8.62	19.89	31.98	17.92	21.34	4.76	7.52	11.87	21.55	11.13	22.17
comp143566_c0_seq1_m.25382	Sjoegren syndrome nuclear autoantigen 1 homolog	2.95	4.63	17.9	17.63	19.39	13.21	0	2.46	6.38	18.66	18.51	15.38	5.56	2.07	11.49	0.5	0.97	0	0	5.29	0	0	0	0.43	1.2	1.43	5.73	1.9	1.63	1.54	1.02	0	5.7	33.37	147.27	2.72	11.58	5.22	7.6
comp1436603_c0_seq1_m.29872	.	0	0	0	0	0	0	0	0	1.33	0	0	0	0	0	0	3.45	4.41	3.07	4.98	0	2.32	0	0	0	0	0	0	0	0	0	0	0	0	2.77	0	5.89	0	0	0
comp143819_c0_seq1_m.18272	Adenosine 3'-phospho 5'-phosphosulfate transporter 2	10.38	5.82	19.06	17.83	16.25	3.5	0.54	0.26	5.02	4.74	0.65	0.6	3.56	2.85	4.05	5.79	3.33	5.67	1.79	0.48	0.49	2.87	3.1	4.46	1.48	1	0	5.11	5.63	2.89	1.51	0.64	0.37	9.71	9.92	5.31	1.47	1.81	0.12
comp143821_c0_seq1_m.13013	C2 domain-containing protein 3	0.31	0.27	0.2	0.06	0.15	0.12	0.41	0.33	0.78	1.26	2.01	1.84	1.31	1.08	1.32	1.4	0.84	0.49	1.12	1.15	0.23	0.64	0.36	0.57	0.24	1.23	0.3	0.25	0.71	1.18	0.43	1.1	0.51	2.61	3.78	1.06	0.66	0.79	1.07
comp143833_c0_seq1_m.16338	.	22.03	12.97	21.84	17.39	23.67	12.29	2.18	1.45	18.77	16.09	11.52	13.3	14.19	15.56	16.69	16.23	15.35	21.93	10.45	13.63	14.42	4.89	3.25	15.13	6.94	12.46	3.56	9.11	5.2	16.43	15.77	12.5	15.39	15.57	14.56	17.08	5.57	12.04	4.04
comp143919_c0_seq1_m.9379	.	3.73	1.38	0.95	0.48	1.07	0.41	3.03	1.83	6.53	5.53	6.21	5.23	6.43	6.17	2.96	6.17	3.46	5.06	7.55	3.17	5.65	4.36	0.86	6.16	0.23	9.72	0.38	3.24	1.89	7.4	5.35	6.45	6.24	7.85	2.83	5.77	0.52	6	0.25
comp144131_c0_seq1_m.13268	GTPase Era {ECO:0000255|HAMAP-Rule:MF_00367}	2.82	2.41	3.43	3.42	2.3	3.59	1.7	0.81	8.24	5.82	7.66	8.15	6.69	6.68	7.11	20.02	18.49	27.13	21.08	20.19	29.08	0.72	0.68	5.52	1.13	8.45	0.2	2.86	2.66	6.84	3.9	8.45	5.24	9.36	6.81	14.85	7.62	17.94	7.93
comp144234_c0_seq2_m.9283	.	7.03	4.14	4.92	4.97	4.91	5.14	0.5	0.24	7.96	7.79	6.68	8.15	4.17	5.23	4.63	7.75	8.11	12.3	7.38	7.99	10.06	2.7	1.3	6.88	3.87	9.71	1.69	2.14	1.71	7.22	7.15	8.1	7.94	4.7	3.09	6.73	6.07	11.49	4.65
comp144234_c0_seq2_m.9284	.	1.97	2.26	2.11	2.11	2.49	2.53	2.11	3.43	16.29	15.03	11.31	14.31	2.94	2.53	9.9	1.13	2.26	2.66	1.75	1.99	2.14	3.86	2	1.85	1.03	2.36	0.96	3.8	3.06	1.91	3.26	1.75	3.42	3.86	11.53	3.03	3.34	2.55	3.62
comp1443398_c0_seq1_m.27665	.	0	0	0	0	0	0	0	0.59	0	0	0	0	0	0	0	0	0	0	0	0	0	0	0	0	0	0	0	0	0	0	0	0	0	0	0	0	0	0	0
comp144376_c0_seq1_m.22654	.	37.25	22.26	23.76	8.64	34.19	11.17	8.18	3.28	90.95	49.5	38.83	57.19	17.74	3.57	10.1	30.02	23.67	22.21	48.8	19.64	14.02	8.63	4.3	58	10.91	49.06	4.25	20.16	8.4	60.76	20.59	92.02	37.09	33.28	20.06	37.16	4.86	43.5	3.49
comp144450_c0_seq1_m.22133	.	15.37	19.72	13.44	16.9	16.23	17.62	6.93	7.01	39.66	40.57	27.49	40.88	11.11	10.57	9.08	41.12	40.89	52.3	40.58	49.48	53.03	4.15	3.99	26.76	8.64	32.16	6.03	7.75	4.35	29.92	33.78	38.85	39.29	7.61	15.18	40.86	18.17	41.65	17.12
comp144469_c0_seq1_m.29948	.	2.11	3.92	0	0	0	0	0	0	0	2.37	0	0	0	0	0	0	0	0	0	0	2.32	0	0	2.82	1.34	0	4.7	0	0	2.37	2.39	0	7.08	0	0	0	0	0	0
comp144481_c0_seq1_m.13289	.	0	0	0	0	0	0	1.54	1.53	0	0	0	0	0	0	0	0.31	0.05	0.05	0	0	0	1.7	0.76	0	0	0	0	0.81	0.25	0	0	0	0	0	0	0	0	0	0
comp144567_c0_seq1_m.18262	.	2.15	0.31	1.16	0.77	1.6	1.19	22.27	2.22	6.79	3.76	5.82	4.09	0.42	1.5	1.46	0.54	0.62	0	1.66	0	0.39	0	0	8.85	0.13	6.5	0	0.54	0	10.48	2.13	13.5	0.66	11.07	19.14	0.31	0.72	0.25	0.12
comp144664_c0_seq1_m.26748	.	36.14	26.11	7.63	10.13	10.8	8.08	8.33	6.12	19.49	18.56	8.99	25.36	2.1	4.84	6.41	13.69	13.68	8.12	25.18	9.46	9.39	10.37	20.63	18.02	68.44	6.07	86.17	9.81	1.68	10.77	3.75	12.32	12.15	5.34	2.9	11.84	2.43	13.06	1.47
comp1447634_c0_seq1_m.29623	.	0	0	0	0	0	0	0	0	0	0	0	0	0	0	0	0	0	0	0	0	0	0	0	0	0	0	0	0	0	0	0	0	0	0	0	0	0	0	0
comp144786_c0_seq1_m.20408	.	4.9	3.52	6.1	12.59	5.26	4.55	2.75	1.14	7.17	5.78	6.59	7.82	5.71	6.59	5.18	9.71	7.91	8.74	8.2	7.56	11.01	1.81	1.02	9.07	0.74	6.03	0.6	2.2	1.33	8.04	6.05	12.68	5.57	2.58	2.48	8.74	1.89	10.93	1.06
comp144910_c0_seq1_m.25023	.	0	0	0	0	0	0	0	0	0	1.9	0	3.36	2.32	4.9	12.07	1.85	0	0	0	0	3.56	7.92	0	0	0	3.08	0	2.83	2.32	0	0	2.09	0	12.61	9.41	0	0	0	0
comp144992_c0_seq1_m.13102	Sodium, potassium, lithium and rubidium/H(+) antiporter	0.73	0.59	0.91	0.56	0.44	0.35	1.2	0.59	0.67	1.27	0.49	0.5	0	0	0	0.1	0.09	0	0.15	0.06	0.23	0.16	0.24	1.27	2.25	0.52	0.91	0	0.48	1.14	1.92	1.4	1.49	0	0	0.14	0.05	0.17	0.32
comp145040_c0_seq1_m.12403	NADH-quinone oxidoreductase subunit 1	0	0	0	0	0	0	0.59	1.64	0	0	0	0	0	0	0	0	0.05	0.05	0	0	0.06	2.91	1.91	0	0	0	0	2.6	1.61	0	0	0	0	0	0	0.11	0	0	0
comp145073_c0_seq1_m.15825	.	0	0	0	0	0	0	0	0	0	0.07	0	0	0.54	0.62	1.27	0	0.07	0.12	0.07	0.08	0.08	0.22	0	0	0	0	0	0.7	0.32	0.14	0	0	0	0.13	0.14	0	0	0	0
comp145089_c0_seq1_m.22311	.	1.31	0	0.64	0	0	0	0.48	0	6.36	2.76	4.84	6.85	3.78	0.48	2.48	2.75	3.09	2.5	4.84	4.65	2.85	1.05	0	3.16	0	4.45	0	0	1.54	3.28	3.25	3.13	5.06	2.75	0.86	7.06	2.12	4.13	0.62
comp145190_c0_seq1_m.18564	.	2.28	2.33	0.98	2.43	1.61	2.94	0.85	0.44	2.21	0.55	1.17	1.22	1.31	2.44	1.28	6.79	6.88	7.76	7.43	8.56	10.6	0.7	0	1.01	0	1.5	0.29	1.13	1.55	1.5	1.35	1.29	0.7	2.55	4.68	5.04	1.41	4.84	1.43
comp145201_c0_seq1_m.24945	.	337.82	575.84	1205	1268.28	1440.69	868.09	0.48	0	76.26	24.34	16.6	10.28	1.42	1.45	4.55	5.5	2.21	5.41	2.07	1.55	2.14	15.8	20.44	7.1	1.64	1.27	0	42.72	62.95	3.28	1.39	2.34	0	22.88	41.94	6.23	0	0	1.86
comp145521_c0_seq1_m.22338	.	20.78	20.44	29.7	40.45	45.72	18.22	1.68	0.83	11.48	12.29	7.02	18.9	5.95	12.52	10.78	11.52	18.76	20.98	11.39	18.39	24.91	6.7	5.72	10.34	7.15	9.03	5.5	1.61	8.38	12.58	17.69	10.95	8.43	0	11.33	17.43	24.48	16.2	19.34
comp145577_c0_seq1_m.18533	.	19.86	7.56	14.39	5.63	9.36	3.7	7.25	5.91	67.49	44.77	61.35	43.95	11.09	12.81	8.83	20.81	16.87	11.78	20.89	15.63	15.28	13.9	7.99	25.95	13.98	25.84	15.59	6.87	2.1	18.48	26.17	24.46	28.77	15.12	9.04	21.15	8.18	20.92	5.54
comp145634_c0_seq1_m.26532	.	0	0	0	0	0	0	0.53	0.49	5.8	0	1.54	2.31	0.51	0	0.44	1	1.45	0.91	3.14	0.88	0.8	5.59	1.67	2.58	0	1.43	0	3.8	3.26	4.1	4.08	2.66	2.44	6.07	0.93	2.72	0	3.26	0
comp145691_c0_seq1_m.26577	.	9.59	18.52	3.58	1.47	3.88	0	8.46	10.84	33.65	24.72	43.95	51.52	18.21	6.22	41.1	27.58	30.91	29.61	35.3	48.53	48.07	8.94	20.84	3.87	32.34	38.49	27	22.77	21.16	27.69	30.11	23.03	21.98	41.46	27.79	16.29	15.28	35.86	22.81
comp145880_c0_seq1_m.13384	F420-dependent NADP reductase	0	0	0	0	0	0	0	0	0	0	0	0	0	0	0	0	0	0	0	0	0	0	0	0	0	0	0	0	0	0	0	0	0	0	0	0	0	0	0
comp145880_c1_seq1_m.13157	Uncharacterized KH and PIN-domain containing protein MJ1533	0	0	0	0	0	0	0	0	0	0	0	0	0	0	0	0	0	0	0	0	0	0	0	0	0	0	0	0	0	0	0	0	0	0	0	0	0	0	0
comp145887_c0_seq1_m.21448	.	0.54	1.18	3.37	4.2	2.59	1.41	0	0.52	0.25	0	0	0.28	0	0.53	0	0.88	0.64	0.4	0.27	1.18	0.58	1.85	0.92	0.2	0	0.52	0	0	0	0	0.22	0.61	0.29	0.42	1.33	0.41	1.47	0.27	2.93
comp146107_c0_seq1_m.13931	Uncharacterized protein YpgQ	0.55	0	0	0	0.26	0.6	0.68	0.2	0.37	0.16	0.63	0.2	0	0	0	0	0	0	0.18	0	0	2.83	1.76	2.4	1.93	0	1.89	0.76	0.69	0.81	1.58	1.25	1.01	0.3	0	0.6	0	0.19	0.19
comp146306_c0_seq1_m.21092	Mitochondrial inner membrane protease subunit 2	22.58	18	11.4	12.23	13.82	10.31	1.59	0.87	18.74	11.58	16.51	21.91	3.81	3.81	14.9	22.5	30.63	44.72	38.23	39.46	58.36	3.41	2.54	15.65	10.27	18.18	9.82	5.6	0	13.76	14.54	25.59	18.01	6.25	6.95	21.89	23.22	22.46	33.67
comp146435_c0_seq1_m.25066	.	3.14	2.12	0	1.56	3.09	2.2	0.56	1.53	0.61	2.12	2.45	4.09	2.62	1.08	0.92	0.53	0.51	1.43	3.36	2.84	2.56	0	0.86	0	1.26	0.76	7.83	7.85	0	0	0	0.95	3.47	3.2	0.97	0.95	9.22	2.06	10.26
comp146470_c0_seq1_m.26468	Teneurin-m	0	0	0	0	0	0	2.12	0	0.58	0.5	0	0	0	0	0	0	0	0	0	0	0	2.23	0	1.29	0	0	0	0	0	0.51	0	0	0	0	0	0	0	0	0
comp146481_c0_seq1_m.12534	Delta(3,5)-Delta(2,4)-dienoyl-CoA isomerase, mitochondrial	117.91	84.85	126.83	101.53	123.88	78.95	37.19	25.02	66.44	59.82	71.98	73.77	66.02	48.54	40.09	66.76	64.65	66.87	68.11	63.41	64.96	67.27	57.05	86.82	46.17	75.45	40.36	87.68	55.88	77.72	79.04	77.9	92.47	69.8	82.67	70.14	32.57	65.16	28.29
comp146481_c0_seq1_m.12535	Delta(3,5)-Delta(2,4)-dienoyl-CoA isomerase, mitochondrial	5.72	7.87	7.93	7.83	7.19	7.94	0.91	0.62	5.85	6.36	8.01	10.48	2.79	3.97	6.26	7.02	6.66	5.53	10.71	8.05	11.7	3.73	4.74	7.36	6.18	9.68	7.37	3.6	3.29	7.51	7.58	9.08	11.53	5.01	3	5.73	6.04	6.48	4.45
comp146501_c0_seq1_m.20094	Tenascin-X	0.44	0	0.57	0	0	0	1.67	1.16	0.3	0	0	0.16	0	0	0.44	0	0	0	0.15	0.32	0	0	0	0	0	0.15	0.68	0	0.58	0	0.13	0	0.16	0	0	0.25	0	0.31	0.15
comp146512_c0_seq1_m.19659	Ras-related protein RABC1	78.92	127.77	133.34	162.34	151.63	153.65	9.43	19.43	97.29	116.99	89.68	104.6	54.52	55.83	151.03	82.34	127.97	159.15	96.77	142.25	166.58	70.58	120.68	88.2	244.12	89.09	300.82	51.71	65.29	70.5	108.05	94.75	120.48	75.99	156.86	92.69	327.66	84.36	288.95
comp146522_c0_seq1_m.28270	.	3.85	0	7.5	0	0	2.23	0	0	0	0	2.59	0	0	0	1.19	0	0	0	0	0	2.8	0	0	0	0	0	0	0	6.3	0	1.58	0	0	0	2.67	0	0	0	0
comp146523_c0_seq1_m.29219	.	5.12	0	0	3.22	0	0	0	0	1.12	0	1.7	0	1.59	0	0	0	0	0	0	2.25	0	0	0	0	1.13	0	5.67	0	2.37	0.99	0	0	0	0	0	0	0	0	0
comp146548_c0_seq1_m.13122	Polyadenylate-binding protein-interacting protein 8	30.23	21.8	20.43	17.58	14.22	17.39	34.31	32.54	66.09	61.31	56.1	52.57	45.71	44.58	63.19	71.9	68.82	88.85	64.01	61.51	88.44	43.16	47.1	56.62	48.24	67.47	39.18	48.17	46.11	72.93	61.97	59.88	54.67	68.49	54.29	46.56	40.37	39.52	47.91
comp146611_c0_seq1_m.23854	.	106.32	317.25	104.63	251	107.87	216.84	7.54	10.31	128.87	147.03	95.78	125.42	39.79	36.55	125.66	72.06	134.79	111.66	80.62	150.72	131.73	27.22	75.9	96.43	457.99	101.47	656.39	29.2	58.51	70.04	161.51	84.84	191.1	81.73	258.19	71.45	686.46	64.09	440.63
comp146627_c0_seq1_m.10862	RNA polymerase II-associated factor 1 homolog	23.82	13.31	21.43	18.8	18.74	16.04	40.81	31.96	47.79	49.34	51.03	53.08	44.19	43.35	68.89	54.15	46.62	54.57	47.29	50.51	55.17	22.36	12.19	58	17.98	61.55	13.02	21.45	16.58	63.25	51.06	66.83	57.47	66.27	70.94	48.57	17.22	45.94	14.77
comp146654_c0_seq1_m.8667	Protein FAM91A1	35.36	33.33	20	11.15	14.69	12.5	19.91	14.29	41.88	38.24	43.98	42.81	34.69	37.22	34.31	31.91	30.58	34.66	34.65	33.64	35.59	37.09	34.74	43.21	30.52	48.42	22.3	45.6	37.49	43.3	37.55	47.02	44.1	47.29	32.44	32	12.37	35.92	10.92
comp1466828_c0_seq1_m.29074	Phenylalanine--tRNA ligase alpha subunit	0	0	0	0	0	0	0	0	0	0	0	0	0	0	0	0	0	0	0	0	0	0	0	0	0	0	0	0	0	0	0	0	0	0	0	0	0	0	0
comp146687_c0_seq1_m.11379	MOB kinase activator-like 1	80.9	25.93	54.2	15.88	56.68	8.18	5.45	5.26	94.88	60.07	100.61	87.74	66.07	67.56	42.3	126.7	71.25	96.31	134.84	79.21	106.77	21.22	3.36	124.13	11.91	117.52	8.42	18.42	13.19	90.02	70.12	101.52	102.6	76.16	35.34	129.74	7.08	127.99	7.61
comp146687_c0_seq1_m.11380	MOB kinase activator-like 1	7.82	7.32	6.72	5.64	6.71	5.97	1.97	2.88	10.82	8.73	9.94	9.27	11.95	10.3	55.48	10.78	11	25.76	14.37	12.11	25.27	6.43	7.55	9.89	8.98	10.85	4.07	6.69	4.05	8.94	9.21	7.05	10.34	11.65	17.32	12.64	7.52	12.95	7.74
comp146769_c0_seq1_m.17854	Translin-associated protein X homolog {ECO:0000250|UniProtKB:Q9JHB5, ECO:0000303|PubMed:16043634}	32.17	50.16	41.95	47.56	40.77	42.27	7.57	9.22	52.37	41.4	50.76	51.86	22.72	30	124.7	24.89	31.13	32.5	34.67	38.83	39.53	14.06	11.66	37.37	21.81	47.46	22.4	19.08	14.4	40.29	43.84	54.97	51.74	25.21	36.68	30.84	51.3	33.01	57.79
comp146801_c0_seq1_m.11816	Dimethylaniline monooxygenase [N-oxide-forming] 5	107.72	81.79	66.15	59.72	69.64	52.86	15.23	21.8	62.45	99.68	58.77	102.22	39.89	50.38	20.47	66.75	88.34	50.07	67.03	90.28	49.61	74.44	72.44	76.61	88.04	73.92	79.56	78.12	73.89	69.86	99.3	84.46	114.51	40.37	56.81	61.33	36.17	58.76	32.24
comp146849_c0_seq1_m.10548	Transmembrane 9 superfamily member 1 {ECO:0000305}	86.18	51.49	86.34	62	75.57	49.1	27.49	17.39	67.05	63.78	67.98	68.89	39.33	51.19	67.01	75.54	71.64	89.93	80.7	76.77	94.65	33.9	20.41	68.95	20.17	76.25	17.04	40.69	36.28	60.64	56.99	74.09	73.41	48.01	43.96	69.12	39.16	73.78	36.56
comp146874_c0_seq1_m.7726	NAD-dependent malic enzyme 2, mitochondrial	31.24	34.49	19.6	21.31	13.75	19.39	24.02	15.65	26.32	27.44	29.51	32.42	15.57	20.49	26.62	35.28	32.26	29.61	40.12	36.5	38.5	56.05	30.2	27.67	9.25	41.48	6.79	59.41	48.56	41.65	24.72	49.36	34.41	19.5	16.67	22.65	3.04	30.45	3.48
comp146874_c0_seq1_m.7727	NAD-dependent malic enzyme 2, mitochondrial	5.39	33.75	5.55	17.86	4.43	17.44	1.7	1.16	21.79	19.27	22.57	22.82	11.61	11.15	50.3	21.41	24.31	31.55	25.63	33.84	29.77	3.12	16.35	16.37	35.48	26.61	53.66	4.5	5.97	20.67	14.08	26.15	21.03	13.38	51.55	22.99	247.54	21.49	208.26
comp146876_c0_seq1_m.20246	Centrin-3	0.24	0.64	4.25	6.39	8.44	1.29	0	0.49	1.64	6.79	7.68	5.42	0.74	0.49	13.17	0	0.98	0.37	0	0	0.53	0.58	0	0	0.49	0.48	0.28	0	0.85	0.41	0.2	0	0.27	2.33	25.02	0	6.01	0.25	0.24
comp146895_c0_seq1_m.25685	.	0	0	0	0	0	0	0	0	0	0.41	1.22	0.6	0	0	1.53	0	0	0	0	0	0.62	0	0.73	0	0	0	0	0	0	0	0	0	0	0.82	2.34	0	0	0	0
comp146897_c0_seq1_m.23939	.	0	0	0.34	0	0	0	0	0.31	3.19	4.1	4.62	0.37	0	0	0	0	0	0.25	0	0	0	0	0.55	11.67	1.33	14.33	0.39	1.21	0	11.56	10.55	14.09	7.28	0	0.54	0.26	0	0	0.34
comp146971_c0_seq1_m.9606	ABC transporter F family member 1	4.24	4.62	1.69	3.11	1.18	2.02	69.4	9.63	11.98	8.58	14.51	7.78	20.67	18.55	41.13	24.66	13.25	30.19	23.96	15.43	35.25	1.74	0.9	9.27	2.38	10.95	2.12	2.32	0.98	11.85	9.13	11.2	6.1	43.47	17.62	72.11	9.33	74.09	10.97
comp146993_c0_seq1_m.24216	.	0.38	0	0	0.78	0.26	0.39	0	0	0	0.59	0.83	0.8	0	0	2.07	2.07	0.57	0.27	0	0.43	0.41	0	0	0.52	0	0	0	1.28	0	0.3	0	1.32	0	0	0	0	0	0.74	0
comp147144_c0_seq1_m.24639	.	0	0	0	0	0	0.85	0.34	1.78	0.37	0.32	1.38	1.33	0	0	0	0	0	0	0	0	0	0.83	0	1.41	0	0.82	0	0	0	1.65	0	0.98	0	0	0	0	0	0	0
comp147149_c0_seq1_m.22304	50S ribosomal protein L9 {ECO:0000255|HAMAP-Rule:MF_00503}	36.08	18.18	33.74	26.31	39.95	23.87	18.85	12.01	40.25	52.81	42.2	29.46	46.84	73.94	41.77	96.18	60	71.63	52.55	28.67	51.26	13.7	2.36	48.15	3.84	41.93	4.38	16.02	9.21	70.68	49.75	61.74	25.31	17.39	25.68	93.05	17.84	59.07	8.67
comp147256_c0_seq1_m.29251	L-glutamine:2-deoxy-scyllo-inosose aminotransferase	0	0	0	0	0	0	0	0	0	0	0	0	0	0	0	0	0	0	0	0	0	0	0	0	0	0	0	0	0	0	1.04	0	0	0	0	0	0	0	0
comp147313_c0_seq1_m.12921	Guanine nucleotide-binding protein G(i) subunit alpha-1	58.3	28.26	34.34	16.01	25.48	15.31	11.38	7.64	64.58	67.46	78.27	58.81	35.7	51.27	92.48	63.19	42.43	59.33	59.55	44.25	55.29	48.66	23.82	88.38	25.14	93.18	15.18	59.6	35.35	94.41	84.16	99.76	90.61	49.9	58.95	61.88	21.46	53.6	16.25
comp147352_c0_seq1_m.12296	Trifunctional nucleotide phosphoesterase protein YfkN	23.14	9.89	9.82	3.87	7.75	3.72	38.69	35.39	51.28	44.5	55.14	47.55	36.2	30.95	5.01	28.08	22.95	17.23	33.04	27.57	16.31	32.98	17.41	43.16	6.49	54.21	6.55	46.19	33.83	47.44	42.25	58.96	51.56	37.47	28.36	25.08	3.99	28.52	3.62
comp147429_c0_seq1_m.8306	Pachytene checkpoint protein 2 homolog	13.86	10.14	9.46	11.16	8.68	7.96	5.14	4.75	11.95	10.42	12.16	10.27	4.3	6.44	11.35	8.31	11.27	8.44	11.81	13.28	9.54	3.7	3.3	8.27	1.82	10.55	1	3.07	3.12	10.84	9.23	13.62	7.24	4.26	6.41	11.37	8.25	10.36	7.12
comp147429_c0_seq1_m.8307	Pachytene checkpoint protein 2 homolog	2.84	2.48	3.79	2.28	2.01	1.49	0.61	2.03	4.38	4.88	2.27	3.71	0.64	1.88	1.6	1.13	2.58	1.04	3.08	2.17	2.22	3.38	0.97	4.37	2.96	4.04	1.03	3.73	3.83	2.72	4.26	2.4	3.41	2.57	2.71	1.62	0.86	0.96	0.37
comp147464_c0_seq1_m.28037	G8 domain-containing protein DDB_G0278975	0	0	0	0	0	0	0	0	0	0	0	0	1.33	0	0	0	0	0	0	0	0	0	0	0	0	0	0	0	0	0	0	0	0	0	0	0	0	0	0
comp147468_c0_seq1_m.19428	ADP-ribosylation factor-like protein 1	200.36	131.87	464.74	400.96	602.04	271.29	14.07	5.76	51.02	37.07	44.5	40.08	51.53	43.28	69.79	42.38	36.03	47.32	40.58	36.77	47.56	43.89	41.21	42.56	43.69	42.06	30.99	32.94	66.07	48.52	43.84	36.26	36.53	57.29	75.91	52.65	66.68	48.55	52.13
comp147648_c0_seq1_m.14710	.	4.01	2.6	2.3	0.47	3.02	0.81	5.31	2.16	7.98	2.42	3.07	3.8	2.33	1.97	3.8	1.05	1.39	0.24	1.33	1.92	0.81	0.8	1.19	4.33	1.11	1.9	2.22	1.93	1.17	2.13	2.08	2.85	0.65	2.22	1.89	1.11	0.5	1.09	0
comp147648_c0_seq1_m.14711	.	0.41	0.73	0.8	0.85	1.13	1.68	0.68	0.35	1.1	0.32	1.81	1.75	2.5	3.6	7.2	1.27	0	2.03	1.28	0.94	1.8	0	0.61	0.84	3.84	1.62	2.33	1.36	2.39	1.3	0.96	1.93	1.37	0.62	1.86	0.29	0.3	1.59	0.4
comp147957_c0_seq1_m.16875	Probable tyrosine-protein phosphatase DG1060	142.1	181.42	133.1	133.72	169.68	112.92	7.95	10.9	98.55	108.62	92.03	109.1	52.99	55.16	102.38	80.67	104.89	95.41	89.33	108.08	107.11	25.85	24.46	87.26	91.85	92.02	108.42	25.3	24.43	79.3	109.25	89.01	138.83	77.69	133.3	75.24	131.78	68.15	87.53
comp147978_c0_seq1_m.11282	Tubulin polyglutamylase TTLL5	5.53	13.87	3.96	19	4.01	19.8	7.12	7.92	11.7	18.71	13.17	20.91	11.43	19.51	69.19	102.45	120.4	185.87	106.2	127.18	199.57	7.29	6.46	10.25	4.08	10.28	3.63	9.18	8.76	13.7	14.73	23.68	11.64	16.57	50.05	61.41	70	61.85	83.32
comp148076_c0_seq1_m.6925	Uncharacterized WD repeat-containing protein alr3466	24.33	27.98	34.4	31.02	22.87	37.39	22.23	19.07	27.2	26.93	32.65	35.12	24.99	27.57	17.3	35.2	29.85	36.78	42.71	36.5	43.84	31.65	26.73	30.8	20.64	33.94	17.32	29.25	31.68	31.28	29.22	33	35.03	32.88	23.52	28.74	7.21	32.99	8.25
comp148314_c0_seq1_m.7683	TFIIH basal transcription factor complex helicase repB subunit	12.51	22.52	15.08	13.96	9.62	17.47	16.64	13.99	24.99	23.62	24.12	22.58	20.55	17.22	55.54	20.51	23.68	30.93	21.1	25.05	31.92	23.31	45.65	19.55	40.33	23.74	47.44	23.71	25.55	23.35	21.33	24.29	21.92	20.62	29.71	17.81	41.33	19.8	54.27
comp148491_c0_seq1_m.9109	Chaperone protein DnaJ {ECO:0000255|HAMAP-Rule:MF_01152}	12.79	9.11	16	16.16	13.59	11.53	12.2	4.7	15.5	13.07	17.59	12.28	9.57	17.32	19.33	16.94	13.57	21.56	15.29	12.26	20.15	8.87	4.89	14.73	2.99	13.66	2.63	8.18	5.85	15.91	9.22	15.43	9.23	6.86	6.96	14.71	6.82	15.43	5.67
comp148491_c0_seq1_m.9110	Chaperone protein DnaJ {ECO:0000255|HAMAP-Rule:MF_01152}	14.28	79.41	27.37	144.21	22.36	137.52	4.17	106.4	15.72	163.14	15.26	234.94	13.03	101.99	39.86	16.91	128.21	28.25	18.75	166.15	31.18	10.82	60.2	11.56	49.72	12.91	50.07	14.65	63.68	9.15	170.83	16.93	177.55	10.78	304.65	18.93	34.31	19.69	30.85
comp148508_c1_seq1_m.18192	.	89.45	77.76	98.56	103.02	121.73	84.69	26.46	19.61	75.49	52.05	43.83	47.65	9.77	28.98	152.52	197.58	138.66	199.73	210.01	197.83	170.8	51.37	22.74	412.61	113.15	436.98	251.24	49.87	24.16	437.53	70.57	451.32	47.58	39.33	24.17	137.45	61.76	142.38	33.71
comp148567_c0_seq2_m.13212	Uncharacterized CDP-alcohol phosphatidyltransferase class-I family protein 3	50.28	33.85	41.35	33.69	42.07	29.54	33.93	8.25	27.14	21.43	29.47	23.3	44.81	44.12	49.71	64.96	48.43	58.44	71.31	62.76	63.19	38.27	24.11	63.7	25.71	67.05	28.78	45.45	28.2	60.43	38.3	65.92	45.49	29.75	22.64	56.36	13.79	68.15	17.46
comp148654_c0_seq1_m.13247	.	9.8	27.91	3.13	37.54	2.49	36.24	6.86	73.03	3.1	15.81	36.94	95.16	30.08	50.86	23.98	87.24	141.66	106.23	76.72	138.19	112.66	4.17	9.86	0.73	1.23	16.79	17.7	4.54	14.55	2.54	9.02	6.33	24.61	24.63	40.08	72.59	79.47	101.8	136.3
comp148696_c0_seq1_m.7151	.	9.77	9.15	7.32	10.07	4.86	11.2	22.23	27.81	21.63	32.6	23.51	44.42	20.84	37.88	19.6	25.76	40.12	31.31	29.01	45.24	35.5	16.33	17.52	15.7	13.43	26.11	12.86	16.38	18.39	23.96	32.8	20.18	35.42	44.1	60.24	24.72	12.88	29.56	16.08
comp148934_c0_seq1_m.28051	.	0	0	0	0	0	0	0	0.64	0.86	0.76	0	0	0	0	0	0	0	0	0	0	0	0	0	0.62	0	0	0	2.47	2.06	0.76	0	0	0	0	0	0	0	0	1.12
comp149114_c0_seq1_m.7951	Probable RNA polymerase II transcription factor B subunit 1-3	29.7	26.88	29.59	23.31	17.58	27.87	9.13	11.92	28	30.01	48	46.86	28.64	29.63	31.29	38.93	41.16	52.67	45.72	46.48	54.57	28.45	19.05	5.03	10.39	44.32	17.06	27	25.22	32.76	33.98	29.64	28.07	36.48	15.8	35.69	25.64	39.68	36.98
comp149119_c0_seq1_m.5425	Signal recognition particle 54 kDa protein	10.1	6.63	7.13	6.59	5.39	5.6	19.67	5.27	30.89	18.88	28.55	20.49	20.28	20.22	32.76	32.39	17.96	44.18	32.54	18.61	44.73	3.98	1.81	18.1	1.3	20.55	1.37	7.19	2.51	23.04	13.32	26.49	8.82	32.78	11.87	52.89	5.92	57.95	5.32
comp149119_c0_seq1_m.5426	Signal recognition particle 54 kDa protein	174.85	228.03	233.58	241.06	165.85	246.12	34.37	63.86	174.62	168.05	194.03	183.73	51.42	47.37	74.72	168.56	175.06	234.94	189.33	194.79	248.24	80.91	65.56	172.21	139.11	172.8	114.1	81.07	92.34	172.29	161.48	171.46	176.59	26.74	49.79	163.34	249.8	164.68	292.19
comp149123_c0_seq1_m.26322	.	0	0	0	0	0	0	0	0	0	0.98	0	0	1.49	0	0	0	0	0	0	0	0	0	0	0.42	0	0	0	0	0	0.5	0	0	0	0	0	0.89	0	0	0
comp149202_c0_seq1_m.26570	TM2 domain-containing protein DDB_G0277895	2.21	6.61	9.31	7.35	30.06	6.26	0	0	0	1.01	1.54	0.77	0	0	0	3.51	2.41	5.01	1.57	3.53	4.81	1.12	1.67	6.88	61.09	7.13	117.01	0	0	13.33	14.8	10.63	15.47	0	0	6.34	7.41	7.17	6.22
comp149229_c0_seq1_m.22151	.	60.5	114.46	70.92	178.34	85.4	111.7	4.42	4.88	37.5	39.93	32.41	33.36	22.18	19.69	98.47	41.06	52.96	61.91	36.37	44.08	46.68	15.99	30.1	40.77	75.33	29.25	63.28	14.68	19.68	38.31	33.03	29.33	38.31	15.47	27.18	58.58	298.31	54.23	201.97
comp149269_c0_seq1_m.14743	Activator of 90 kDa heat shock protein ATPase homolog 1	38.63	56.19	48.47	71.94	42.62	83.83	40.55	54.28	58.72	77.01	63.32	67.1	46.07	64.92	99.58	52.61	64.37	85.09	56.11	69.84	95.6	48.35	46.46	45.45	64.55	46.87	64.97	48.16	45.23	49.12	60.54	46.94	62.47	21.6	64.91	43.66	111.45	47.75	133.37
comp149304_c0_seq1_m.23268	.	161.75	215.65	62.04	118.91	75.59	103.09	19.07	11.55	120.3	113.15	74.83	131.08	45.87	59.02	294.6	268.8	345.88	466.85	275.09	314.25	425.15	22.17	21.28	183.46	98.43	171	83.61	15.75	18.52	194.29	163.09	241.15	180.35	33.73	77.38	178.66	326.75	182.41	247.29
comp149484_c0_seq1_m.28759	.	0	0	0	0	0	0	0	0.72	0	0	0	1.6	0.75	0	0	0	0	0	0	0	0	0	0	0	0	0	0	0	0	0	0	0	0	4	12.13	0	0	0	0
comp149499_c0_seq1_m.29562	Probable serine/threonine-protein kinase zyg-1	0	0	0	0	0	0	0	0	0	0	0	0	0	0	1.45	0	0	0	0	0	0	0	0	0	0	0	0	0	0	0	0	0	0	0	0	0	0	0	0
comp149538_c0_seq1_m.17232	Probable urocanate hydratase	0	0	0	0	0	0	2.1	3.02	0	0	0	0	0	0	0.19	0	0	0	0	0	0	0	0	0	0	0	0	0	0	0	0	0	0	0	0	0	0	0	0
comp149551_c0_seq1_m.25233	.	0	0	0	0	0	0.8	0	0.54	0	0	0	0	0	0	0	0	0.55	1.03	2.81	0	0.94	0	0	0	0	0	0	0	0	0.58	0	0	0.96	0	0	2.04	0	2.99	0
comp149571_c0_seq1_m.27384	.	0	1.75	0.94	1.89	0.62	0	0	0	0	0	0	0	2.93	3.64	0	0	0	0	0	0	0	0	0.95	0	0	0	0	0	0	0	0	0	0	1.28	4.43	0	0	0	0
comp149574_c0_seq1_m.3427	.	3.11	3.24	1.4	1.02	1.24	1.11	0.85	0.89	6.99	7.01	7.01	7.21	4.29	4.39	3.59	7.61	6.73	5.85	8.8	7.36	6.83	4.11	4.61	6.83	5.13	7.69	5.46	5.09	3.25	5.86	6.12	8.27	7.54	6.42	3.65	5.8	2.96	6.22	3.39
comp149574_c0_seq1_m.3428	.	32.14	93.47	19.51	64.77	15.35	81.69	11.54	45.19	62.93	143.32	64.33	136.98	37.42	82.72	183.12	45.48	134.44	57.13	51.92	158.44	65.32	35.92	112.72	60.08	184.77	56.98	214.79	36.15	74.19	47.08	124.21	48.32	134.75	63.6	201.18	40.82	201.02	42.77	197.35
comp149643_c0_seq1_m.14249	Sorting and assembly machinery component 50 homolog	31.5	40.6	26.61	39.3	20.07	37.07	31.37	27.41	34.32	39.22	37.87	42.68	22.6	30.67	67.79	81.12	84.5	115.96	88.26	98.42	127.46	34.25	22.46	50.29	25.27	46.43	19.61	27.19	31.48	51.36	49.1	63.05	47.06	25.71	39.7	61.92	52.48	62.03	63.13
comp149651_c0_seq1_m.27256	Probable polyamine oxidase 4	0	0	0	0	0.58	0	1.23	0.55	0	0	0	0	0	0	0	0.58	0	0	0	0	0	0	0.92	0	0	0	0	0	0	0	0	0	1.99	0	0	0	0	0	0
comp149659_c0_seq1_m.4485	CCA tRNA nucleotidyltransferase, mitochondrial	16.66	23.4	12.12	12.63	8.51	10.92	11.38	9.89	27.28	22.99	25.6	25.65	16.17	19.14	74.51	27.31	28.52	26.82	28.1	30.58	27.56	12.77	11.15	24.63	14.16	30.92	14.66	14.68	14.21	26.18	24.19	32.3	26.86	14.43	15.2	21.9	30.76	28.54	35.67
comp149659_c0_seq1_m.4486	CCA tRNA nucleotidyltransferase, mitochondrial	68.76	22.92	44.14	40.89	43.35	45.05	49.44	35.93	45.14	53.25	48.58	58.39	68.02	99.5	43.5	109.42	89.99	88.5	111.83	87.42	89.57	73.82	42.8	172.4	65.95	193.57	57.8	71.85	55.64	174.1	184.92	163.47	194.04	55.96	71.93	123.29	82.24	129.92	95.72
comp149660_c0_seq1_m.26474	Isocitrate dehydrogenase [NADP] 2	0	0	0	0	0	0	0	0	0	0	0	0	0	0	0	0	0	0	0	0	0	0	0	0	0	0	0	0	0	0	0	0	0	0	0	0	0	0	0
comp149666_c0_seq1_m.19646	.	283.83	197.31	77.97	49.75	92.28	44.42	27.63	33.15	227.41	161.91	139.82	168.51	78.06	54.29	68.91	127.42	93.29	90.06	128.63	86.08	100.81	73.55	65.39	306.93	434.61	289.81	525.52	75.54	49.88	273.73	217.05	286.81	232.51	77.75	52.94	88.64	38.88	69.41	20.84
comp149689_c0_seq1_m.10581	.	43.82	43.78	50.95	37.43	35.62	46.22	56.64	36.34	49.82	42.59	61.81	53.31	45.62	52	79.55	92.37	71.15	91.98	101.87	86.52	105.07	44.35	28.86	27.17	7.19	57.89	8.65	50.4	47.59	58.78	45.36	65.13	33.38	51.58	34.55	80.71	17.68	89.1	18.45
comp150001_c0_seq1_m.10130	Nephrocystin-3	27.71	26.54	22.81	18.06	13.88	17.93	14.38	10.41	31.95	25.23	33.36	31.89	22.29	21.37	40.96	44.09	44.76	63.74	49.95	55.24	70.08	21.53	6.77	29.75	4.48	36.67	4.7	25.93	17.9	39.29	33.39	47.6	36.9	24.33	30.02	38.21	29.89	44.49	31.14
comp150011_c0_seq1_m.22835	.	3.39	3.08	0	1.1	5.06	3.01	11.8	2.46	6.46	0.71	6.89	4.69	2.55	7.31	23.9	3.48	4.02	6.93	4.99	7.1	6.16	2.72	1.02	2.93	0	3.25	2.5	4.73	0	3.57	2.15	1.4	1.25	0	0	1.85	0.63	0	0
comp150011_c1_seq1_m.23175	.	8.2	2.32	4.54	2.75	5.85	0.92	2.03	0.84	4.95	6.11	6.53	7.43	0.85	0	14.08	2.39	4.37	9.58	4.14	4.53	14.6	1.97	1.96	4.21	1.44	4.02	0.66	3.23	0.96	5.84	2.87	6.71	3.21	3.66	2.85	2.67	1.13	4.68	2.32
comp150017_c0_seq1_m.16018	Pre-mRNA-splicing factor CWC24	30.09	38.13	52.03	52.01	49.4	51.13	14.33	15.41	65.11	67.97	58.67	66.29	48.85	53.27	108.88	90.01	106.13	117.13	88.66	97.09	125.03	35.84	26.8	61.21	77.84	84.33	78.73	34.29	34.97	65.11	60.95	75.57	76.32	69.43	100.73	75.32	154.92	80.75	147.71
comp150237_c0_seq1_m.28009	.	0	0	1.15	0	1.5	1.04	0	0	0.83	0.73	0	0	0	0	1.14	0	0	0	0	0	0	1.39	1.04	0	0	0	1.3	0	0	0	0	0	0	4.6	0	0	2.61	0	1.07
comp150250_c0_seq1_m.12918	Acyl-coenzyme A thioesterase 9, mitochondrial	30.97	40.53	19.08	18.83	13.69	22.58	55.62	47.14	60.07	52.79	54	56.57	52.63	47.6	102.36	52.99	57.58	51.82	64.38	67.88	61.48	47.99	38.97	59.62	39.22	67.03	41.25	54.33	51.02	58.56	72.54	75.19	82.19	52.06	49.23	42.85	33.6	49.27	38.47
comp150253_c0_seq1_m.10422	U4/U6 small nuclear ribonucleoprotein Prp31	15.37	17.52	13.2	15.25	10.53	15.14	19.83	22.24	28.57	27.9	28.92	32.76	28.77	34.07	82.54	34.59	37.77	41.03	35.93	44.51	42.93	31.54	39.77	26.45	28.65	28.51	26.85	28.32	31.87	23.89	28.01	21.94	30.32	54.13	67.73	25.89	30.63	30.3	39.52
comp150258_c0_seq1_m.8721	LETM1 and EF-hand domain-containing protein 1, mitochondrial	23.83	24.22	26.82	29.04	19.62	35	23.41	14.29	34.72	27.74	34.89	34.36	32.77	34.47	56.93	91.65	108.33	146.55	96.74	123.92	169.04	43.22	36.05	40.59	12.65	45.6	11.33	50.12	44.83	46	34.97	54.12	37.05	34.44	35.22	105.16	182.8	110.74	210.67
comp150334_c1_seq1_m.17111	.	5.53	30.76	2.61	22.55	2.52	17.51	3.24	2.34	14.7	26.7	14.77	18.34	1.17	3.96	329.99	6.58	8.13	29.73	3.72	13.99	31.66	6.02	27.6	5.41	46.09	5.9	80.55	5.17	9.44	5.9	13.1	6.25	16.25	3.97	19.25	6.35	243.61	5.5	258.54
comp150349_c0_seq1_m.27305	.	0	2.62	0	0	0	0	0	0.57	0	0.63	0	0	0	0	0	0	0	0	0	0	0	0	0	0	0	0	0	0	0	0	0	0	0	1.28	0	0.55	0.56	0	3.56
comp150353_c0_seq1_m.26473	.	1.48	0	0	0	0	0	0	0	0	0	0	0	1.52	0	0	0	0	0	0	0	0	0	0.83	0	1.2	0	0	0	0	0	0	0	0	0	0.93	0	0	0	0
comp150569_c0_seq1_m.22492	.	2.57	3.51	5	3.7	4.07	4.47	0	0	0	0.79	1.29	1.33	0	0	1.78	0	0	0	0	0	0	1.44	0	0	0	0	1.42	0	0	0	0	0	0	1.66	6.69	0	3.47	3.11	2.33
comp150570_c0_seq1_m.13975	.	55.73	81.04	49.44	54.17	43.5	47.83	15.49	15.13	60.87	55.58	65.79	65.16	46.29	47.52	54.42	53.9	57.74	80.9	61.65	63.98	82.6	49.8	69.79	68.88	108.1	72.34	108.64	56.5	57.08	62.27	68.24	65.47	77.57	54.03	59.21	60.41	79.6	71.13	85.13
comp150585_c0_seq1_m.25360	.	0	0	0	0	0	0	0	0	0	0	0	0	0	0	3.61	0	0	0	0	0	0.57	0	0	0	0	0	0	0	0	0	0	0	0	0	0	0	0	0	0
comp1507263_c0_seq1_m.28713	.	0	0	0	0	0	0	0	0	0	0	0	0	0	0	0	0	0	0	0	0	0	0	0	0	0	0	0	0	0	0	0	0	0	0	0	0	0	0	0
comp150727_c0_seq1_m.3175	Probable manganese-transporting ATPase PDR2	13.4	12.64	12.22	9.63	9.12	11.29	19.28	19.27	22.06	26.39	25.08	31.14	18.28	23.25	66.17	33.63	41.71	55.45	39.2	53.05	62.76	18.72	24.02	25.43	10.3	36.11	17.21	23.23	22.17	28.41	18.23	35.77	17.83	44.57	25.88	21.43	10.72	23.97	12.61
comp150727_c0_seq1_m.3176	Probable manganese-transporting ATPase PDR2	8.32	5.64	4	1.81	3.19	1.26	0.67	0.17	7.4	5.82	8.28	6.56	1.64	3.08	5.45	8.26	6.7	8.06	8.07	6.64	7.23	4.45	4.27	10.61	7.4	9.34	6.89	4.62	2.87	10.3	8.87	8.53	12.41	7.94	5.98	7.16	2.7	6.93	3.13
comp150823_c0_seq1_m.28593	.	0	2.57	0	0	0	0	0	0	0	0	0	0	0.72	0	0	2.48	2.38	0.74	1.59	0	4.61	0	1.12	0	3.9	0	15.52	0	2.18	1.7	0	0	0	1.82	4.26	1.44	16.32	0	5.07
comp150860_c0_seq1_m.27291	.	0	0	0	0	0	0	0	0	0	0	0	0	0	0	0	0	0.58	2.18	0	0	0	0	1.86	0	0	0	1.03	0	0	0	0	0	0	1.24	3.24	0	0.55	0	0
comp150921_c0_seq1_m.20878	.	0	4.61	4.7	7.31	3.81	5.34	0	0	0.34	0	2.87	0.39	0.67	3.68	0.29	0	0	0	0	0	0	0	0.57	0	0	0	0	0	2.24	0	0	0	0	8.48	19.46	0.54	0	0.36	0
comp150932_c0_seq1_m.6145	N-acetyltransferase ESCO2	33.73	38.32	21.5	29.44	18.89	56.79	48.12	66.79	72.05	94.72	75.57	80.89	35.18	56.53	83.12	43.75	44.72	52.39	43.59	51.58	48.89	39.11	59.25	54.08	178.3	52.75	216.44	36.47	36.49	55.9	85.09	56.65	83.73	34.83	55.89	44.02	82.68	43.02	91.14
comp150932_c0_seq1_m.6146	N-acetyltransferase ESCO2	0.85	0.17	0.28	0.1	0.47	0.11	9.86	1.7	4.45	5.51	3.63	3.75	0.9	1.77	0.3	0	0.17	0.63	0.28	0.1	0.31	0.27	0	6.96	0.1	6.36	0	0	0	11.12	1.2	9.9	2.29	0.32	0.18	0.16	0	0.3	0
comp150934_c0_seq1_m.20079	Meiotic recombination protein DMC1 homolog	0.59	0.26	1	0	0.21	0.65	0.14	0.33	0.9	1.52	0.17	1.1	1.16	1.63	1.74	2.86	2.38	6.42	3.38	4.12	7.85	1.19	0.3	1.4	1.9	2.33	1.36	0	0.58	1.72	1.42	0.67	2.59	0.98	0.8	0	1.62	0.93	0.9
comp150963_c0_seq1_m.9407	Probable N-acetyltransferase camello	141.1	75.97	123.23	37.5	91.62	39.94	33.23	25.88	77.14	43.24	86.45	53.71	40.17	42.61	26.11	48.52	46.4	45.92	51.76	55.56	48.68	79.57	49.09	91.73	43.96	98.56	34.66	89.99	95.8	74.54	61.74	76.21	76.86	79.36	42.87	40.53	28.49	43.38	23.62
comp150975_c0_seq1_m.25046	.	0	0.42	0	0	0	0.48	0	0.38	0.41	0	0	0	0.78	0	0	0	0	0	0	0	0	0	0.66	0	0	0	0	0	1.3	0	0	0	0	0.7	2.06	0	0.33	0	0
comp150989_c0_seq1_m.20964	Threonine aspartase 1	2.15	0.57	1.46	0.68	1.05	0.23	0	0	2.94	2.14	1.95	0.46	0.67	0.89	0.39	0.55	1.41	1.67	0.22	0.47	0.7	1.06	0.79	0.65	0.66	0.63	0.25	2.58	1.55	1.67	1.64	1.22	1.41	3.46	0.37	1.71	0	1.98	0
comp151052_c0_seq1_m.13646	.	33.23	21.99	26.25	19.97	19.84	21.38	20.31	17.3	43.72	42.99	47.25	39.59	90.76	85.52	143.24	35.88	34.95	105.35	37.2	33.81	85.23	83.62	63.95	58.42	30.62	55.26	29.02	71.03	67.37	44.74	55.38	54.05	51.28	130.13	82.23	36.55	79.83	35.54	83.88
comp151064_c0_seq1_m.25190	.	0	0	0	0	0	0	0	1.17	1.26	0.72	1.05	0	0.79	0.8	0.69	0	0	0	0	0	0	0	0.67	0	0	0	0	0	0	0	0	0	0	0	0	0	0	0	0
comp151072_c0_seq2_m.20374	Putative uncharacterized protein C11orf80	82.49	48.33	42.76	19.43	53.03	21.28	17.45	30.33	198.34	174.33	281.44	142.74	74.82	46.05	28.49	47.3	20.07	9.86	64.97	19.89	15.36	95.14	15.49	129.83	15.22	146.68	12.62	89.23	72.61	121.84	139.85	189.84	163	55.88	51.53	41.6	76.09	39.7	45.9
comp151132_c0_seq1_m.13560	Transmembrane protein 181	116.63	126.04	149.87	131.93	141.76	105.41	25.44	27.2	132.93	107.34	127.02	130.65	69.47	71.46	64.89	118.33	117.21	143.52	146.55	140.62	165.36	60.48	79.75	135.62	137.71	161.09	137.08	70.08	61.05	122.33	126.9	144.76	159.1	77.39	77.03	114.38	83.31	131.78	85.64
comp1511584_c0_seq1_m.26612	.	0	0.84	0	0	0.6	0	0	0.56	0	0	0	0	0	1.19	0	0	0	0	0	1.14	0	1.25	0.93	1.02	0.71	4.48	0	0	1.82	0	0	0	0	0	1.08	0	0	0	0
comp151325_c0_seq1_m.20810	.	242.69	716.64	129.55	825.42	151.93	556.85	1.91	43.25	86.75	787.63	120.43	1304.43	11.29	144.53	113.11	87.34	872.64	233.65	125.03	1191.33	243.56	18.63	90.77	60.63	562.79	60.25	638.99	22.09	88.73	42.99	669.86	69.21	889.67	59.97	830.81	56.52	339.91	47.14	248.36
comp151443_c0_seq1_m.7799	Alpha N-terminal protein methyltransferase 1	38.98	29.09	19.7	14.97	15.65	16.27	17.34	13.6	47.3	57.07	53.2	55.78	71.15	94.09	73.2	57.26	57.29	51.55	54.3	55.73	60.97	79.5	57.41	50.84	34.48	65.57	29.76	82.52	80.87	63.16	53.28	60.9	49.58	105.49	102.82	79.34	19.51	84.8	18.69
comp151443_c0_seq1_m.7800	Alpha N-terminal protein methyltransferase 1	44.2	33.28	70.37	48.57	73.42	43.92	12.01	8.1	50.57	41.04	52.79	51.18	20.19	18.04	21.72	38.99	39.55	50.15	49.27	40.35	58.48	12.69	11.54	38.78	16.61	50.07	14.32	17.06	12.11	47.17	39.61	50.69	43.15	16.95	22.37	44.31	19.17	40.29	13.61
comp151454_c0_seq1_m.13097	.	26.15	16.27	11.43	8.33	12.11	5.49	1.04	0.8	12.15	16.79	3.34	2.45	5.56	8.45	5.32	5.69	4.92	3.36	1.37	0.78	0.8	0.24	0.91	9.71	7.3	2.75	2.65	0.77	0	4.65	5.79	1.47	1.71	19.58	15.55	10.22	2.24	2.03	0.42
comp151454_c0_seq1_m.13098	.	9.84	5.6	3.59	4.74	5.47	3.23	0	1.29	16.37	12.14	7.45	20.38	1.33	0	2.9	35.71	35.75	19.47	47.88	37.42	28.18	0	0	9.36	2.64	18.81	0	4.93	0	12.96	22.94	26.17	10.92	17.56	3.9	26.84	5.38	30.96	2.23
comp151454_c1_seq1_m.10348	Poly [ADP-ribose] polymerase 8	44.72	73.51	26.28	37.47	21.13	42.32	14.06	19.54	52.06	78.64	64.07	67.79	37.07	53.24	162.19	49.1	71.57	51.73	50.65	78.76	53.83	43.56	95.45	80.6	184.72	78.54	205.67	51.74	51.44	71.59	91.29	68.95	98.81	75.51	111.84	48.53	207.04	54.6	215.13
comp151476_c0_seq1_m.6810	Crooked neck-like protein 1	12.08	16.56	8.34	7.75	5.25	7.59	9.7	8.92	42.86	36.76	43.6	39.64	21.33	20.34	59.02	31.21	30.71	46.64	32.4	33.94	47.44	24.56	14.39	24.83	10.13	31.58	11.8	21.44	20.2	28.52	23.85	27.77	26.64	23.65	26.15	25.62	31.83	30.45	40.74
comp151476_c0_seq1_m.6811	Crooked neck-like protein 1	204.71	83.02	151.31	136.36	187.15	77.01	37.38	27.64	231.99	182.38	193.84	198.89	84.84	76.36	70.51	193.01	170.23	230.45	269.17	239.98	289.74	67.47	12.59	109.41	18.87	154.27	15.51	63.71	42.78	138.75	123.5	231.05	134.38	181.1	188.02	274.27	71.88	285.98	67.68
comp151477_c0_seq1_m.4849	Uncharacterized oxidoreductase At4g09670	106.87	137	237.44	180.95	141.94	231.96	8.92	5.58	45.93	20.43	48.95	24.18	26.55	14.44	13.63	7.7	7.5	6.16	8.53	8.69	8.1	64.39	74.07	10.98	6.32	14.11	6.78	95.26	98.36	12.74	9.42	20.51	14.31	37.77	16.89	13.69	3.45	20.09	4.6
comp151477_c0_seq1_m.4850	Uncharacterized oxidoreductase At4g09670	158.68	75.72	96.92	54.22	92.8	37.39	72.22	33.9	129.92	78.27	122.64	90.84	31.35	29.34	8.69	55.1	42.39	33.06	64.59	42.51	37.03	41.74	13.72	91.5	11.92	102.99	9.32	43.82	25.58	108.49	58.18	125.38	69.09	47.65	24.88	54.74	7.71	58.27	4.96
comp151510_c0_seq1_m.28895	.	0	0	0	0	0	0	0	0	0	0	0	0	0	2.38	0.65	0	0	0	0	0	0	0	0	0	0	0	0	0	0	0	0	0	0	0	0	0	0	0	0
comp151556_c0_seq1_m.22921	.	0	0	0	0	0.25	0.76	0	0	0.34	0.58	0	0.79	0.67	0	0.88	0.29	1.13	0.27	0.76	0.84	0	0.77	0.57	0.51	0	0.36	0	0	0	0.89	0.29	0.86	1.64	0	1.14	0.27	0.55	0	0.37
comp151569_c0_seq1_m.22250	.	0	0.62	0.23	0	0.16	1.25	0	0	0.68	1.36	0.8	0.5	0.24	0	0.42	0.99	1.15	0	0.47	0.77	1.02	0	1.69	0.7	2.64	0.46	3.76	0	0.83	0	0.4	0	1.55	0	0.8	0.37	5.28	0.48	5.19
comp151615_c0_seq1_m.29154	.	0	0	0	0	0	2.73	0	0	0	0	6.47	1.68	0.77	0	3.35	0.93	0	0	0	0	0	0	1.19	0	0	0	0	0	0	0	0	2.09	0	0	0	0	0	0	0
comp151626_c0_seq1_m.6213	Alpha-1,3-mannosyl-glycoprotein 2-beta-N-acetylglucosaminyltransferase	30.39	27.66	35.87	34.52	26.95	34.67	17.65	12.25	31.33	26.74	37.98	36.31	17.29	22.43	25.09	23.01	20.17	33.69	28.4	25.24	34.29	25.61	18.88	29.11	11.57	33.71	8.9	26.79	28.01	30.78	28.64	35.35	30.54	23.76	23.87	22.34	12.01	22.72	18.11
comp151626_c0_seq1_m.6214	Alpha-1,3-mannosyl-glycoprotein 2-beta-N-acetylglucosaminyltransferase	0.35	0.25	0.34	0.3	0.45	0	0.14	0.09	0.6	0.13	0.74	0.08	0	0.34	0	0.2	0.13	0.12	0.21	0.67	0.15	0	0.16	0.06	0.24	0.14	0.08	0.68	0.31	0	0.06	0	0.16	0.73	0.96	0	0.25	0.08	0.36
comp151629_c0_seq1_m.7978	Protein SMG7L	9.16	14.39	9.33	10.27	4.85	10.8	7.46	8.28	14.48	17.71	17.57	20.05	16.66	24.45	56.47	25.14	27.85	29.02	27.5	34.75	32.54	15.25	19.3	16.75	21.16	20.59	26.03	15.83	14.96	16.89	17.75	18.34	20.64	23.99	28.11	18.56	42.41	23.27	49.34
comp151644_c0_seq1_m.14362	.	20.7	38.96	24.68	34.92	20.42	33.59	23.1	22.15	16.09	20.41	16.56	18.18	17.72	23.58	60.69	19.3	20.92	13.13	18.61	22.21	13.73	23.08	52.53	29.64	67.74	31.64	66.79	21.87	22.01	34.39	30.17	30.95	34.24	9.45	11.56	25.78	39.96	23.81	36.19
comp151659_c0_seq1_m.20897	Phospholipid hydroperoxide glutathione peroxidase, chloroplastic	201.05	185.88	557.87	541.01	708.64	393.04	0.65	0.38	1.92	0.89	0.4	1.86	3.61	1.69	2	0.3	0	0.42	0.35	0.19	0	9.07	7.12	2.03	4.05	2.07	5.01	16.87	12.65	0.93	1.36	0.99	1.54	1.15	1.24	7.59	4.94	8.02	7.62
comp151664_c0_seq1_m.15470	Ras-related protein Rab-4B	73.56	53.74	62.04	38.55	61.65	50.11	32.06	18.8	100.05	58.98	76.1	70.19	31.22	26.89	47.53	65.31	56.94	83.33	87.64	66.3	100.89	44.54	38.78	65.5	55.16	97.46	63.12	30.46	29.67	71.35	57.25	103.14	73.95	39.62	68.35	72.51	122.68	72.89	114.8
comp151674_c0_seq1_m.21378	.	0	0	0	0	0	0	0.36	0.21	0	0	0	0	0	0	0	0	0	0	0	0.21	0.21	0	0	0	0	0	0	0	0	0	0	0	0	0.64	0	0.16	0	0.2	0
comp151679_c0_seq1_m.29434	.	0	0	0	3.55	4.68	1.55	0	0	1.22	0	1.88	3.92	2.52	0	0	0	1.01	0	4.41	5.05	8.31	0	1.26	0	0	0	0	0	2.48	0	0	0	8.46	0	0	1.81	0.93	1.43	1.69
comp151705_c0_seq1_m.17490	.	99.87	83.64	62.29	38.39	59.48	43.1	13.02	10.01	88.09	74.9	68.15	72.16	31.09	35.72	80.75	51.96	67.25	49.38	63.2	72.06	54.97	61.39	52.25	161.16	118.57	184.6	110.36	52.35	55.5	101.12	113.3	110.4	143.96	71.74	74.9	46.36	41.64	47.93	40.34
comp151938_c0_seq1_m.18938	.	99.89	147.22	73.29	89.55	87.28	81.97	7.94	25.72	47.69	68.3	47.65	69.36	31.22	44.75	159.3	24.42	55.66	31.49	34.48	65.83	47.05	25.85	52.65	45.3	65.76	60.59	80.85	28.8	34.96	40.57	74.31	60.32	99.44	36.49	72.89	29.34	66.19	29.69	90.47
comp151968_c0_seq1_m.23057	Sec-independent protein translocase protein TatA {ECO:0000255|HAMAP-Rule:MF_00236}	0	0	0	0	0	0	0	0.84	0	0	0	0	0	0	0	0	0	0	0	0	0	1.76	3.96	0	0	0	0	0	0	0	0	0	0	0	0	0	0	0	0
comp152001_c0_seq1_m.19574	Protein kinase C	307.05	192.58	174.21	97.29	178.82	75.97	34.58	19.24	271.79	194.49	211.62	207.8	44.24	37.36	39.93	184.92	144.75	124.71	240.21	173.49	153.11	11.76	7.97	266.8	145.03	309.62	125.99	14.46	9.34	352.69	330.48	530.01	375.08	18.75	21.81	148.02	68.11	110.11	42.61
comp152016_c0_seq1_m.26932	dTDP-4-dehydrorhamnose 3,5-epimerase	0	0	0	0	0	0	0.79	0	0	0	0	0	0	0	0	0	0	0	0	0	0	0	1.06	0	0	0	0	0	2.06	0	0	0	0	0	0	0	0	0	0
comp152034_c0_seq1_m.18471	Myosin-2 heavy chain	9.13	3.37	1.49	0	1.24	0.24	40.95	33.41	60.34	45.38	78.92	57.87	58.56	65.14	16.54	89.62	71.4	24.3	98.17	81.32	34.08	21.86	7.47	60.66	3.14	88.09	5.33	24.5	23.89	68.38	56.31	73.12	68.52	32.7	13.61	54.93	2.86	67.28	6.88
comp152034_c1_seq1_m.18954	Myosin-2 heavy chain	12.54	5.41	1.44	0	2.52	0	38.15	30.43	73.71	49.19	108.2	82.88	62.59	57.29	11.29	99.76	63.83	32.19	141.42	93.71	38.28	13.65	6.67	57.34	5.92	115.99	3.4	16.22	8.47	69.57	65.3	91.14	95.91	20.26	6.6	53.68	5.69	82.82	7.91
comp152105_c0_seq1_m.29967	.	0	0	0	0	0	0	0	0	0	0	0	0	0	0	6.93	0	0	0	0	0	0	0	0	0	0	0	0	0	0	0	0	0	0	0	0	0	0	0	0
comp152151_c0_seq1_m.13494	Mitochondrial basic amino acids transporter	48.38	57.38	25.79	25.94	20.4	20.96	17.1	10.44	36.97	44.91	43.57	54.04	32.95	30.42	29.99	49.3	40.66	58.82	57.64	46.67	68.2	43.33	28.25	84.81	66.56	104.67	71.28	42.04	35.29	87.78	54.68	103.08	66.39	49.92	32.51	38.51	14.25	46.31	15.76
comp152479_c0_seq1_m.23765	30S ribosomal protein S6 {ECO:0000255|HAMAP-Rule:MF_00360}	0	0	0.91	0	0	0	1.27	0.56	0	0	0	0	0	0	0	0.6	0	0	1.01	0	0	0	1.86	0	0	0	0	0	0	0	0	0	0	0	0	0.54	0	0	0.86
comp152540_c0_seq1_m.29261	.	0	0	0	0	0	0	0	0	0	1.04	0	0	0	4.33	0	2.01	1.93	0.9	0	0	0	0	0	0.83	0	0	0	0	0	2.07	2.08	0	0	0	0	0	0	1.37	0
comp152556_c0_seq1_m.25157	.	4.49	4.43	14.02	2.54	6.37	2.47	1.17	0	8.96	2.21	16.1	3.14	0	0	0	0	0	0.34	0.52	0	0.54	0.91	0	0.96	0	2.91	0.56	0	0	2.64	1.12	19.87	2.19	0	0	0	0	0	0.96
comp152585_c0_seq1_m.27295	.	0	0	0	0	0	0	0.63	0	0.69	0	0	0	0	2.97	0	0	0.58	0	0	0	0	0	0	0	0	0.9	0	0	0	0	0	0	0	0	0	0	0	0	0
comp152615_c0_seq1_m.26393	Internalin-I	0	1.03	0	0	1.45	0	0.74	0	0	0	0	0	0	0	0	4.88	10.72	3.78	4.99	4.26	3.7	0	0	0.59	0	1.08	0	0	0	0.71	1.43	0	0	0	0	6.77	1.26	0.93	0
comp152647_c0_seq1_m.15473	Protein OS-9 homolog {ECO:0000305}	27.38	38.12	42.48	45.65	39.4	39.3	9.95	10.08	32.1	34.75	35.56	33.32	33.63	37.77	72.31	19.43	21.08	27.55	19.9	27.53	29	33.07	35.49	25.74	53.89	31.1	45.7	36.34	37.19	22.95	34.34	25.87	34.24	31.98	61.03	21.67	39.1	25.1	46.55
comp152669_c0_seq1_m.6332	Pentatricopeptide repeat-containing protein At5g39710	6.62	8.19	6.64	9.18	5.5	8.92	9.1	5.2	16.17	16.13	18.35	17.36	14.99	15.41	53.56	52.61	49.28	90.19	54.3	54.85	93.17	16.58	18.65	11.53	7.32	12.66	7.94	18.01	13.92	13.76	10.58	15.33	9.86	32.22	26.74	33.84	35.27	39.75	44.68
comp152669_c0_seq1_m.6333	Pentatricopeptide repeat-containing protein At5g39710	0.33	0	0.32	0.17	0.8	0.36	1.22	0.18	0.66	0.28	0	0	0	0	2.21	0	0.55	0.65	0	0.35	0.71	0.43	0.32	0.89	0.17	0.48	0.37	0	0	0.29	0.71	0	0	2.15	0.29	0.13	0.14	0.17	0
comp152683_c0_seq1_m.26185	.	0	0	0	2.03	0	0	0	0.47	0	1.41	0	0	0	0	2.1	0	0.45	0	0	0	0	0	0.8	0	0	0	0	0	0	0	0	0	0.74	0	0	0	1.74	0	1.27
comp152687_c0_seq1_m.26904	.	0	0	0	0.8	0	0	0	0	0	0	0	0	1.07	2.74	2.79	0	0.52	0.49	0	0	0	0	0	0	0	0	0	0	0	0	0	0	0	0	0	0	0	0	0
comp152701_c0_seq1_m.24846	.	1.35	3.98	3.91	5.97	4.85	8.55	0	0	0.39	0	0.49	0	0	0	0	0	0	0.62	0	0	0	0	0.64	0.3	0.82	0	0	0	0	0	0	0	0	0	0	0	0	0	0.43
comp152745_c0_seq1_m.24042	.	0	0	0.35	0	0	0	0	0	0	0	0.79	1.14	1.3	0.65	0.57	0	0	0	0	0	0	0	0.56	0	0	0	0	0	1.1	0	0.29	0	0	0	0	0	0.54	0	0
comp152762_c0_seq1_m.24848	.	0.45	0	0	0	0	0	0.72	0.74	0	0	0	0.47	0	0	0	0	0	0	0	0	0	0.86	0	0	0	0.44	0.5	0	0	0.69	0	3.14	0	0	0.66	0.31	0	0	0
comp152788_c0_seq1_m.8273	.	14.35	6.8	7.43	2.66	5.28	3.85	16.99	9.6	33.27	25.68	33.22	27.83	31.52	29.51	19.61	34.83	25.62	29.48	34.56	29.68	33.25	24.22	6.52	22.7	2.19	25.06	1.43	24.62	18.54	21.49	17.69	23.45	19.08	50.84	24.83	30.38	1.97	37.17	1.58
comp152799_c0_seq1_m.19504	COMM domain-containing protein 10	86.72	52.39	37.1	28.52	54.76	17.36	19.84	11.94	48.8	48.33	49.26	44.6	42.27	34.25	13.63	51.04	41.05	30.66	60.05	42	35.4	18.72	7.35	73.14	16.82	84.83	13.77	32.58	19.24	81.79	52.44	92.97	62.41	39.05	31.85	56.74	6.78	52.83	4.42
comp152804_c0_seq1_m.20102	.	36.39	18.71	20.41	14.1	24.64	14.51	24.29	12.41	30.98	31.65	37.93	31.54	50.16	58.37	37.41	36.06	31.59	35.49	33.58	27.97	38.49	22.24	11.29	49.29	3.2	44.13	1.45	24.38	18.5	51.52	29.27	45.48	30.93	49.97	34.76	46.8	5.05	55.58	6.91
comp152804_c1_seq1_m.24184	.	51.71	36.53	37.27	31.36	34.92	16.03	12.05	6.36	108.77	69.58	76.37	70.19	72.35	71.97	37.01	73.49	69.84	71.36	88.2	52.23	69.95	23.4	7.12	99.92	9.13	102.55	9.24	24.55	11.39	103.52	74.8	111.62	70.96	85.69	43.95	85.69	15.21	116.83	14.61
comp152839_c0_seq1_m.28782	60S ribosomal protein L5	0	0	0	0	0	0	0	0	0	0	0	0	0	0	0	0	0	0	0	0	0	0	0	0	0	0	0	0	0	0	0	0	0	0	0	0	0	0	0
comp152847_c0_seq1_m.24341	.	0.39	0.69	0	0.4	0	0	0	0	0.7	2.41	3.01	0.41	1.03	0	1.51	1.22	0.29	0.56	0	0.44	0	0	0.59	0	0	2.3	0	0	0	1.24	0	0.46	0.43	1.18	1.79	1.41	0.29	2.66	0
comp152856_c0_seq1_m.25866	.	0	0	0	0	0	0	0	0	0.5	0	0.64	0	0	0	0.79	0	0.41	0	0	0	0.66	0	0	1.11	0	0	0	0	1.47	0	0	0.72	0.67	4.27	11.34	0	0.4	0.55	0
comp152883_c0_seq2_m.17350	Protein SUPPRESSOR OF FRI 4	22.47	28.8	40.11	33.47	33.33	41.51	6.23	5.94	25.18	29.87	32.86	34.28	29.44	43.87	80.22	46.5	45.46	67.74	46.67	48.09	73.26	16.15	16.19	31.72	19.23	27.85	19.24	21.83	23.21	31.1	29.44	27.34	27.77	40.92	58.75	32.35	27.42	41.05	27.05
comp152905_c0_seq1_m.23840	.	0	0	0	0	0	0	0.58	0	0.31	0	0	0	0	0	1.1	0	0	0	0	0	0	0	0	0	0	0	0	0	0	0	0	0	0.38	1.58	9.15	0	0	0	0.68
comp152912_c0_seq1_m.26886	U6 snRNA-associated Sm-like protein LSm2	104.26	64.7	52.6	52.44	47.91	40.09	19.74	7	215.86	119.09	133.9	96.59	132.89	161.23	89.81	81.56	81.12	67.52	89.5	78.53	65.02	8.25	0	115.21	23.59	103.84	3.98	11.9	4.85	94.11	79.21	107.36	88.21	21.02	43.79	111	39.24	105.61	19.25
comp152918_c0_seq1_m.19762	.	104.61	104.65	14.75	1.12	14.8	1.65	1.42	0.17	10.68	12.66	11.59	13.33	0.5	0.17	0	0	0	0.24	0	0	0	0	1.21	20.73	116.1	24.78	68.65	0.65	0	17.13	8.83	16.34	11.57	1	0	0.13	0	0	0.15
comp152956_c0_seq1_m.15351	Peptidyl-prolyl cis-trans isomerase D	44.61	26.17	37.84	45.01	33.99	36.19	11.12	9.63	68.89	62.49	56.83	63.69	39.16	45.62	32.27	93.71	89.81	99.28	87.6	91.29	96.58	29.15	18.91	61.88	29.41	55.29	21.44	24.65	31.53	65.76	55.62	85.85	62.7	49.05	53.59	80.98	36.92	80.58	30
comp152980_c0_seq1_m.3536	Protein mak16	1.47	0.66	1.75	1.31	1.5	0.86	1.06	0.51	2.17	1.02	2.09	1.37	2.03	1.44	1.97	1.95	1.76	2.07	2.19	1.04	1.85	1.26	0.55	1.57	0.23	2.3	0.27	0.17	0.46	1.92	1.44	1.39	0.97	3.55	3.02	2.28	0.87	2.38	0.75
comp152980_c0_seq1_m.3537	Protein mak16	19.99	16.65	15.03	14.1	20.05	19.19	10.64	7.66	72.63	62.06	62.43	61.92	55.97	44.16	29.51	179.63	147.38	168.62	151.67	120.33	155.23	9.28	5.82	51.32	32.38	43.32	29.83	15.33	10.58	51.6	56.28	47.15	47.61	29.77	34.1	290.06	134.85	264.81	96.62
comp152980_c0_seq1_m.3538	Protein mak16	21.2	9.63	26.36	13.67	32.94	13.72	3.24	3.13	14.12	13.7	16.58	15.41	14.12	12.74	20.05	13.5	17.29	21.28	21.28	15.23	26.78	4.59	4.37	11.69	0.67	17.96	2.16	8.08	4.29	10.1	9.32	12.44	13.8	7.8	13.02	13.02	11.76	13.51	8.94
comp152980_c0_seq1_m.3539	Protein mak16	49.96	40.33	46.96	25.92	48.95	15.12	1.19	2	89.92	57.68	94.26	85.53	19.96	23.95	13.55	67.3	58.71	53.08	107.84	81.07	77.39	9.21	8.94	59.16	39.74	93.72	68.46	9.25	12.1	56.43	52.04	98.11	77.98	30.32	33.8	74.07	52.04	90.57	41.14
comp152992_c0_seq1_m.22168	Probable calcium-binding protein CML14	169.38	96.02	82.41	42.03	83.06	28.12	19.05	15.07	91.59	83.83	96.5	125.49	28.71	26.66	15.47	33.81	43.24	25.48	49.08	44.93	41.77	31.94	20.22	81.02	25.06	99.77	25.24	58.26	43.7	88.78	88.63	138.02	106.65	26.63	21.32	36.71	18.68	50.19	13.21
comp152998_c0_seq1_m.16994	Solute carrier family 35 member E3	56.82	19.79	29.74	14.07	32.42	8.6	9.91	8.28	31.66	36.41	38.83	36.5	32.98	40.12	20.08	42.15	32.72	38.18	42.8	29.34	37.76	19.33	6.34	51.63	8.96	44.44	5.87	21.13	14.82	54.8	43.69	52.2	38.05	35.21	35.25	46.76	9.01	45.62	5.97
comp153018_c0_seq1_m.21724	Potassium channel subfamily T member 2	0.83	0	0	0	0	0	0.76	0	0	0.52	1.42	0.44	1.53	0.43	0.19	0.36	0.69	0.32	0.21	1.13	0.23	0	0	1.26	0.22	2.25	0	0	0	1.45	1.24	1.66	0	0.67	0.36	0.33	0.17	0.64	0
comp153021_c0_seq1_m.26239	.	0	0	0	1.39	0	0	0	0	0	0	0	1.45	0	0	3.42	0	0	0	0	0	0	0	0.81	0	0	0	0	0	0	0	0	0	0	0	0.89	0	0.44	0	0
comp153070_c0_seq1_m.29690	.	0	0	0	3.55	0	0	0	0	0	0	0	1.96	0	0	4.36	0	0	1.88	0	0	0	0	0	0	0	0	0	0	0	0	0	0	0	0	0	0	0.93	0	0
comp153073_c0_seq1_m.24437	.	51.34	27.9	56.55	21.83	43.23	17.78	27.35	24.04	389.13	309.26	286.1	286.04	91.59	70	32.7	83.11	64.08	66.28	71.24	76.24	62.7	20.93	37.35	100.9	336.4	97.98	529.68	19.77	17.27	58.83	49.99	83.55	57.04	39.18	50.96	53.18	60.49	62.19	56.11
comp153081_c0_seq1_m.6614	Ubiquitin carboxyl-terminal hydrolase 25	20.42	31.08	14.22	17.48	9.72	18.19	10.3	13.74	26.37	27.86	31.28	33.37	18.63	25.56	52.27	18.99	23.42	28.5	24.2	29.09	28.67	26.71	37.35	27.08	53.55	32.2	58.07	31.54	33.84	26.9	35.22	30.16	39.81	40.5	44.56	15.76	43.31	18.3	62.75
comp153102_c0_seq2_m.17788	.	20.91	3.74	14.83	1.23	11.08	1.88	8.69	5.54	42.34	19.84	48.47	19.35	133.27	105.08	53.95	6.82	11.56	16.41	6.78	9.66	11.34	48.5	5.49	71.81	3.63	45.33	1.77	36.54	38.11	35.22	42.79	30.33	40.81	147.85	51.84	5.33	0.48	6.81	0.98
comp153109_c0_seq1_m.19928	Uracil phosphoribosyltransferase {ECO:0000255|HAMAP-Rule:MF_01218}	49.52	41.5	34.13	87.66	36.91	56.26	18.64	10.21	69	75.52	58.99	61.12	50.71	48.13	56.08	81.16	73.84	80.29	84.15	78.66	85.46	7.43	3.6	38.81	14.84	30.23	11.29	4.94	5.14	45.15	36.94	67.04	32.96	22.53	32.5	164.7	67.03	106.85	35.19
comp153145_c0_seq1_m.27008	Cilia- and flagella-associated protein 57 {ECO:0000312|MGI:MGI:2686209}	0	0	3.37	0.86	0	0	0	0	1.32	0	3.59	0	0	0	1.45	0	0	0	0	0	0	0	0	0	0	0	0	0	0	0	1.16	0	0	2.33	22.71	0	0	0	0
comp153166_c0_seq1_m.29257	Teneurin-3	0	0	0	0	0	0	0	0.76	0	0	0	0	0	1.68	1.38	0	0	0	0	2.25	0	0	1.21	0	0	0	0	0	0	0	1	0	0	0	0	0	0	0	0
comp153187_c0_seq1_m.8320	Serine/threonine-protein kinase 4	29.16	42.71	31.32	38.43	20.17	38.39	11.51	13.05	34.44	38.91	35.21	50.01	27.41	34.77	15.73	38.94	45.03	43.83	44.37	48.01	45.54	28.32	28.32	41.99	35.1	46.89	25.41	32.18	35.2	38.45	42.51	36.06	47.74	34.08	33.84	30.51	11.16	36.56	15.45
comp153201_c0_seq1_m.12740	Probable hexaprenyl pyrophosphate synthase, mitochondrial	11.27	16.9	5.38	25.74	5.12	20.02	20.44	26.99	20.23	58.54	20.59	53.37	12.03	38.26	22.73	24.85	41.44	25.77	21.19	48.54	29.18	11.64	14.51	15.96	10.8	16.39	13.21	10.16	19.15	21.07	32.45	24.52	30.67	12.63	45.26	27.47	22.95	26.99	21.95
comp153204_c0_seq1_m.27122	.	0	0	0	0	0	0	0	0	0	0	0.93	0	0.56	0	0	0	0	0	0	0	0	0	0	0	0	0	0	2.11	0	0	0	0	0	1.2	1.06	0	0	0.77	0
comp153204_c1_seq1_m.22779	.	0	0	0	0	0	0	0.47	0.52	0	0	0.6	0	0.53	0	0	0.22	0	0.2	0	0	0	0	0	0	0	0	0	0	0.91	0	0	0.31	0	0.42	0	0.41	0	0.27	0
comp153344_c0_seq1_m.17996	Protein YIPF4	71.36	53.19	60.3	53.91	61.91	40.34	29.47	17.65	66.68	57.52	50.89	58.85	51.18	42.89	33.19	75.89	62.53	76.61	68.65	65.09	63.16	43.06	29.93	69.93	37.61	69.45	31.74	30.08	37.48	69.88	64.2	66.39	68.03	46.36	51.34	68.78	19.13	59.39	18.86
comp153396_c0_seq1_m.11402	VWFA and cache domain-containing protein 1	61.1	41.82	95.18	55.71	91.95	41.6	16.7	11.3	38.42	25.54	40.42	26.4	66.6	88.71	32.77	65.56	54.62	33.81	80.18	49.65	34.46	30.19	10.68	25.3	2.6	25.81	1.72	29.52	22.47	21.65	22.53	25.67	26.01	49.77	30.88	38.09	5.71	35.71	2.81
comp153452_c0_seq1_m.18295	.	0	0	0	0	0	0	0	0	0.33	0	0.12	0	0.13	0.62	0.33	0	0	0	0	0.11	0.23	0	0	0	0	0	0	0	0	0	0	0.24	0	2	0.81	0	0	0	0
comp153459_c0_seq1_m.22340	.	0.97	0.43	0	0.51	0	0	0	0.24	0.47	0.4	0	0.26	0	0.49	0	0	1.18	0.19	0.24	0	0	0.58	0.43	0	0	0	0.28	0	0	0	0.61	0	0	0.39	2.05	0	0	0	0
comp153491_c0_seq1_m.23947	.	0	0	0	0	0	0	0.62	0.33	0	0	0	0	0	0	0	0	0.28	0	0	0	0	0	0.57	0	0	0	0	0	0	0	0	0	0.41	0	0	0.27	0	0	0
comp153524_c0_seq1_m.25010	.	0	0	0	1.96	0	1.81	0	0.58	0	0	0	1.04	0	0	2.61	0.64	0	0	0	0	0	0	0	0	0	0	0	0	0	0	0	0	0	0	0	0	0.58	0	0
comp153535_c0_seq1_m.28722	.	0	4.05	0	1.4	0	1.26	0	0	0	0	0	0	0	0	0	0	0	0	0	0	0	0	0	0	0	0	0	0	0	0	0	0	0	0	0	0	0	0	0
comp153559_c0_seq1_m.5172	Pre-mRNA-splicing factor SYF1	5.08	2.97	2.95	2.73	1.69	2.4	6.12	4.31	12.09	12.05	12.88	11.58	9.75	10.49	19.68	10.38	7.46	12.14	11.63	8.44	13.83	3.75	1.71	9.32	2.5	12.95	2.01	5.2	4.46	11.32	8.16	12.87	10.4	9.96	7.1	8.52	2.17	9.33	2.43
comp153559_c0_seq1_m.5173	Pre-mRNA-splicing factor SYF1	49.28	39.03	57.91	34.03	45.13	38.2	10.84	10.97	109.75	73.89	87.22	82.07	43.81	39.12	38.48	77.13	67.4	75.23	77.1	63.53	82.27	46.44	25.07	103.09	34.69	105.99	25.87	44.21	46.23	80.62	81.9	88.02	93.14	41.53	40.79	71.75	19.14	69.32	14.68
comp153605_c0_seq1_m.22884	.	0	0	0	0	0	0	0	0	0	0	0	0	0	0	0	0	0	0	0	0	0	0	0	0	0	0	0	0	0	0	0	0	0	0	0	0	0	0	0
comp153617_c0_seq1_m.11247	NUAK family SNF1-like kinase 1	61.69	45.37	31.93	15.87	21.85	17.42	8.59	11.14	49.81	39.15	64.83	44.95	44.03	37.2	26.89	39.95	36.37	56.11	41.76	39.8	59.2	50.37	38.74	26.34	40.12	57.18	34.13	49.89	43	54.37	49.78	49.49	41.55	84.12	34.96	27.84	9.62	34.11	11.55
comp153708_c0_seq1_m.23706	.	0.39	3.47	6.47	4.45	7.21	7.59	0	0	0.35	0	0	0	0	0	2.42	0	0.59	2.22	0.4	1.33	0	0	0.59	0	0	0	0	0	0	0	0	0	0.43	0	0	0	2.58	0	1.53
comp153719_c0_seq1_m.6506	Guanine nucleotide-binding protein alpha-2 subunit	15.97	15.95	11.71	9.47	8.17	6.68	12.69	10.8	32.48	29.31	32.07	31.26	25.88	24.88	20.1	28.83	25.04	29.85	34.73	29.11	33.07	26.21	13.04	31.99	6.03	39.71	6.1	33.47	30.51	33.13	27.77	35.89	29.66	55.73	43.45	27.98	5.97	31.11	6.05
comp153732_c0_seq1_m.28725	.	0	2.7	1.44	4.21	0	0	0	0	0	0	0	0	0	0	0.64	0	0	0	0	0	0	0	0	0	0	0	0	0	0	0	0	0	0	0	7.34	0	0	1.16	0
comp153742_c0_seq1_m.13855	.	5.72	7.99	6.01	6.91	4.36	6.79	1.57	4.98	11.04	15.55	11.84	19.11	8.18	13.11	7.95	11.83	19.23	12.71	10.37	22.81	13.66	9.14	6.84	16.05	5.36	16.12	4.87	13.36	11.1	9.05	15.85	7.33	16.81	10.5	19.58	10.59	14.39	11.63	12.58
comp1537654_c0_seq1_m.29951	.	0	0	0	0	0	0	0	0	0	0	0	0	0	0	0	0	0	0	0	0	0	3.51	0	0	0	0	0	0	0	0	0	0	0	0	0	0	0	0	0
comp153794_c0_seq1_m.21239	.	70.32	43.44	75.01	49.92	84.11	36.32	10.28	3.76	31.92	26.36	28.91	24.85	29.3	33.47	32.35	39.86	34.01	44.83	42.11	28.47	38.54	17.2	9.75	36.8	14.22	29.44	9.18	20.34	25.21	34.2	33.57	29.64	33.48	22.84	18.13	41.25	11.98	33.99	8.81
comp153805_c0_seq1_m.21425	.	36.53	19.12	35.47	19.67	29.95	17.86	21.13	10.02	46.35	40.85	48.41	36.47	37.57	29.05	29.22	103.75	73.2	90.03	108.69	92.24	124.83	6.81	1.69	45.33	2.45	46.3	3.37	5.79	4.96	69.34	32.95	87.93	26.04	13.5	16.08	119.88	24.64	135.2	16.36
comp153820_c0_seq1_m.24964	.	0	0	0.45	0	0.63	0.93	1.11	0	0	2.09	1.52	0	0	0	0	0.35	0.34	0	0	0.53	0	0	0	0	0	0	0	0	1.28	0.36	1.06	0	0.51	0.69	0	0	0	0	0
comp153822_c0_seq1_m.26770	.	0	0	0	0	0	0	0	0	0	0	1.68	0	0	0	3.73	0	0	0	0	0	0	1.17	0	0	0	0	0	0	0	0	0	0	1.79	1.1	0	0	0	0	0
comp153914_c0_seq1_m.26741	.	0	0	1.53	0	0	0	0	0	0	0	1.63	1.64	0	0	0	0	0	0	0	0	0	1.15	0	1.35	0	0	0	0	1.68	0.54	0	0.95	0	1.07	2.9	0	0.49	0	0
comp153916_c0_seq1_m.23661	.	8.2	9.55	5.09	0.34	3.37	2.38	0	0	3.94	3.89	0	1.04	0	0.61	0	1.84	2.79	1.92	0.33	0	0.36	0	0	8.09	12.68	0.64	1.48	0	0	4.55	6.32	2.64	1.8	0	1.56	2.2	1.74	0	0
comp153937_c0_seq1_m.28776	.	0	0	0	0	0	0	0.92	0	0	0	0	0	1.47	0	1.28	0.86	0	0	0	1.91	1.61	0	0	0	0	0	0	2.7	0	0	0	0	0	0	0	0.75	0	1.16	0
comp153951_c0_seq1_m.29707	.	0	0	0	0	0	0	0	0	0	0	0	0	2.59	0	0	0	0	0	0	0	0	0	0	0	0	0	0	0	0	0	0	0	0	0	0	0	0	0	0
comp153958_c0_seq1_m.25805	Regulator of G-protein signaling rgs-6	0	0	0	0	0	0	0	0	0.49	0	0	0	0	0.45	1.94	0	0	0	0	0	0	0	0	0	0	0	0	0	0	0	0	0	0	0	0.8	0	0	0	0
comp153985_c0_seq1_m.15670	60S ribosomal protein L3	0	0	0	0	0	0	0	0	0	0	0	0	0.44	0.87	0.16	0	0	0	0	0	0	0	0	0	0	0	0	0	0	0	0	0.08	0	0	0	0	0	0	0
comp153985_c0_seq1_m.15671	60S ribosomal protein L3	0	0	0	0	0	0	0	0	0	0	0	0	0.27	0.95	0.7	0	0	0	0	0	0	0	0	0	0	0	0	0	0	0	0	0.08	0	0	0	0	0	0	0
comp153991_c0_seq1_m.26618	Cilia- and flagella-associated protein 52 {ECO:0000312|HGNC:HGNC:16053}	0	0	0	0	0	0.71	0	0	0	1.03	1.59	3.17	0	0	0.45	0	0	0	0	0	0	0	0	0	0	0	1.69	0	0	0	0	0	0	8.31	19.86	0.46	1.42	0	0.71
comp154006_c0_seq1_m.27582	.	0	0	0	0	0	0.94	0	0	0	0	1.06	0	0.61	1.27	0	0.65	0.63	0	1.14	0	0	1.31	0	0.55	0	1	0	0	0	0	0	0	0	0	0	0	0	0	0
comp154008_c0_seq1_m.21058	.	65.58	316.57	28.19	106.68	33.7	107.02	15.14	56.29	38.13	176.29	38.04	217.51	5.69	17.07	7.98	60.58	166.69	114.32	74.44	208.81	123.22	23.86	75.25	62.62	410.78	69.5	540.98	15.23	33.98	52.64	148.95	64.68	162.6	7.41	54.77	29.48	38.45	20.44	25.6
comp154086_c0_seq1_m.23702	.	0	0	0.32	1.04	0	1.38	0	0.91	0	0.26	0.74	0	0.31	0	0.81	0	0	0	0	0	0	0	0	0.23	0.32	0	0	0	2.09	0	0.8	0	0	1.03	1.05	0	0.25	0	0
comp154123_c0_seq1_m.24360	Nuclear receptor 2C2-associated protein	47.19	24.46	44.85	38.66	47.59	20.53	3.71	2.65	43.35	24.06	41.45	49.56	18.13	14.05	26.35	31.22	32.12	38.67	51.1	43.8	63.32	6.14	5.89	31.5	10.55	45.96	13.1	4.39	6.41	32.58	23.36	48.58	35.46	5.49	12.17	31.28	13.16	39.8	18.51
comp154160_c0_seq1_m.24986	.	1405.54	1481.76	209.43	85.36	221.21	148.59	13.42	17.35	586.85	509	460.83	473.86	0	0.7	49.94	74.39	110.1	100.68	86.19	159.02	104.67	184.98	272.38	1280.22	8840.84	1449.22	10670.1	189.91	154.51	880.73	1492.79	1112.93	1471.41	33.52	27.28	19.64	129.74	22.97	85.93
comp154163_c0_seq1_m.23508	.	0	0	0	0	0	0	0	0	0	0	0	0	0	0	0	0.26	0	0	0	0	0	0	0	0	0	0	0	0	0	0	0.26	0	0	1.48	0	0	0	0	0
comp154192_c0_seq1_m.19656	Calcium-binding protein NCSA	104.06	88.4	105.1	86.84	128.7	67.71	21.53	20.47	103.53	103.9	98.77	101.01	104.77	82.02	106.52	84.84	83.91	124.58	102.61	98.17	124.77	41.46	43.37	113.9	99.07	118.17	101.53	33.31	34.86	102.48	107.61	127.89	110.24	91.57	97.97	94.07	81.99	91.22	43.73
comp154233_c0_seq1_m.15729	Dual specificity protein kinase pom1	0	0	0	0	0	0.33	0.29	0	0.31	1.36	1.61	0.7	1.52	0.17	2.98	0.13	0.26	0	0	0.08	0	0	0	0	0	0	0.25	0	0	0	0	0	0	7.99	20.27	0.13	1.55	0.31	0.9
comp154266_c0_seq1_m.5184	Exportin-5	10.19	8.16	8.71	5.68	4.67	7.23	11.01	6.7	18.87	13.32	20.1	17.38	20.42	21.33	16.73	20.59	16.75	15.68	25.8	18.32	18.95	17.64	12.71	17.92	5.04	23.43	6.4	23.02	14.91	21.97	14.45	23.77	17.17	21.11	13.12	18.75	3.86	23.88	4.86
comp154284_c0_seq1_m.18366	Microtubule-associated protein RP/EB family member 1B	3.52	3.67	6.61	4.12	5.45	3.64	5.35	1.46	4.11	4.17	5.52	4.12	1.32	2.08	2.56	4.59	2.07	2.71	3.38	2.55	2.96	0.64	0.96	6.22	0.75	5.26	0.52	0.51	2.83	8.72	3.45	7.8	2.74	2.49	1.91	2.33	0.88	3.63	0.81
comp154388_c0_seq1_m.14595	Cytoplasmic tRNA 2-thiolation protein 1 {ECO:0000255|HAMAP-Rule:MF_03053}	31.97	25.68	28.24	21.26	21.2	18.36	15.01	14.72	59.56	52.49	57.64	54.73	42.21	48.75	94.93	68.65	70.75	99.92	75.56	72.63	110.26	32.28	29.3	54.06	32.36	66.47	32.82	32.89	31.46	54.08	42.32	55.6	52.88	63.22	67.67	69.11	51.56	70	45.19
comp154489_c0_seq1_m.26224	.	2.7	0	0	0	0	0	0	0	2.71	1.88	1.42	1.41	0	0	0	0	0	0	0	0.8	0	2.14	0	2.02	0	0	0	0	1.56	0	0	0.81	0	1.88	0	0	0	0	0
comp154542_c0_seq1_m.18496	ADP-ribose pyrophosphatase	123.5	98.4	66.15	49.32	77.15	24.46	75.09	98.54	93.66	84.56	85.21	88.05	95.21	60.47	25.22	43.07	50.05	33.2	42.77	39.97	27.84	33.13	31.1	78.59	25.76	60.1	15	41.58	23.36	63.17	76.08	67.66	79.63	35.63	46.24	51.32	28.2	39.33	10.18
comp154641_c0_seq1_m.2409	Pre-mRNA-processing-splicing factor 8	5.29	4.4	2.25	1.43	1.51	2.18	19.64	16.56	7.51	7.63	11.21	10.95	16.26	20.05	27.95	9.34	8.34	8.54	12.52	12.9	12.05	8.49	4.06	6.94	2.08	13.41	2.97	8.62	7.55	9.97	7.69	13.11	10.73	12.64	10.75	6.7	2.2	9.62	4.02
comp1547659_c0_seq1_m.29961	.	0	0	0	0	0	0	0	0	0	1.19	4.18	0	0	0	0	0	0	3.07	0	0	0	0	0	0.94	0	0	0	0	0	0	0	0	0	0	0	0	0	0	0
comp154767_c0_seq1_m.5077	.	1.42	4.77	0.35	2.25	0.25	3.43	2.19	3.98	8.67	6.97	9.62	6.16	2.32	2.04	4.78	2.92	3.18	3.28	3.51	4.56	5.52	0.84	1.25	11.26	3.82	12.99	4.59	0.22	0.62	16.91	4.7	18.58	5.72	3.17	5.12	2.56	2.99	3.99	3.46
comp154767_c0_seq1_m.5078	.	40.08	64.36	23.72	55.42	19.2	44.71	16.7	39.43	38.66	84.75	44.57	96.07	32.53	52.37	26.47	44.31	63.27	40.89	55.39	76.48	43.88	21.94	31.92	44.77	72.93	54.68	74.01	17.95	38.24	35.15	55.23	47.18	67.94	42.46	77.42	34.12	47.47	42.2	52.1
comp154815_c0_seq1_m.4343	.	4.48	1.59	1.34	0.81	0.53	0.58	18.04	7.17	10.16	9.07	10.06	10.31	9.77	12.1	10.9	12.39	9.38	10.2	14.46	11.21	10.89	4.22	2.41	7.32	1.33	15.8	1.02	6.99	3.17	15.22	7.7	14.15	7.42	11.59	4.95	10.28	2.76	11.53	3.78
comp154815_c0_seq1_m.4344	.	27.51	28.11	17.37	16.49	17.85	19.23	23.55	12.38	66.47	59.58	56.3	70.38	58.71	57.89	125.85	51.11	69.44	84.11	64.06	86.68	92.22	37.38	47.01	60.55	65.89	67.77	77.56	34.35	30.49	53.44	55.55	58.49	62.06	69.96	92.2	50.58	92.46	60.17	93.07
comp154850_c0_seq1_m.28674	Uncharacterized SufE-like protein RHE_CH01250	0	0	0	0	0	0	0	0	0	0	0	0	0	0	0	0	0	0	0	0	0	0	0	0	0	0	0	0	2.23	0	0	0	0	0	0	0	0	0	0
comp154979_c0_seq1_m.25552	.	0	0	0	0	0	0	0	0	0	0	0	0	0	0	0	0	0	0	0	0	0	0	0	0	0	0	0	0	0	0	0	0	0	0	0	0	0	0	0
comp154993_c0_seq1_m.26175	.	0	0	0	0	0	0	0	0	0	0	0	0	0	0	0	0	0	0	0	0	0	0	0.8	0	0	0	0	0	0	0	0	0	0	0	0	0	0	0	0
comp155018_c0_seq1_m.29346	.	0	0	0	0	0	0	0	0	0	0	0	0	0	0	0	0	0	0	0	0	0	0	0	0	0	0	0	0	0	0	0	0	0	0	0	0	1.72	0	0
comp155116_c0_seq1_m.28842	ERAD-associated E3 ubiquitin-protein ligase component HRD3 {ECO:0000305}	0	0	0	0	1.94	0	0.96	0	0	0.91	0	3.2	0	0	0	0	0	0	0	0	0	0	0	0	0	1.47	0	2.76	0	0.91	0	0	1.72	0	1.52	0	0	1.21	1.39
comp155150_c0_seq1_m.27299	.	0	0	0	0	0	0	1.27	0.56	0	0	0	0	1.15	0	0.5	1.2	0.58	0	2.02	0	1.01	0	0	0	1.43	1.79	0	0	0	0.61	0	1.14	2.06	0	0	0	2.2	3.96	0.86
comp155171_c0_seq1_m.5002	Probable protein phosphatase 2C T23F11.1	15.31	21.43	14.7	12.37	9.61	16.08	14.88	16.72	16.06	17.95	23.15	25.52	14.75	15.4	16.36	21.95	20.97	24.59	25.92	24.23	27.64	25.64	29.59	11.88	20	33.97	24.6	27.67	25.44	28.63	21.49	25.93	21.41	20.57	15.65	17.52	9.95	21.92	12.1
comp155353_c0_seq1_m.8078	.	7.04	21.87	4.74	6.83	3.42	8.09	1.82	1.75	11.1	8.46	10.66	10.5	3.53	4.59	18.48	11.97	9.97	13.45	15.79	13.62	18.5	2.49	7.24	9.21	15.26	14.17	18.24	3.5	3.26	10.66	9.27	12.97	13.11	5.51	3.58	8.5	9.68	13.25	13.49
comp155402_c0_seq1_m.27976	4-hydroxy-tetrahydrodipicolinate synthase {ECO:0000255|HAMAP-Rule:MF_00418}	0	0	0	0	0	0	0	0	0	0	0	0	0	0	0	0	0	0	0	0	0	0	0	0	0	0	0	0	0	0	0	0	0	0	0	0	0	0	0
comp155655_c0_seq1_m.29373	.	0	0	8.77	0	0	0	0	0	0	0	1.79	0	0	0	0	0	0	0	0	0	0	0	2.48	0	0	0	0	0	2.43	0	0	0	0	0	1.68	0	0	0	0
comp1558704_c0_seq1_m.28168	.	0	6.72	0	0	0	0	0	0	0.86	0.76	0	0	1.33	0	0	0	0	1.34	0	0	0	1.41	0	0	0	3.53	0	0	0	0	0.76	1.54	0	3.19	0	0	0	0	0
comp155947_c0_seq1_m.29970	.	0	0	0	0	0	0	0	0	0	0	0	0	0	0	0.79	0	0	0	0	0	0	0	0	0	0	0	0	0	0	0	0	0	0	0	0	0	0	0	0
comp155990_c0_seq1_m.12347	.	33.73	94.53	48.19	61.74	47.84	65.84	3.6	11.03	37.14	48.97	46.77	49.46	15.39	13.26	114.1	29.33	69.63	50.48	33.13	76.44	60.35	46.08	80.23	32.43	144.04	37.58	185.89	33.24	57.13	30.38	67.46	34.47	78.75	57.39	182.9	27.85	234.21	30.55	224.6
comp156016_c0_seq1_m.18477	.	14.6	11.35	10.68	15.33	16.19	12.19	35.3	6.61	48.03	30.06	43.73	30.35	25.64	27.73	35.55	55.58	42.71	60.63	68.41	47.59	75.57	1.96	0.49	28.84	1.27	35.01	1.74	5.75	1.92	32.08	22.43	51.21	20.37	43.34	23.78	102.71	11.02	122.2	8.55
comp156032_c0_seq2_m.17613	.	67.29	86.28	286.86	213.2	242.35	222.13	5.34	2.74	26.96	20.26	26.53	40.14	28.22	24.49	6.43	21.76	21.81	14.79	21.54	18.66	13.95	39.64	37.88	17.67	8.82	19.01	7.85	34.81	46.41	16.7	16.91	12.08	15.14	34.66	32.94	24.01	6.86	24.91	3.82
comp156050_c0_seq1_m.4964	Alsin	12.1	14.09	15.46	14.48	9.47	15.39	8.58	8.14	26.32	23.71	31.09	30.73	22.27	25.42	12.72	34.1	31.45	38.49	37.34	36.6	41.8	18.07	14.38	20.15	15.54	31.02	14.22	21.6	19.71	22.66	22.88	24.58	26.24	30.08	20.37	24.93	10.04	31.72	12.17
comp156154_c0_seq1_m.22139	.	410.42	210.15	1018.76	619.3	1587.75	410.57	10.66	5.02	27.79	11.74	26.78	13.63	1.97	3.38	1.98	5.25	5.29	5.01	6.22	5.83	6.35	3.28	0.98	4.21	1.15	4.88	2.99	3.23	3.85	4.86	2.15	7.05	4.18	2.75	10.93	0.45	0.45	0.59	1.74
comp156197_c0_seq1_m.23476	UPF0382 membrane protein YwdK	163.2	97.19	54.3	67.18	78.1	53.2	18.25	19.56	71.1	69.93	65.15	66.57	57.77	57.46	45.87	313.46	326.38	310.93	380.39	393.08	411	12.95	10.41	111.53	31.31	141.22	44.67	21.79	7.27	93.83	77.68	208.47	87.62	34.27	45.34	237.6	194.15	277.79	185.53
comp156245_c0_seq1_m.18732	.	54.72	24.65	33.24	17.41	40.42	19.08	32.87	27.61	49.51	45.34	50.86	50.91	52.95	46.08	27.23	37.34	34	28.16	27.29	36.15	25.09	31.87	14.21	57.17	13.88	43.25	10.86	32.56	29.41	56.32	41.83	57.74	38.54	30.1	30.76	44.07	9.76	28.72	4.58
comp156260_c0_seq1_m.11403	Mitogen-activated protein kinase kinase 2	15.09	18.21	14.66	13.36	10.95	16.05	12.15	12.35	30.06	32.62	33.76	34.65	30.75	34.99	65.26	39.83	49	64.52	44.09	62.07	65.98	22.27	26.37	27.31	27.55	30.74	28.36	29.88	26.19	27.99	30.25	25.11	32.94	35.25	35.58	30.89	38.19	35.25	44.05
comp156270_c0_seq1_m.25737	.	0	0	0.56	0	0	1.12	0	0.86	0.95	0.41	0.61	0	0	0	0	0	0	0	0	0	0	0.98	0	0	0	0	0.64	0	0	0	1.25	0	0	0	0	0	0.38	0	0
comp156276_c0_seq1_m.26721	.	214.04	150.02	201.85	182.23	250.38	126.99	51.74	18.61	409.65	487.86	327.98	386.99	120.74	119.98	83.21	409.96	443.98	445.28	305.14	357.34	386.4	20.88	12.84	425.92	214.74	329.75	184.92	27.38	17.89	408.24	409.87	429.66	318.24	62.41	46.48	367.6	275.63	266.27	171.28
comp156317_c0_seq1_m.29960	.	0	0	0	5.91	0	5.1	0	0	0	0	0	0	0	0	0	0	0	0	0	0	0	1.76	0	0	0	0	0	0	2.6	0	0	0	0	0	0	0	0	0	0
comp156345_c0_seq1_m.17695	.	0	0	0	0.11	0.07	0	0	0.12	0	0.44	2.1	0.54	1.67	1.52	0.84	0	0	0.25	0	0	0	0	0	0	0	0	0	0	0	0	0	0	0	17.02	36.03	0.17	0.7	0.54	0.82
comp156413_c0_seq1_m.13156	Peroxisome biogenesis protein 5	53.77	40.83	75.06	66.55	65.65	56.32	16.49	15.77	29.42	33.71	33.2	32.9	29.61	26.68	34.74	41.27	41.68	46.7	39.21	42.06	52.16	24.55	20.01	31.34	11.28	36.58	10.87	29.52	30.95	33.75	31.5	34.73	33.81	29.34	24.27	38.41	26.4	36.58	23.08
comp156441_c0_seq1_m.28503	.	2	0	0	0	0	0	0	1.64	0	2.27	0	0	0	0	2.24	0	0	0	0	0	0	0	0	0	0	0	0	0	0	0	0	0	0	0	1.82	0	0	0	0
comp156501_c0_seq1_m.29100	.	0	0	0	0	0	0	0	0	0	0.95	1.62	1.68	0	0	0	0.93	4.45	0	0	0	3.56	1.58	1.19	0	1.09	0	1.8	0	2.32	0	1.92	0	5.43	0	3.14	0	0.83	5.04	1.45
comp156529_c0_seq1_m.27383	.	0	0	0	0	1.25	0	0	1.71	0	0	0.99	0	0	0	0	0	0	0	0	0	0	0	0.95	0	0	0	0	0	1.85	0	0	0	0	0	4.43	0.55	1.13	0.82	0.89
comp156572_c0_seq1_m.9373	Uncharacterized protein in vnfD 5'region	27.26	54.46	28.14	37.7	20.71	41.42	6.78	14	63.88	80.85	73.09	85.97	20.49	26.48	82.92	61.14	84.52	108.94	69.96	109.28	115.05	30.32	47.46	70.88	174.48	72.82	198.17	30.41	41.96	62.9	96.47	70.99	109.68	38.69	51.79	55.74	196.64	63.17	241.86
comp156582_c0_seq1_m.22127	.	0.46	0.41	0.89	0	0.16	0	0	0.23	0	0.38	0.78	0	0.24	0	2.07	0	0	0	0.46	0	0	0	0.83	0.17	0	0	0	0	0	0.2	0.19	0	0	1.11	2.35	0.55	0.74	0.47	1.62
comp156639_c0_seq1_m.29038	.	0	0	0	0	0	0	0	0	0	0	0	1.68	0	0	0	1.85	0.89	1.66	0	0	0	0	0	0	0	0	0	0	0	0	0	0	0	0	0	0	0	0	1.45
comp156734_c0_seq1_m.24692	.	0	0.76	2.09	1.33	7.01	0	0.7	0.72	1.9	0.98	0.47	0.91	0	1.11	0.96	0.33	1.27	2.1	1.33	0	0.47	0.84	0.62	0.29	0.79	0.84	3.39	0	0	0	0.33	0	0	0.64	0.64	0.91	0.31	1.24	0
comp156754_c0_seq1_m.19847	.	40.43	18.7	42.61	27.47	42.53	9.28	30.07	13.87	96.41	90.17	118.93	102.11	98.72	108.67	70.85	111.89	102.39	125.11	125.21	104.48	131.97	15.24	4.42	107.64	12.86	109.69	16.79	18.32	17.32	111.1	82.8	126.44	115.97	65.18	76.95	113.83	32.94	93.52	26
comp156817_c0_seq1_m.11384	Putative epoxidase LasC	18.12	8.6	6.68	3.66	5.92	4	29.5	23.82	52.11	48.53	45.27	51.7	42.74	42.82	44.2	32.98	34.32	42.68	40.52	44.33	43.26	25.22	16.15	59.47	22.99	73.27	19.23	27.27	18.6	63.35	55.95	71.37	63.52	40.86	35.46	28.66	9.73	33.08	8.26
comp156826_c0_seq1_m.29033	Bacterial non-heme ferritin	0	0	0	0	0	0	5	0	0	0	0	0	0	0	0	0	0.89	0	0	0	0	0	0	0	0	0	0	0	0	0	0	0	0	0	0	0	0	0	0
comp156897_c0_seq1_m.23569	Uncharacterized N-acetyltransferase YhdJ	137.8	90.98	65.84	58.24	77.99	39.16	24.24	10.87	126.98	62.46	87.73	87.66	32.42	28.12	62.85	54.55	41.73	36.96	65.46	52.67	54.9	19.01	8.28	103.08	16.9	122.3	17.7	23.62	10.42	93.57	62.85	148.79	81.98	47.34	52.38	80.88	38.19	103.75	34.89
comp156902_c0_seq1_m.27871	.	0	0	0	0	0	0	0	0	0	0	0	0	0	0	1.11	0	0	0	0	0	0	0	0	0	0	0	0	0	0	0	0	0	0	0	0	0.62	0	0	0
comp156968_c0_seq1_m.19803	.	125.74	134.95	137.02	118.11	158.01	92.19	5.84	4.86	65.54	65.22	58.35	66.16	31.25	38.66	31.54	77.55	70.77	93.15	65.13	61	83.94	18.6	18.42	82.49	86.16	70.97	70.57	11.29	23.9	63.03	75.72	69.65	84.71	23.67	40.25	76.82	67.78	62.38	56.5
comp157010_c0_seq1_m.22060	Calponin-1	7.3	1.6	3.98	1.44	2.22	0.73	0	0	5.32	1.51	0.52	0	0.47	0.23	2.47	0.77	0.56	1.41	0	0	0	1.66	0.41	0.34	0	0	0	0.9	0	0.39	0.96	0.52	0	3.3	1.17	2.71	0	0.47	0
comp157015_c0_seq1_m.15855	.	53.57	38.93	19.82	27.12	19.51	30.47	31.19	31.9	200.92	218.91	230.36	219.5	41.18	43.83	14.79	195.66	244.06	132.92	212.54	275.69	139.62	32.37	8.59	257.55	48.36	295.47	37.71	18.33	14.61	219.67	262.74	237.31	295.47	230.72	402.76	199.11	59.02	207.21	52.52
comp157076_c0_seq1_m.21421	3-hydroxyanthranilate 3,4-dioxygenase {ECO:0000255|HAMAP-Rule:MF_03019}	109.53	116.68	67.74	72.4	79.6	61.54	36.2	33.97	50.3	54.91	44.73	45.48	52.77	40.27	15.11	44.8	31.44	36.68	39.36	23.46	40.43	41.97	30.74	88.39	58.03	50.23	27.43	24.93	33.57	95.75	56.41	95.1	40.13	10.65	21.43	43.68	11.77	31.16	5.37
comp157109_c0_seq1_m.13867	.	24.86	21.81	11.68	9.27	11.15	11.49	23.59	22.23	60.61	48.33	56.56	50.52	54.08	46.18	59.97	44.82	46.78	54.21	48.23	44.16	59.47	27.06	16.94	32.73	14.16	47.1	12.47	32	20.08	43.26	36.82	42.74	35.09	58	46.11	38.15	37.31	48.99	42.16
comp157130_c0_seq1_m.29506	Serine/threonine-protein kinase Nek1	0	3.32	0	0	0	0	0	0	0	0	0	1.86	0	0	0	0	0	0	0	0	0	0	0	0	0	0	0	2.97	2.43	0	0	0	0	2.34	5.05	0	0	0	0
comp157189_c0_seq1_m.24418	.	0	0	0	0	0	0	1	0	0.36	0	0	0	0.71	0	0	0.94	0	0	0	0	0	0	0	0.27	0	0.79	0	0	1.18	0.32	0	1.42	0	0	0	0	0	1.18	0
comp157189_c1_seq1_m.25674	.	0.57	0	0	0	0	0	0.44	0	0.95	0.83	0.61	0	0.88	0.89	0	0.83	0.4	0.38	0.6	1.34	0	0	0	0	0	0	0	0	0	0	0	0.68	0	0	0	0.38	0	0.53	0
comp1571965_c0_seq1_m.26262	.	0	0	0	0	0	0	0.99	0	0	0.47	0	0	0	0	0	0	0	0	0	0	0	0	0	0.4	0	0	0.75	1.81	0	0.48	0	0.81	0	0	0	0	0	0	0
comp157207_c0_seq1_m.12594	.	6.48	2.65	6.65	3.6	8.9	4.14	36.96	30.13	77.44	65.26	89.61	72.05	67.11	59.04	33.49	177.51	120.34	128.88	180.12	114.24	139.61	48.16	18.44	43.65	8.93	48.47	5.64	56.02	34.19	36.22	33.82	41.98	37.55	178.2	92.1	56.04	9.12	69.13	8.79
comp157307_c0_seq1_m.17522	Alpha-soluble NSF attachment protein	295.86	208.61	409.88	323.38	383.12	309.77	169.29	112.96	471.05	383.65	408.16	380.26	235.26	262.83	138.38	447.43	425.4	487.61	453.05	423.8	518.7	231.8	144.2	402.41	147.2	437.16	132.93	229.5	205.56	409.13	329.19	428.53	364.91	290.51	329.42	432.73	502.33	425.36	473.32
comp157367_c0_seq1_m.3762	Protein pirA	2.09	2.39	1.92	1.5	1.06	1.93	2.17	1.53	8.02	6.73	8.2	7.67	8.78	8.45	7.91	10.55	9.14	10.81	12.06	10.91	11.99	3.92	5.1	7.03	6.61	8.84	6.11	5.63	4.77	6.6	6.3	6.98	7.14	11.2	8.34	8.4	5.34	10.57	5.87
comp157367_c0_seq1_m.3763	Protein pirA	191.32	108.8	119.26	64.07	115.26	61.84	196.85	121.28	506.16	407.83	500.13	409.36	352.41	374.8	209.27	553.29	460.73	448.35	558.41	485.79	470.02	261.41	156.4	511.11	195.64	526.93	195.92	291.55	221.03	532	474	573.71	528.62	432.2	401.67	491.24	260.87	474.79	181.07
comp157378_c0_seq1_m.25047	.	0	0.42	0.46	0.49	1.29	0	0	0	0	0.35	0.52	0	2.35	0	1.03	0	0	0	0	0	0	0	0.66	0	0	0	0	0	0	0	0	0	0	8.39	8.23	0	0	0	0
comp157407_c0_seq1_m.13498	.	114.87	93.91	79.75	57.06	67.99	68.27	126.97	131.82	186.25	226.6	216.91	209.94	255.04	260.6	302.07	205.01	228.54	196.52	214.72	247.26	206.33	156.32	157.33	112.7	97.7	115.97	82.58	149.27	137.47	116.03	125.47	104.13	114.54	266	233.32	216.18	207.98	226.37	199.67
comp157430_c0_seq1_m.24235	.	1051.34	732.27	829.76	649.3	1040.97	558.18	310.11	220.83	697.09	568.13	726.99	706.68	402.38	318.38	205.21	588.03	527.75	689.49	749.48	727.35	860.49	233.84	168.82	614.89	303.46	730.77	313.77	249.55	165.59	572.24	542.21	826.11	719.34	291.18	363.5	623.55	308.49	658.89	387.22
comp157433_c0_seq1_m.12374	Probable alpha-L-glutamate ligase	331.31	336.46	578.5	599.99	467.74	545.84	141.09	96.01	202.74	132.85	230.14	180.15	155.9	175.71	145.94	129.64	129.45	135.87	147.8	146.49	153.78	251.09	212.62	172.62	53.69	196.44	46.26	284.23	336.54	175.56	145.47	205.44	177.44	301.5	302.33	145.12	111.59	157.2	119.75
comp157498_c0_seq1_m.15346	.	146.42	51.13	115.79	73.89	148.27	56.17	326.62	196.73	344.98	240.01	300.22	221.55	162.43	156.88	109.23	25.32	22.12	22.56	24.63	19.44	31.16	236.78	44.9	20.81	3.18	17.18	1.09	204.83	150.15	14.17	23.17	14.61	19.73	572.67	285.01	105.31	17.67	90.43	14.79
comp157546_c0_seq1_m.13800	ATP-dependent RNA helicase DBP5	149.75	192.03	129.33	133.95	94.7	144.06	138.07	154.02	172.81	201.86	207.23	213.3	125.96	122.73	456.64	101.27	133.12	154.51	124.19	173.41	181.6	228.6	217.34	161.04	198.2	192.85	231.68	220.97	228.07	173.93	220.39	236.72	267.77	204.76	299.03	108.27	193.89	130.08	231.66
comp157586_c0_seq1_m.24263	.	0	0.68	0	0	1.05	0.39	0	0.34	0	0.59	0.85	0.41	2.39	0	0.9	0.3	0.29	0	0.39	0.43	0	1.57	0.58	0	0	0	0	0	1.15	0	0	0	0	3.5	9.4	0.28	0.85	0	0
comp157644_c0_seq1_m.24165	.	826.12	870.33	784.29	1117.68	893.24	831.88	221.85	105.02	678.53	754.31	811.42	865.86	317.56	350.92	444.69	2689.2	2918.57	3196.58	2809.75	3319.84	4239.25	85.96	51.81	708.52	213.76	774.59	245.76	135.23	90.98	837.08	691.89	1244.71	722.99	302.04	923.07	2136.88	3027.48	1774.72	2450.62
comp157645_c0_seq1_m.12037	Xaa-Pro dipeptidase	129.4	84.16	136.3	88.46	114.96	82.75	146.75	109.05	117.81	106.13	120.6	110.53	108.38	106.42	61.14	129.97	114.36	132.11	128.91	109.41	130.93	163.8	85.79	152.3	31.18	158.21	23.8	168.03	143.39	164.05	122.08	155.95	124.36	95.64	68.03	121.59	32	120.32	29.81
comp157658_c0_seq1_m.11164	Protein BCCIP homolog	10.18	7.55	6.02	8.21	7.98	7.3	6.64	2.72	45.08	30.09	46.03	32.98	6.64	5.67	10.44	44.55	23.92	51.32	57.27	26.91	65.45	4.34	1.54	17.74	2.23	30.05	2.66	6.18	2.69	26.26	9.91	43.08	14.97	10.37	6.35	57.68	29.64	65.63	40.46
comp157658_c0_seq1_m.11165	Protein BCCIP homolog	393.46	493.03	323.02	573.31	321.51	489.81	160.64	232.19	431.09	698.04	425.73	883.84	212.26	415.32	257.95	420.42	771.52	529.09	550.17	1078.53	666.28	150.48	196.06	313.76	372.27	362.9	429.89	132.76	194.15	353.21	664	494.61	779.75	234.94	679.86	420.35	395.99	459.84	425.15
comp157661_c0_seq1_m.11367	Serine/threonine-protein phosphatase 6 regulatory ankyrin repeat subunit C	14.97	8.69	7.44	3.21	4.87	4.03	1.21	1.17	26.18	14.82	19.69	17.17	6.58	8.94	26	21.63	16.85	15.45	24.84	15.75	19.73	9.04	9.08	27.26	11.17	29.25	12.21	7.42	10.27	15.13	10.77	16.74	16.35	22.83	15.98	14.56	7.84	16.68	8.25
comp157661_c0_seq1_m.11368	Serine/threonine-protein phosphatase 6 regulatory ankyrin repeat subunit C	8180.84	7207.9	13899.7	10850.1	21850.1	8687.9	10.24	8.3	33.1	16.33	26.96	28.72	331.24	115.22	75.45	26.99	16.63	13.23	26.09	21.58	25.58	147.47	182.52	31.37	35.39	31.31	41.34	149.72	310.2	18.22	30.26	20.61	31.38	75.74	30.6	185.24	101.32	354.6	121.63
comp157731_c0_seq1_m.26803	UPF0136 membrane protein YJR085C	487.38	576.7	371.41	583.69	461.44	444.82	328.66	361.22	271.52	448.24	390.69	505.68	164.43	135.15	157.21	529.18	573.85	834.96	627.44	760.65	1036.78	110.41	100.13	375.99	306.16	324.37	291.46	118.14	99.57	386.39	493.93	674.7	502.89	100.04	186.43	600.44	1072.88	722.22	1064.97
comp157784_c0_seq1_m.17506	.	1.33	0.36	1.4	3.51	1.09	3.43	0.2	0.24	0.86	0.45	1.07	0.66	0	0.12	0	0	0	0.17	0.31	0	0.11	0.59	0.44	0.58	0.11	0	0.24	0.47	3.9	0.19	0.18	0	0.11	0.17	0.58	0	0.36	0	0.11
comp157795_c0_seq1_m.26585	.	0	0	0	0	0	0	0	0	0	0.52	0	0	0	0	0.9	0.51	0.49	0	0	0	0	0	0	0	0.61	0	0	1.93	0	0	0	0	0	0	0.95	0	0	0	0
comp157809_c0_seq1_m.14675	Serine/threonine-protein phosphatase PP1-alpha catalytic subunit	258.53	204.1	200.75	178.95	182.19	155.08	162.89	131.84	283.14	289.46	299.83	313.75	211.67	226.84	252.85	296	283.31	354.48	339.46	347.67	409.73	298.72	248.03	278.34	200.7	314.47	171.9	284.9	226.25	272.07	243.35	327.24	292.02	312.44	287.99	283.34	165.22	312.64	190.77
comp157868_c0_seq1_m.21800	.	0	0	0	0	0	0	0.39	2.89	0	0	0	0	0.22	0	0	0	0	0.17	0.22	0	0	0.53	0.4	0	0	0	0	0	0	0	0	0	0	0	0	0	0	0	0
comp157871_c0_seq1_m.28558	Hippocalcin-like protein 1	0	0	0	0	0	0	0	0	0.96	0	0	0	2.15	0	0	0	0	0	0	0	0	0	0	0	0	0	0	0	0	0	0	0	0	5.45	12.79	0	0	0	0
comp1579124_c0_seq1_m.24610	Protein STIP1 homolog	0	0	0	0	0	0	0	0	0	0	0	0	0	0	0	0	0	0	0	0	0	0	0	0	0	0	0	0	0	0	0	0	0	0	0	0	0	0	0
comp157951_c0_seq1_m.13736	Ras-related protein Rab-14	513.57	617.08	805.84	978.62	941	889.19	114.03	110	439.03	463.13	479.53	488.03	314.01	313.76	316.24	569.6	581.91	738.14	589.06	649.55	721.18	277.21	380.49	535.38	798.79	475.35	804.57	301.44	327.81	440.92	524.43	452.93	594.09	298.82	510.04	597.57	1402.83	541.44	1206.08
comp157951_c0_seq1_m.13737	Ras-related protein Rab-14	2.26	0.6	0.66	1.42	2.98	0	0	0	2.42	2.62	1.79	0.96	0.23	2.08	1.22	1.33	1.1	1.57	1.36	0.99	0.73	0.55	0	2.2	0.23	1.11	0	1.79	0.8	0.39	2.09	1.03	1.24	1.09	1.54	3.22	0.91	0.46	0.23
comp157979_c0_seq1_m.18360	Septum-promoting GTP-binding protein 1	341.17	286.14	251.61	232.33	280.68	180.24	191.25	163.53	451.5	443.64	409.84	455.62	286.62	361.41	251.67	394.84	397.83	347.61	377.02	401.93	394.87	335.36	471.51	412.36	779.49	404.25	1030.8	314.25	267.61	424.98	479.05	474.53	564.04	366.95	378.74	451.42	716.94	437.79	635.35
comp157983_c0_seq1_m.11411	66 kDa stress protein	505.16	188	201.83	56.81	235.62	45.75	418.6	413.08	332.94	272.19	368.79	289.43	160.8	153.59	58.85	198.7	138.02	85.23	216.95	151.51	97.68	340.07	120.42	374.51	67.49	382.16	65.82	341.86	238.76	372.84	294.53	434.92	372.85	90.65	49.44	154.22	26.28	170.98	23.65
comp157998_c0_seq1_m.23048	Calmodulin	851.69	286.44	367.3	143.36	412.74	80.61	408.74	274.51	679.21	525.57	693.8	595.58	485.02	353.53	100.6	573.38	429.12	347.21	707.21	526.87	450.11	303.72	69.91	737.52	103.4	767.71	99.83	307.34	188.25	706.3	631.15	981.21	808.61	474.35	254.87	459.96	65.16	451.35	42.99
comp158010_c0_seq1_m.28658	.	0	0	0	0	0.89	2.41	0	0	0	0	0	0	0	1.5	1.87	0	0	0	0	0	0	0	0	0	0	0	0	0	0	0	0	0	0	5.45	0	0	0	0	0
comp158045_c0_seq1_m.12477	Probable steroid-binding protein 3	5.65	2	3.61	1.46	3.96	1.2	0.71	0.62	5	2.56	3.26	3.6	1.93	1.63	4.25	3.1	2.04	3.02	2.26	1.29	3.19	2.15	0.97	4.51	1.21	4.1	1.49	5.13	1.58	4.02	3.53	3.37	4.95	1.47	1.52	3.4	0.89	3.48	1.18
comp158045_c0_seq1_m.12478	Probable steroid-binding protein 3	1232.03	1291.66	1572.53	2327.37	1600.26	2031.3	136.87	225.12	737.87	1133.94	680.06	1291.45	418.39	508.97	562	408.81	964.87	671.8	495.33	1130.2	659.98	113.04	152.66	646.49	902.62	607.71	800.04	76.5	142.42	499.5	1180.86	675.74	1242.58	84.46	269.27	478.67	1144.22	526.53	1002.09
comp158110_c0_seq1_m.14924	Ubiquitin-fold modifier 1	2.61	3.68	10.13	6.83	13.9	7.72	0	0.26	0.25	1.27	0.59	0.28	0	1.29	0.91	0.43	0.83	0.4	0.26	0.29	0.85	0.61	0	0	0	0	0.59	0	0.89	0.22	0.43	0	0.29	1.24	2.6	1.62	2.67	1.58	2.6
comp158133_c0_seq1_m.15640	Ethanolamine-phosphate cytidylyltransferase	192.86	151.9	370.24	295.52	322.08	283.24	337.94	96.12	189.25	125.18	192.15	134.98	199.07	193.55	103.3	319.18	264.69	379.98	341.79	290.01	427.42	193.53	159.33	279.15	106.66	274.03	68.43	211.57	229.15	332.53	244.07	369.14	240.66	193.48	165.52	296.59	238.88	341.4	268.23
comp158153_c0_seq1_m.29062	.	0	0	0	0	0	0	0	0	0	0	0	0	0	0	0	0	0	0	0	0	0	0	1.19	0	47.91	0	39.51	0	0	0	0	0	0	0	0	0	0	0	1.45
comp158243_c0_seq1_m.8926	Eukaryotic translation initiation factor 2A	38.58	20.51	21.97	12.51	14.26	15.64	75.66	65.61	57.97	65.04	79.97	78.21	78.3	97.73	154.2	104.89	94.29	136.25	115.3	121.56	136.69	62.87	35.08	30.84	27.82	108.04	50.77	74.79	49.37	104.08	62.72	97.71	40.44	181.29	81.33	94.91	30.19	104.95	32.45
comp158302_c0_seq1_m.4886	Ral GTPase-activating protein subunit alpha-1	68.84	30.93	37.62	14.96	22.68	18.92	109.88	88.44	140	113.41	149.26	122.16	146.98	152.81	40.37	158.49	120.48	99.64	169.36	125.26	104.87	134.23	48.97	142.97	20.72	161.9	21.04	141.99	118.06	148.57	126.68	152.54	140.55	109.28	54.72	122.54	19.31	139.6	17.57
comp158303_c0_seq1_m.11741	Eukaryotic translation initiation factor 3 subunit D-2 {ECO:0000255|HAMAP-Rule:MF_03003}	67.2	63.73	49.47	78.91	35.64	81.5	162.58	146.51	90.44	96.52	87.88	89.3	91.83	101.84	147.06	111.97	124.05	124.75	103.17	128.31	127.86	75.27	71.29	43.7	39.61	86.68	36.67	81.87	67.94	102.75	75.41	82.3	50.1	86.57	111.69	111.3	185.36	104.78	222.48
comp158343_c0_seq1_m.29210	Teneurin-4	3.41	0	0	0	0	0	0	0	0	0	0	0	0	0	0	1.93	0	5.19	1.97	0	0	0	2.42	0	0	0	0	2.9	0	3.97	0	0	1.9	0	0	0	0	0	0
comp158403_c0_seq1_m.17805	.	0	0.91	0	0	0	0	2.39	0.4	1.74	0	1.1	2.14	0	1.24	0	0.38	0.36	0	0.53	0.59	0	0	0	2.61	0	0.99	0	0	0	3.46	0.76	1.79	1.12	0	0	0	0	0	0
comp1584279_c0_seq1_m.29828	.	0	0	0	0	0	0	0	0	0	0	0	0	0	0	0	0	0	0	0	0	0	0	0	0	0	0	0	0	0	0	0	0	0	0	0	0	0	0	0
comp158473_c0_seq1_m.16310	Cysteine dioxygenase	86.23	51.96	109.3	44.75	103.34	49.2	158.32	126.19	151.57	141.78	163.13	163.71	149.36	178.93	62.83	145.93	146.1	217.96	155.62	143.91	222.14	183.29	145.59	110.96	106.11	107.53	84.18	185.42	176.73	123.42	88.69	125.3	91.66	299.13	336.69	120.87	57.26	108.5	44.39
comp158505_c0_seq1_m.15927	Mannose-1-phosphate guanyltransferase	164.86	127.57	306.41	276.7	264.87	271.1	186.07	101.77	133.37	148.22	160.24	148.96	151.14	153.21	69.89	193.26	153.75	164.95	192.37	156.65	178.77	155.93	161.4	165.48	147.57	166.14	133.78	148.58	142.97	173.79	132.7	190.51	138.97	137.66	137.95	166.97	71.04	176.25	68.2
comp158510_c0_seq1_m.15777	.	228.15	33.68	105.14	29.11	117.66	18.56	224.5	86.69	274.59	149.04	264.53	177.63	211.9	221.78	56.32	379.42	222.26	211.29	438	241.43	247.23	207.72	27.43	369.55	10.97	402.82	11.08	207.52	120.33	386.56	233.01	451.21	324.77	287.12	138.74	272.46	17.68	286.53	13.23
comp158514_c0_seq1_m.21585	Ribonuclease UK114	693.5	388.16	325.39	170.38	349.43	131.32	111.54	57.05	234.25	172.4	242.84	193.34	111.01	70.95	23.7	133.67	119.23	123.46	182.16	137.01	138.24	145.41	40.39	446.91	75.33	498.78	71.71	146.89	98.31	534.62	321.7	741.88	364.8	188.38	114.81	128.52	35.36	143.07	26.22
comp158574_c0_seq1_m.5237	Propionyl-CoA carboxylase beta chain, mitochondrial	13.67	33.12	24.7	26.09	15.08	30.5	3.12	3.27	10.49	10.4	10.79	11.13	4.12	8.56	17.53	9.8	12.7	12.19	11.04	13.13	14.33	7.49	15.01	11.34	34.83	10.89	41.99	7.82	14.4	11.71	9.9	11.41	12.14	8.5	10.73	9.85	16.45	9.53	18.84
comp158574_c0_seq1_m.5238	Propionyl-CoA carboxylase beta chain, mitochondrial	198.92	428.34	142.87	387.74	121.51	345.14	107.37	104.43	151.05	137.42	153.86	144.4	112.14	102.95	85.12	213.46	161.04	228.18	223.41	158.35	231.43	138.37	60.66	188.61	35.69	204.69	32.71	140.31	124.94	203.39	154.55	250.4	171	73.3	67.64	179.43	41.53	193.08	38.16
comp158580_c0_seq1_m.15953	O-acetyl-ADP-ribose deacetylase MACROD1	169	229.36	149.47	201.81	157.83	172.17	32.35	35.7	146.08	196.78	141.9	165.67	84.81	90.73	266.87	116.52	153.65	191.21	113.48	158.25	170.75	88.88	140.14	191.29	389.65	193.53	343.13	110.01	110.07	188.73	245.32	172.77	250.5	141.72	216.72	125.4	284.2	110.43	206.5
comp158701_c0_seq1_m.11716	.	30.69	147.85	27.3	132.48	22.82	138.83	16.83	44.62	66.44	140.64	87.18	137.92	66.39	116.08	644.34	150.86	223.02	171.86	182.79	292.77	219.72	38.35	351.87	80.96	575.43	111.09	764.13	41.63	56.77	61.86	176.55	70.41	192.47	101.39	145.87	126.5	607.27	158.54	818.78
comp158707_c0_seq1_m.25881	.	3.63	1.08	0	2.44	0	0	0	0	0	0	0	0.63	0.45	0	0	2.58	1.66	1.17	1.27	0	0.66	0	0	0	0.52	1.76	0	0	0	2.64	1.74	0	1.33	0	0	0.39	0	0	0.57
comp158768_c0_seq1_m.22791	DNA-directed RNA polymerases II, IV and V subunit 12	868.75	559.54	942.85	599.77	948.99	484.03	365.9	192.15	648.28	513.85	693.96	674.9	367.3	275.49	192.02	581.65	502.43	796.31	880.43	826.83	1213	113.01	58.68	434.37	91.73	585.06	104.39	96.87	87.65	416.61	384.81	807.8	493.27	303.64	377.1	577.5	310.95	790.34	325.93
comp158796_c0_seq1_m.14006	Guanine nucleotide-binding protein alpha-1 subunit	111.72	50.7	64.66	31.29	51.03	31.5	201.78	107.16	190.04	172.89	225.81	179.31	211.24	227.63	148.95	208.12	156.42	202.8	228.2	176.44	215.97	157.28	62.79	237.55	56.86	261.65	52.06	154.73	112.46	267.4	194.98	262.12	200.24	262.45	158.36	210	50.63	219.39	55.24
comp158816_c0_seq1_m.13869	Aminomethyltransferase, mitochondrial	89.62	61.78	49.52	35.76	47.57	30.38	148.91	102.63	98.88	81.86	96.98	80.39	50.93	43.96	65.54	100.18	85.32	142.2	92.31	88.53	131.25	62.6	18.74	150.15	30.92	151.33	21.53	75.14	45.47	186.59	129.2	196.32	136.46	40.29	35.37	88.79	30	87.14	27.83
comp158855_c0_seq1_m.12817	Glutaryl-CoA dehydrogenase, mitochondrial	87.06	138.84	62.58	215.53	53.98	185.43	85.74	249.68	59.59	199.42	55.95	238.66	58.06	168.25	50.03	116.73	291.08	171.77	126.89	330.54	188.19	48.88	74.03	148.35	64.44	157.78	54.91	49.15	157.71	178.27	384.23	210.89	417.18	49.97	441.65	94.43	84.95	100.5	96.28
comp158917_c0_seq1_m.13351	V-type proton ATPase subunit H	147.77	139.4	88.17	76.55	75.05	80.64	151.37	126.07	123.68	132.65	145.07	160.87	99.2	104.8	123.02	110.37	98.82	118.75	142.4	116.83	142.94	132.18	115.35	145.5	110.93	171.78	94.43	140.18	90.09	164.38	131.69	196.76	154.28	95.7	94.34	108	37.38	126.45	37.45
comp158941_c0_seq1_m.11130	Proline--tRNA ligase	84.7	55.1	46.52	32.18	40.26	29.16	219.26	140	132.55	126.37	148.02	131.56	129.12	145.94	117.32	152.33	124.29	128.13	155.28	131.76	126.61	99.45	56.85	121.74	33.08	134.66	31.26	98.94	71.15	154.2	111.44	155.45	109.76	83.26	68.22	154.56	40.14	158.62	45.41
comp158974_c0_seq1_m.25265	Teneurin-1	0	1.36	0	0	0	0	0	0	0	0	0	0	0	0	0	0	0	0	0	0	1.11	0	0.69	0	0	0.99	0	0	0	0	0	0	0	0.74	0.72	0.34	0	0.48	1.96
comp159072_c0_seq1_m.21100	.	287.69	496.26	521.7	933.14	608.32	776.95	76.48	155.56	153.56	315.1	137.2	387.33	136.72	167.56	301.08	291.47	603.87	518.6	341.63	778.88	689.3	153	282.49	186.4	442.52	214.5	525.82	138.14	250.16	174.3	345.71	237.55	479.29	456.28	920.29	239.48	627.81	240.91	660.36
comp159160_c0_seq1_m.26250	.	0.69	0	0	0	0	0	0	0	0	0	0	0.72	0	0.5	1.71	0	0	0	0.74	0.83	0	0	0	1.24	0	0	8.49	1.84	0	0.49	1.46	0	0	0	0	0	0	0	0
comp159457_c0_seq1_m.18978	.	242.25	141.08	172.71	135.24	166.49	108.83	221.03	147.18	198.91	176.76	211.47	190.25	164.46	135.21	158.89	186.04	141.5	152.34	225.4	169.11	188.49	161.25	74.4	192.98	57.54	243.08	52.59	141.8	131.52	225.23	183.39	287.81	210.62	183.02	181.58	195.37	52.18	194.34	48.03
comp159638_c0_seq1_m.18765	.	292.3	253.53	398.18	357.38	393.66	295.14	130.3	74.17	325.69	257.01	278.26	261.74	113.37	114.84	132.85	244.53	224.16	254.63	246.63	238.89	249.51	126.4	66.78	267.48	79.49	267.49	81.81	123.59	111.82	312.36	243.06	370.06	247.37	109.11	132.94	267.56	135.88	240.04	106.43
comp159752_c0_seq2_m.7698	.	0.6	0.98	0.67	0.2	0.36	0.46	0.95	0.69	1.02	0.97	1.03	1.04	0.85	0.63	2.93	0.95	1.12	0.89	0.77	1.32	0.85	1.21	1.28	1.45	0.43	1.71	0.29	1.43	0.59	1.5	1.29	2.35	1.14	4.88	8.06	1.36	0.69	1.31	0.72
comp159798_c0_seq1_m.15676	ABC transporter H family member 2	74.05	198.72	56.45	170.65	46.11	214.51	59.62	183.11	166.48	398.18	153.64	438.69	124.87	173.96	184.45	135.61	224.29	184.78	154.57	276.14	209.46	109.42	231.05	116.17	279.19	132.29	291.56	108.66	153.34	107.95	218.23	113.91	248.05	107.51	285.89	120.25	352.01	154.22	455.64
comp159806_c0_seq1_m.19348	Bile salt export pump	0	0	0.37	0.68	0	2.69	0.24	0	0.13	0.22	0.3	0.41	0	0	3.88	0.23	0.77	0.1	0	0.55	0.42	0.35	0	0.1	0	0.13	0.15	0	0	0.12	0.11	0.43	0.28	0	0	0.11	12.53	0.14	21.23
comp159834_c0_seq1_m.11908	Mitogen-activated protein kinase 3	78.63	79.62	60.85	44.59	42.91	63.66	67.9	92.21	372.67	315.05	327.74	341.63	138.05	150.68	121.11	227.02	220.88	290.04	246.14	231.83	290.43	241.8	125.88	322.26	119.25	317.96	98.85	232.11	241.98	282.64	409.82	281.56	423.03	195.74	167.94	242.71	61.62	259.71	52.72
comp159857_c0_seq1_m.14812	.	10.84	8.62	13.65	13.92	16.13	7.72	1.33	0.48	12.76	11.53	12.31	10.21	3.34	6.9	0.98	14.83	12.03	10.59	16.8	14.67	15.6	1.53	0.86	9.92	4.24	14.85	8.09	0.62	4.5	7.99	11.03	9.7	12.21	4.69	4.11	11.92	3.11	11.73	5.02
comp159857_c0_seq1_m.14813	.	1873.66	1044.23	731.95	336.66	904.09	252.54	122.87	155.06	4047.54	4403.07	3612.48	3372.14	243.92	250.94	46.68	4284.44	3549.64	2616.77	3482.87	2968.42	2745.64	194.83	115.6	4769.47	1323.55	4693.53	986.77	154.45	180.05	4621.97	4577.86	6139.89	5921.3	66.89	115.73	3254.04	895.97	2255.88	381.77
comp159924_c0_seq1_m.8195	Exportin-4	5.62	4.2	5.17	4.95	3.63	4.11	4.3	3.67	7.88	6.87	9.53	8.91	5.68	6.54	5.37	8.42	6.65	9.74	10.01	8.63	11.37	9.42	5.13	7.09	2.39	9.41	1.72	9.15	8.7	8.82	7.8	9.56	9.4	9.95	8.28	6.77	1.79	9.7	2.28
comp159938_c0_seq1_m.22219	Calmodulin-like protein 3	1946.8	468.81	843.68	207.3	975.6	151.78	449.52	251.39	1573.33	1115.54	2173.88	1626.99	713	617.45	116.02	1494.81	963.16	776.1	2095.91	1291.04	992.73	475.93	56.71	1711.33	79.26	2110.65	77.38	457.98	248.23	2050.99	1508.52	2922.04	2073.44	723.29	332.84	1472.27	127.89	1478.32	60.83
comp160022_c0_seq1_m.19523	.	0.8	0.93	0.77	0.28	2.43	0.15	0.88	0.61	0.95	0.69	1.38	0.85	1.21	1.05	0	1.06	0.91	0.11	2.25	1	0.29	0.37	0.27	0.64	0	1.84	0.46	0	0	1.2	0.94	1.5	1.31	0	0	1.23	0.34	0.42	0.95
comp160044_c0_seq1_m.10001	Ras-related C3 botulinum toxin substrate 1	2.14	2.49	1.47	1.24	1.2	1.1	2.79	2.47	8.52	11.37	5.61	10.31	4.18	6.1	3.77	7.16	8.17	11.16	6.97	6.74	8.44	2.09	1.95	5.05	1.59	5.82	1.75	2.08	0.38	5.13	3.79	3.91	3.33	7.6	6.13	7.44	2.59	4.22	2.48
comp160044_c0_seq1_m.10002	Ras-related C3 botulinum toxin substrate 1	2125.02	1896.11	1119.13	749.01	1150.13	599.22	437.39	758.86	1262.09	874.26	1554.06	1241.47	170.93	104.01	16.68	63.8	52.88	43.79	80.03	71.12	46.73	1076.7	441.8	543.46	125.69	638.65	139.18	975.53	1303.19	549.03	498.1	1032.13	755.83	407.52	187.39	54.3	13.03	84.06	18.03
comp160049_c0_seq1_m.24905	.	1508.06	1221.47	1297.89	942.65	1284.39	721.07	1212.24	871.42	1952.95	1540.9	1548.91	1362.19	1443.22	1046.29	886.75	1379.92	1253.52	1201.19	1417.17	1204.58	1344.86	515.27	319.05	1929.24	1006.3	1631.89	826	486.21	365.74	1937.3	1708.63	2532.71	1695.94	389.21	577.94	1489.78	796.16	1474.94	599.4
comp160102_c0_seq1_m.15180	Cathepsin D	2453.02	2138.6	1246.41	965.68	1591.34	823.82	1166.5	1098.96	787.13	947.68	790.15	975.69	521.43	465.71	363.37	782.98	723.67	728.53	845.82	750.97	710.16	1090.04	1231.3	1072.54	1329.92	994.73	1248.51	1107.37	1106.07	924.6	900.16	998.59	947.9	545.15	449.77	657.33	275.83	654.95	276.82
comp160120_c0_seq1_m.16980	Dual specificity protein phosphatase 23	8.98	7.37	9.28	6.39	8.59	9.06	0.36	3.51	11.78	11.97	6.44	17.24	2.08	3.91	6.02	8.72	10.35	7.2	6.84	6.99	8.27	4.44	9.58	12.24	12.81	11.53	14.08	8.8	5.07	6.32	14.04	11.09	17.8	3.81	14.68	7.42	9.78	8.08	5.13
comp160136_c0_seq1_m.23289	.	0	0	0	0	0	0	0.26	0	0	0	0	0	0	0	0	0	0	0	0	0	0	1.34	0	0	0	0	0	0	0	0	0	0	0	0	0	0	0	0	0
comp160176_c0_seq1_m.23877	.	1.03	0.61	0	0	1.41	0	0.29	0	1.57	1.08	1.52	0.72	1.26	1.58	0	0.55	1.32	1	0.7	1.15	2.61	1.46	0	1.44	0	0	0.78	0	2.13	0.56	0.55	2.38	2.26	3.69	2.69	0.51	0	0.34	0
comp160210_c0_seq1_m.21008	Translocon-associated protein subunit alpha	849.93	531.75	807.65	583.23	846.68	419.46	1668.91	876.12	285.45	209.04	363.21	255.51	308.75	270.58	142.53	129.44	91.74	95.23	124.95	110.49	127.39	449.16	227.41	390.96	26.37	340.2	21.72	499.14	464.67	481.01	233.95	490.57	242.18	260.08	296.83	231.3	69.46	197.79	67.04
comp160217_c0_seq1_m.27842	Isopentenyl-diphosphate Delta-isomerase 2 {ECO:0000255|HAMAP-Rule:MF_00202}	0	0	0	0	0	0	0	0	0	0	0	0	0	0	0	0	0	0	0	0	0	2.72	0	0	0	0	0	0	0	0	0	0	0	0	0	0	0	0	0
comp160260_c0_seq1_m.15336	Obg-like ATPase 1 {ECO:0000255|HAMAP-Rule:MF_03167}	429.37	360.35	417.64	343.29	345.86	349.58	499.74	387.41	703.38	575.31	602.21	561.52	778.69	755.04	602.07	829.9	825.13	869.05	890.13	841.88	920.18	918.6	790.72	563.79	353.24	550.15	350.86	856.68	817.67	490.38	488.6	522.7	508.58	1129.13	954.17	701.65	664.9	760.61	872.55
comp160303_c0_seq1_m.18076	.	337.4	251.7	176.4	125.07	148.75	149.01	737.14	610.63	363.4	404.97	516.17	547.83	297.09	306.92	162.09	389.99	342.53	277.89	469.27	429.11	317.15	478.97	367.13	198.01	345.23	460.23	469.85	481.55	485.21	364.46	277.31	305.8	272.77	862.43	505.65	249.53	129.55	290.73	140.23
comp160340_c0_seq1_m.22162	.	2528.36	3116.52	1845.36	1688.22	2520.17	1495.81	242.46	373.41	486.53	776.75	812.87	935.24	862.49	774.72	109.46	350.82	305.51	134.23	586.95	445.35	175.54	461.13	792.1	255.09	346.2	286.5	314.54	363.33	368.15	219.2	270.16	545.7	343.4	549.95	404.68	2154.55	949.64	2430.66	682.18
comp160369_c0_seq1_m.13850	Succinyl-CoA ligase [GDP-forming] subunit beta, mitochondrial	813.14	627.96	648.96	432.52	606.83	373.71	645.67	640.34	452.13	346.84	475.43	341.54	278.73	242.2	159.48	524.08	480.34	476.56	502.2	488.14	476.87	655.88	371.01	525.86	147.47	503.37	116.13	647.71	690.65	630.18	452.21	738.39	460.52	487.47	332.91	451.27	163.39	406.92	142.98
comp160417_c0_seq1_m.17764	Aldose reductase A	255.6	655.56	263.1	621.77	258.74	544.79	286.2	453.63	110.28	242.27	118.4	211.4	157.42	265.93	1480.8	213.84	377.87	684.47	206.92	381.37	603.59	125.06	415.25	209.25	566.36	192.83	478.17	130.67	175.3	212.37	319.61	197.75	287.73	65.14	105.52	179.47	411.16	183.72	367.29
comp160421_c0_seq1_m.7134	Staphylococcal nuclease domain-containing protein 1	282.77	274.44	292.65	167.76	189.89	187.66	696.8	450.92	195.45	132.94	258.7	183.49	107.95	114.87	81.19	58.39	42.63	52.79	65.02	47.76	67.68	358.03	276.75	206.59	33.71	259.65	30.46	417.02	464.48	280.69	125.99	287.04	151.25	164.93	126.27	81.94	22.53	92.41	27.9
comp160440_c0_seq1_m.17469	.	0.46	0.73	0.27	0	0.46	0.52	0.45	0.22	2.73	2.3	3.25	1	1.67	0.44	0.49	0	0	0.08	0.28	0.1	0	0.54	1.01	0.53	0.21	0.28	0.21	0.43	0.8	0.34	0	0.73	0.41	0.95	0.71	0.48	0.41	0.4	0.29
comp160453_c0_seq1_m.3397	La protein homolog	0.12	0.39	0.08	0.09	0.23	0.05	0.08	0.47	7.21	7.28	7.23	7.22	0.99	0.3	1.14	3.37	3.21	3.4	3.09	3.57	3.19	2.7	2.6	5.81	5.7	7.54	6.14	2.85	2.09	3.73	5.9	5.15	6.71	9.86	8.35	1.06	0.56	0.67	0.63
comp160453_c0_seq1_m.3398	La protein homolog	12.31	7.5	6.6	6.23	5.06	5.34	4.67	5.64	18.78	17.87	18.32	18.46	8.69	15.39	9.4	19.45	18.21	23.2	23.92	21.73	24.61	8.55	6.39	20.06	6.52	24.7	4	7.03	8.24	22.34	17.25	22.13	20.89	12.6	9.41	15.58	3.16	16.39	3.8
comp160453_c0_seq1_m.3399	La protein homolog	157.33	141.24	181.15	149.87	148.92	173.65	386.75	246.88	466.88	460.62	511.87	481.05	612.97	591.61	393.99	885.85	824.12	786.79	979.46	908.02	812.51	511.36	342.89	456.98	239.8	480.12	253.67	450.53	362.21	405.13	442.6	431.67	449.53	654.79	618.91	800.08	401.64	828.88	416.4
comp160474_c0_seq1_m.23906	.	1.05	0	0	0	0.24	0.36	0	0	0	0.27	0	0.37	0	0	0	0.55	0.27	0	0	0	0	0.74	0	0	0	0	0	0	1.08	0.28	0	1.21	0	1.07	0	0.26	0	0	0
comp160508_c0_seq1_m.21744	.	278.15	187.15	110.31	51.98	89.28	33.53	954.5	780.74	193.6	378.54	204.34	201.16	371.25	361.83	351.41	322.94	325.95	441.43	190.66	174.07	207.74	320.4	218.98	606.81	960.95	266.09	673.01	249.55	233.33	486.31	397.71	229.68	201.24	107.21	144.26	187.69	129.89	95.33	76.52
comp160597_c1_seq1_m.17285	Cytochrome b5	10.29	17.11	29.96	29	26.21	32.55	1.15	10.43	1.8	2.88	4.73	3.38	2.28	2.23	3.52	0.25	0.08	0.08	0.27	0	0.79	5.28	8.29	0.52	1.4	0.54	1.56	4.21	5.05	0.25	0.24	0.41	1.29	2.15	5.34	0.71	1.19	1.84	1.39
comp160603_c0_seq1_m.18771	Soluble inorganic pyrophosphatase	688.88	536.85	713.03	462.38	690.39	449.75	279.14	277.95	731.46	676.68	627.87	677.72	817.64	801.46	367.38	1189.79	1105.44	949.8	1177.03	1163.78	932.39	846.27	636.45	864.5	538.92	795.5	508.49	779.04	750.99	719.67	766.08	768.8	808.95	786.48	887.54	1123.77	711.21	1146.83	613.5
comp160624_c0_seq1_m.25372	.	0	0	0	0	0	0	0	0	0	0	0.55	0	0	0	2.5	0	0	0	0	0	0	0	0	0	0	0	0	0	0	0	0	0	0	0	0	0	0	0	0
comp160645_c0_seq1_m.11636	.	9.63	14.77	5.01	6.76	5.03	5.35	2.73	2.29	8.89	10.26	11.67	12.39	6.35	9.25	8.61	9.97	9.05	10.29	12.18	10.6	11.02	5.61	4.2	10.85	14.05	15.76	13.21	3.12	4.25	9.99	10.36	11.62	12.57	8.37	5.01	6.88	1.85	6.97	1.87
comp1607252_c0_seq1_m.26463	Ribose-5-phosphate isomerase B	0	0	0	0	0	0	0	0	0	0	0	0	0	0	0	0	0	0	0	0	0	0	0	0	0	0	0	0	0	0	0	0	0	0	0	0	0	0	0
comp160733_c0_seq1_m.20402	Superoxide dismutase [Fe]	3000.62	4249.14	3411.94	4559.42	3468.91	3997.88	709.1	989.61	1010.29	1295.03	1430.94	1667.47	510.69	585.28	6052.08	853.52	1253.25	5230.25	1112.55	1723.51	5307.25	1158.57	974.39	1305.5	1054.24	1454.35	1593.55	1166.06	1224.46	1103.9	1874.13	1461.85	2201.97	888.41	1367.1	771.35	1900.76	818.09	2291.63
comp160761_c1_seq1_m.26778	V-type proton ATPase 16 kDa proteolipid subunit	13631	17112.7	8404.07	8316.3	9734.39	6551.14	3328.8	4323.7	6392.44	7414.16	5651.6	7485.95	1775.86	1564.2	1064.67	3922.44	4232.59	3521.71	4311.49	4815.48	4287	2381.57	3715.59	5563.12	11000.2	5933.56	12987.7	2034.88	2543.87	5470.7	5576.02	7574.2	7738.81	1260.51	1969.46	4483.98	3152.02	4186.14	3015.59
comp160763_c0_seq1_m.28649	.	0	0	0	0	0	0	0	0	0	0	0	0	0	0	0	0	0	0	0	0	0	0	0	0	0	0	0	0	0	0	0	0	0	0	0	0	0	0	0
comp160772_c0_seq1_m.13513	Adenosylhomocysteinase {ECO:0000255|HAMAP-Rule:MF_00563}	3482.79	2685.85	1769.95	1336.84	2424.62	1189.5	3990.18	3555.04	1024.05	1350.95	1125	1438.61	1592.68	1709.61	1047.14	1845.71	1847.55	1483.26	2052.23	2089.73	1555.28	3732.74	3060.82	1738.6	1460.62	1947.01	1863.71	3654.87	3624.89	1738.62	1986.18	1935.13	2122.62	1651.94	1362.23	1879.42	1107.04	2102.18	1415.38
comp1607892_c0_seq1_m.29199	General stress protein 16U	0	0	0	0	0	0	1.05	0	0	0	0	0	0	0	0	0	0	0	0	0	0	0	0	0	0	0	0	0	0	0	0	0	0	0	0	0	0	0	0
comp160810_c0_seq1_m.17265	.	1010.68	732.51	888.52	766.93	769.72	591.2	2835.38	2075.36	1517.1	1345.39	1496.83	1162.11	1709.1	1536.46	706.36	1145.66	829.23	582.69	1136.05	748.58	639.17	615.73	307.97	1264.97	466.24	1306.75	433.84	605.43	355.04	1658.69	1143.11	1571.71	1019.63	550.83	370.71	1832.37	485.73	1771.86	455.73
comp160884_c0_seq1_m.14486	Coronin-A	1996.5	706.23	716.62	211.96	659.91	173.9	4706.59	2608.05	1481.1	1064.45	1438.9	974.75	861.65	1158.39	353.89	1570.52	1057.1	360.87	1499.03	951.55	381.76	1572.23	504.9	1512.39	253.45	1730.27	229.88	1681.94	988.44	2251.16	1198.89	2043.79	1127.68	1173.18	509.68	768.06	113.29	725.15	89.66
comp160889_c0_seq1_m.20562	GTP-binding nuclear protein Ran	2817.36	2201.26	2707.17	2006.46	3103.81	1774.41	1433.69	1251.18	1980.83	2184.66	1826.51	1640.64	2949.63	2993.11	1897.58	4170.36	3718.05	3253.25	3205.76	2689.66	2582.96	2297.85	1622.81	2718.9	1551.1	1921.21	1264.6	2222.65	1978.83	2017.23	2101.83	1715.52	1721.81	2996.66	3163.44	4475.76	2640.33	3266.63	1830.6
comp160899_c0_seq1_m.21577	.	1095.33	853.45	488.25	272.91	328.91	372.77	2427.51	6406.45	515.42	1090.63	3009.26	2332.78	1018.73	866.18	780.38	1274.22	1224.45	1196.55	971.28	944.03	861.04	2916.98	1418.91	14.18	179.62	650.32	588.18	2869.17	2230.63	489.46	507.54	322.56	296.99	1659	316.55	954.11	376.64	790.21	425
comp160929_c0_seq1_m.24913	Putative long-chain-fatty-acid--CoA ligase	0	0	0	0	0	0	0	0	0	0	0	0	0	0	0	0	0	0	0	0	0	0.87	0.65	0	0	0	0	0	0	0	0	0	0	0	0	0	0	0	0
comp160949_c0_seq1_m.17489	60S ribosomal protein L5	3312.88	3181.12	2828.37	1748.08	2397.9	1828.65	7265.47	7004.26	7029.66	5929.34	6482.23	5962.81	5157.6	4439.52	2622.71	8256.42	7742.97	6393.77	9147.96	8211.36	7024.53	6220.67	4951.7	7818.14	5506.42	7215.59	5666.54	5725.03	4787.78	7286.72	7077.57	7523.5	6580.09	4635.35	4518.09	8832.23	5876.68	9304.81	6285
comp160954_c0_seq1_m.25618	Coactosin	7335.75	2854.2	3263.5	1097.21	3237.46	856.86	13718	6389.66	4426.94	3599.2	4120.85	2799.1	6249.68	5011.28	540.89	5708.94	3529.4	1438.22	4273.23	2431.23	1147.05	2145.2	386.79	8104.6	835.35	4931.7	479.24	1667.66	1256.16	8491.79	5099.73	6668.47	3820.79	953.85	619.89	3998.51	650.64	2419.32	227.52
comp160963_c0_seq1_m.20539	60S ribosomal protein L15	11046.4	8127.2	7038.15	4648.81	7456.67	3890.58	14016.8	10484.8	12114	11105.6	10312.5	9667.82	10966.5	11249.6	5395.38	11980	10185	6663.21	11641.7	9026.59	6982.44	3428.48	2327.94	13215.5	8474.98	11752.7	8547.57	3000.76	2363.71	11896.3	10750	13871.2	11389.7	7492.27	4812.71	16540.7	9397.79	15036.4	8373.75
comp160967_c0_seq1_m.21711	ELMO domain-containing protein 3	0.83	1.83	0.61	0.88	0.29	0.67	0	0	2.46	4.17	4.26	3.32	1.53	0.43	1.73	0.53	0.17	0.16	0.21	0.23	0.45	1.04	0.39	1.11	0.86	1.43	0.71	0.84	0	0.18	0.18	0.71	2.06	5.06	19.83	0.5	0.51	1.07	1.68
comp160980_c0_seq1_m.26060	60S acidic ribosomal protein P1	13430.4	10236.3	9781.02	7072.3	9520.56	5448.44	8141.09	6768.72	8321.22	8774.11	11341.5	11115.4	6867.78	4752.92	2678.28	7380.72	6422.19	4209.56	11828	9715.78	6554.15	2825.82	1767.34	10063	6956.91	11026.9	8044.57	2806.46	2277.07	9342.73	8989.24	14892.2	10683.7	7254.29	5454.57	10257.3	6718.38	12779.2	7692.3
comp160985_c0_seq1_m.25574	Elongation factor 1-delta 1	41798.8	36660.2	55001.5	48701.3	58968.5	39776.1	15120.5	6489.57	18636.8	17624.2	18930.8	20744.7	10288.4	10581.5	4838.2	22037.4	20674.3	15008.6	32612.1	28454.3	18837.1	6423.76	5338.47	31081.7	21362.4	33761	23957.3	6418.45	5553.14	24805.9	26211.3	36803.4	30192.9	10026.3	12506.1	32238.6	28339.7	34949	24112.9
comp161012_c0_seq1_m.19651	.	39.73	22.84	20.08	16.49	27.8	15.79	4.46	1.42	47.08	34.98	29.02	37.8	16.29	6.94	6.02	61.17	49.93	60.18	88.52	50.81	57.74	9.1	1.24	27.45	12.86	39.59	8.56	4.13	1.21	27.41	15.97	54.55	26.49	20.81	15.09	72.54	16.74	71.75	11.51
comp161030_c0_seq1_m.16195	60S acidic ribosomal protein P0-2	3184.3	2081.11	1642.82	1080.34	1639.29	928.92	10808.4	10101.3	2729.38	2511	2793.29	2305.04	5376.85	5513.38	3041.42	3427.7	2770.21	2117.86	3114.26	2312.56	1957.74	4382.61	3281.26	1245.13	1588.84	2599.43	1763.73	4511.33	3190.46	3126.6	2590.01	2517.34	1878.72	5739.62	2792.65	4601.32	2300.52	4199.38	2299.22
comp161050_c0_seq1_m.25374	40S ribosomal protein S20	9432.8	9589.71	9359.04	6663.26	9823.51	5775.22	16447.4	12969.1	19293.6	14163.4	14785.2	13597.1	20880.6	15445	7241.43	12678.2	11215.2	7647.61	15248	12337.9	8927.7	5005.37	3354.16	16261.2	10701.9	14007.7	10990.2	4691.93	3472.65	14011.2	13742.6	16035.8	11796.6	11547.2	10374.9	18293.1	12023.6	18841.8	11256.9
comp161068_c0_seq1_m.21948	E3 ubiquitin ligase complex SCF subunit sconC	12722.1	9367.52	6762.12	5207.63	7017.34	3889.18	5051.11	3492.01	11959.7	9237.03	12470.6	9921.63	6089.53	4756.55	7110.87	6530.1	5604.78	7246.31	8089.87	7033.46	8446.71	2538.17	1356.29	11456.6	4731.27	13028.9	5944.91	2318.1	1789.3	11552.5	9396.7	15751.5	11092.3	6868.52	4480.12	6746.9	7536.3	7523.49	7140.95
comp161074_c0_seq1_m.14534	.	0.13	0.05	0.67	0.2	0.94	0.21	0.12	0.16	206.27	153.53	194.35	172.22	1.17	2.06	0.75	5.65	3.71	1.97	5.02	5.06	3.69	0.38	0.29	112.71	21.51	135.8	18.84	0.61	0.85	108.35	85.26	119.04	113.93	6.93	2.58	1.78	0.39	2.46	0.26
comp161078_c0_seq1_m.20664	40S ribosomal protein S2-2	2890.99	2016.6	1892.8	1376.27	1982.39	1199.6	8282.88	6560.66	2774.5	2760.38	2630.51	2248.45	5392.07	5008.66	2766.6	3042.38	2604.99	2088.51	2704.75	2197.29	1842.42	2940.54	2018.01	3365.36	2215.44	2511.75	1835.32	2913.14	2214.1	3284.49	2938.5	3179.02	2621.4	3465.24	3118.43	4370.88	2626.66	3738.68	2100.64
comp161092_c0_seq1_m.25240	.	1289.95	1031.24	776.58	362.31	456.24	498.59	8054.26	16629.4	787.37	1463.9	3215.51	2201.83	1779.15	1405.14	1119.89	1639.5	1569.25	1405.53	995.25	800.91	942.45	3198.21	1495.72	41.81	229.3	594.54	611.62	2697.25	1654.1	685.52	610.28	335.22	304.13	519.29	159.81	1292.76	550.13	897.52	460.98
comp161110_c0_seq1_m.18196	14-3-3-like protein	2192.09	1909.19	2001.46	1570.71	1888.9	1552.06	3812.96	3180.3	3220.61	2953.63	3269.65	2775.33	3359.65	3044.84	2753.62	2937.03	2658.82	2716.92	3010.09	2567.96	2777.33	2101.14	1315.79	3628.44	1805.67	3212.42	1455.48	2003.4	1619	3698.58	3495.8	3497.35	3184.2	2174.72	2429.36	3090.47	1778.51	2984.93	1556.33
comp161119_c0_seq1_m.19929	Chaperone protein DnaK {ECO:0000255|HAMAP-Rule:MF_00332}	190.97	552.01	244.04	829.01	198.86	844.12	412.84	937.7	331.31	829.99	338.07	875.57	149.6	393	555.02	1056.87	1794.18	2211.31	1153.72	2145.65	2542.47	275.31	343.23	314.1	295.16	340.09	335.85	280.32	585.77	438.82	680.57	619.85	626.08	365.74	1718.9	991.58	2983.5	1050.04	4140.65
comp161119_c1_seq1_m.21622	Chaperone protein DnaK {ECO:0000255|HAMAP-Rule:MF_00332}	217.2	735.21	283.41	996.64	246.7	1039.98	366.96	906.52	380.91	1372.19	411.58	1105.95	103.83	373.11	536.61	1834.75	3059.17	3492.92	1472.29	2726.01	3193.58	162.31	254.4	436.69	461.15	421.44	411.03	171.55	379.71	630.52	988.99	774.75	833.8	225.78	950.77	1523.39	4453.83	1269.49	5246.46
comp161120_c0_seq1_m.21113	Gut-specific cysteine proteinase	2790.55	2652.41	1662.24	872.2	1872.2	710.34	1034.39	1772.93	791.74	1464.98	753.4	1025.17	308.61	269.86	180.49	943.44	887.74	1019.4	771.08	721.55	816.99	1091.58	2114.35	1099.21	2644.63	725.8	1685.88	1002.07	994.91	977.04	682.58	879.1	563.79	130.88	166.87	922.29	446.33	688.25	368.68
comp161120_c1_seq1_m.24792	.	4532.28	4134.51	2333.7	1401.11	2905.2	1124.18	602.12	1074.66	2205.03	2832.39	1569.55	2171.96	425.7	408.82	297.71	1691.64	1591.59	1822.71	1639.52	1474.26	1633.22	1039.86	1881.69	1756.6	4238.24	1622.28	3360.48	883.35	738.58	1619.86	1148.41	1813.21	1174.71	301.81	173.96	1699.17	761.69	1375.53	697.34
comp161142_c0_seq1_m.23819	.	1166.33	1018.25	739.84	658.76	927.25	566.44	686.3	809.79	587.32	599.59	533.28	467.94	1013.25	705.09	478.24	537.66	552.98	550.27	388.93	383.73	408.02	952.55	837.25	706.55	589.85	461.16	465.44	873.61	912.12	472.8	496.08	436.78	449.71	762.77	888.3	533.79	529.19	529.46	447.54
comp161155_c0_seq1_m.24201	Peptidyl-prolyl cis-trans isomerase B	11448.3	11823.6	17199.5	14967.6	18509.2	11859	2679.75	2317.45	3429.62	3676.61	3826.64	2827.94	2414.19	2496.07	2555.85	3847.3	3524.21	3431.36	3072.55	2558.28	2707.82	2943.35	2373.17	6437.02	3852.61	4056.95	2472.6	2778.56	3911.72	5559.75	5389.66	4878.69	4331.64	904.08	1658.37	3525.97	3506.22	2711.52	2292.7
comp161178_c0_seq1_m.15378	S-adenosylmethionine synthase	4027.49	2166.35	1887.5	1411.2	2528.12	1020.53	6409.67	4236.29	1799.39	2060.05	2096.81	2077.03	2400.07	2334.12	868.54	3509.8	2834.03	1949.25	3666.58	2809.45	2050.11	1649.51	1056.99	2651.92	1229.22	2522.33	1194.96	1614.98	1358.86	2506.83	1737	2784.95	1775.05	1794.33	1497.59	3462.38	1279.22	3495.63	1336.29
comp161194_c0_seq1_m.25799	Glucan 1,4-alpha-glucosidase SusB	0	0	0	0	0	0	0.45	0.43	0	0	0	0	0	0	0	0	0	0	0	0	0	0	0.74	0	0	0	0	0	0	0	0	0	0	0	0	0	0	0	0
comp161282_c0_seq1_m.20837	NAD(P)H dehydrogenase (quinone) {ECO:0000255|HAMAP-Rule:MF_01017}	2496.14	3201.03	758.23	1083.94	846.08	906.53	1457.02	2370.27	1050.55	1184.98	1173.09	947.15	316.19	324.98	883.45	19.86	53.77	26.54	18.26	62.36	21.4	851.75	2250.88	952.9	2751.64	799.21	3394.31	827.33	783.75	791.31	2387.65	766.45	2632.56	94.75	144.2	91.75	211.82	65.43	196.16
comp161285_c0_seq1_m.25056	.	3376.83	2531.84	2560.67	1874.62	2909.6	1583.28	1773.97	1206.55	4163.34	2416.9	2924.01	2771.85	2368.71	2050.69	965.77	2941.68	2484.26	2099.11	3252.43	2944.61	2560.73	1121.97	690.71	2733.29	1487.32	2965.64	1695.24	1209.74	1060.42	2485.05	2353.64	3425.62	3155.47	1892.11	1805.36	3231.7	1435.32	3346.33	1273.54
comp161316_c0_seq1_m.26294	.	0	0.62	0.67	0	0.46	0	0.51	0.48	4.43	2.4	2.92	3.62	0	0	0.43	5.75	6.46	1.31	1.47	9.08	4.53	2.17	1.62	3.29	4.01	4.03	3.09	1.84	3.16	4.41	4.38	1.66	2.3	6.73	4.45	6.06	2.22	0.62	1.31
comp161320_c0_seq1_m.21678	Translationally-controlled tumor protein homolog	5690.58	4183.83	4157.15	3211.42	4975.82	2748.24	2551.97	1876.76	3004.82	3421.2	4204.44	4126.17	5806.2	5108.56	3580.1	10328.4	9398.89	8572.79	13043.8	11586.9	9740.85	1486.27	1219.07	5954.54	3999.21	6097.94	4166.14	1424.18	1525.69	4626.03	4738.39	5641.97	5182.25	6940.36	7221.3	12227.7	9920.84	12371.1	8644.75
comp161323_c0_seq1_m.21978	Ras-like protein 2	896.09	686.64	914.4	723.98	828.21	612.37	974.95	886.86	936.21	1323.79	1188.56	1058.58	1914.34	1604.86	1423.39	1623.47	1546.8	1553.89	1457.37	1451.79	1306.44	1824.62	1468.05	1329.4	1359.06	1007.44	1221.32	1615.02	1348.17	1141.84	1437.2	993.26	1222.08	1656.43	1817.11	2062.41	2299.61	1662.12	1748.13
comp161324_c0_seq1_m.22293	40S ribosomal protein S14	14580.7	9981.84	7963.78	5344.42	9208.52	4578.53	12505.8	11741.8	16422.3	11394.4	12832.6	11974.5	11983.4	9573.27	4758.23	10805.2	9162.87	6360.57	13278.7	10015.2	7585.4	5015.73	3130.15	12778.5	7729.93	13295	9004.35	4582.18	3703.05	11346.4	10771.5	15879.7	12643.4	12818.5	9972.72	16051.7	9682.44	18428.8	9340.35
comp161327_c0_seq1_m.21473	Peroxiredoxin-2	18574	22343	15070.5	15959.4	17045.6	12182.8	8131.98	8426.02	3922.61	4825.71	4690.79	5509.92	2103.97	2678.09	12572.4	4935.25	8217.46	17261.6	5647.97	9892.09	18724.4	8183.26	9418.38	6185.8	6615.72	6561.59	8316.05	8514.54	8378.82	5584.98	6963.46	7137.91	8436.53	5668.6	7818.56	3852.48	9345.24	3661.53	9886.67
comp161330_c0_seq1_m.23594	.	4623.44	3390.47	2964	2177.04	3179.04	1594.75	3040.57	2131.71	2994	2804.3	3373.43	3311.86	1569.05	1801.49	779.9	2954.37	2572.86	2339.68	4343.83	3969.23	3400.31	1314.34	744.46	3190.66	1825.63	3841.84	2041.07	1311.96	989.14	3254.59	3156.03	5082.45	3785.08	2088.24	2093.57	3156.96	1826.62	3621.55	1721.92
comp161347_c0_seq1_m.22528	60S ribosomal protein L23a	5585.77	4724.64	4107.19	2681.74	4196.76	2302.64	7627.45	6399.37	12082.6	8013	9143.38	8819.49	9050.41	7251.5	3628.65	7777.67	6852.74	4851.95	9857.89	7746.43	5905.4	2721.49	1570.07	9228.27	6145.53	9273.18	6775.97	2628.83	1831.42	8788.47	8314.35	10908.7	8363.83	7824.19	5957.27	11774.3	7630.48	12656.3	7065.37
comp161348_c0_seq1_m.20328	.	0	0	0	0	0	0	0	0	0	0	0	0	1.47	1.55	0	0	0	0	0	0	0	0	0	0	0	0	0	0	0	0	0	0	0	5.71	5.87	2.99	3.07	0	1.33
comp161355_c0_seq1_m.12158	S-adenosylmethionine decarboxylase proenzyme	326.09	244.49	359.22	258.91	338.95	280.76	848.94	605.94	562.9	535.28	597.63	562.29	2676.46	2760.64	2468.15	1583.48	1414.71	1550.83	1665.12	1494.17	1604.13	2178.4	1957.12	485.54	412.44	473.12	397.17	2062.49	1806.83	373.3	463.27	354.64	467.71	2612.05	2116.48	1143.19	757.83	1211.98	881.83
comp161358_c0_seq1_m.4901	Peptide methionine sulfoxide reductase MsrB {ECO:0000255|HAMAP-Rule:MF_01400}	9.21	10.38	4.43	3.65	2.23	4.46	10.65	13.46	8.77	14.23	14.66	17.22	11.77	17.27	16.62	17.73	16.54	19.44	18.36	20.72	23.2	9.78	21.05	11.3	26.15	19.23	26.65	10.11	11.93	14.6	15.23	17.08	18.41	13.68	11.55	12.33	3.79	13.78	5.03
comp161358_c0_seq1_m.4902	Peptide methionine sulfoxide reductase MsrB {ECO:0000255|HAMAP-Rule:MF_01400}	7.14	11.15	4.45	3.12	2.33	3.8	11.55	19.16	6.81	10.4	10.16	13.89	11.42	7.93	13.5	12.06	10.76	10.92	11.14	13.66	17.73	12.7	21.11	2.65	14.39	15.1	17.47	14.73	14.01	11.22	9.04	9.06	6.86	13.03	9.42	8.2	1.97	6.76	1.69
comp161358_c0_seq1_m.4904	Peptide methionine sulfoxide reductase MsrB {ECO:0000255|HAMAP-Rule:MF_01400}	1062.3	2677.17	568.46	2671.45	665.86	2479.98	512.35	3452.68	173.67	1814.82	207.52	1974.03	147.5	1194.34	508.25	164.45	1455.91	432.13	163.04	1688.48	395.03	293.91	1381.01	389.64	1758.87	262.83	1446.73	273.62	1132.05	258.99	1591.04	210.21	1380.77	92.92	3687.61	132.01	1678.15	114.21	1347.79
comp161360_c0_seq1_m.18927	60S ribosomal protein L7a	4275.05	3389.68	3482.02	2416.85	3311.87	2222	7846.72	6415.39	6378.49	5119.25	5783.93	5228.4	6163.95	5151.43	2782.54	5361.57	4484.17	3227.12	6185.27	4858.56	3825.35	3883.59	2592.59	5792.81	3574.38	5772.27	3857.8	3472.94	2742.67	5648.7	5130.02	6714.67	5428.27	4730.56	3771.35	7170.82	3780.13	7911.32	3745.82
comp161374_c0_seq1_m.22605	40S ribosomal protein S18	12753.5	8791.22	7156.54	4649.8	7883.81	3763.62	7050.89	5678.01	11090.8	8740.45	9992.17	9115.71	9116.18	7521.19	3743.48	7968.63	6773.71	4855.51	9579.9	7665.62	5673.48	2470.98	1556.08	10028.1	5943.31	10106.8	6497.45	2141.13	1489.05	9576.81	8791.92	12614.2	9957.57	5108.15	3836.05	11816.8	7109.53	12141	6216.63
comp161377_c0_seq1_m.18453	60S ribosomal protein L8	10301.4	7397.51	5751.83	3727.45	6632.39	3112.03	5791.37	5692	9181.87	7967.31	8102.97	7223.01	4548.84	3691.69	1860.52	7800.21	6595.84	5312.7	7850.23	6273.33	5443.02	3862.1	2617.43	9147.79	5579.65	8217.89	5567.52	3580.67	2880.69	8324.69	7686.84	9470.85	7856.36	4571.86	2961.31	10705.2	6100.53	10575.6	5709.31
comp161409_c0_seq1_m.6649	.	8.06	9.91	5.41	4.54	3.72	5.89	2.59	2.81	11.54	10.91	13.53	13.27	9.19	10.21	11.46	13.81	14.79	16.5	14.5	17.09	16.37	8.51	7.94	13.08	14.31	15.74	12.53	4.87	9.46	10.39	13.52	12.51	13.83	9.24	8.47	8.81	6.11	10.04	7.49
comp161411_c0_seq1_m.24041	.	0	0.32	0	0.75	0.74	0	0	0.64	0	0.28	0	0	0	0	0	0	0	0	0	0	0	0	0.56	0	0	0	0	0	0	0	0	0	0	0	0	0	0	0	0
comp161412_c1_seq1_m.12362	.	1206.23	1456.68	1807.67	1871.12	1554.95	1942.45	1215.82	1549.27	642.99	957.07	774.59	922.6	1426.31	1682.41	2823.38	1237.51	1516.14	2342.01	1359.87	1752.12	2287.31	2789.41	4138.03	896.75	1830.91	871.91	2182.33	2752.1	3026.48	819.54	1209.88	755.46	1138.79	3993.78	3455.98	1345.92	2432.96	1365.69	2873.22
comp161419_c0_seq1_m.17136	Guanine nucleotide-binding protein subunit beta-like protein	4319.7	2803.69	1876.7	1230.75	2321.09	967.58	5089.05	4227.46	2304.18	2447.74	2862.87	2579.63	2527.39	2070.05	1108.76	2525.49	2071.69	1585.21	2998.79	2314.06	1886.95	2067.8	1388.73	2947.49	1636.82	2960.25	1766.24	1963.24	1687.13	2846.15	2488.66	3787.39	2991.96	1643.08	1246.41	3493.46	1892.54	3856.63	2088.26
comp161422_c0_seq1_m.28785	.	1.47	0	0	0	0	0	0	0	0	0	0	0	0	0	0	0	0	0	0	0	0	0	0	0	0	0	0	0	0	0	0	0	0	0	0	0	0	0	0
comp161424_c0_seq1_m.24641	.	2018.43	2096.21	1251.9	992.49	1182.01	896.37	1530.69	759.25	989.1	618.44	1436.48	1870.13	420.29	490.07	248.78	257.76	359.28	301.59	1477.03	2168.67	1642.54	996.69	1006.21	292.13	492.9	1300.22	2603.79	554.08	932.64	254.86	466.89	1778.03	2000.45	3139.18	1387.49	164.72	286.71	599.9	1281.24
comp161497_c0_seq1_m.22102	.	3124.61	2268.26	16125.5	17195.5	16596.9	19456.6	14.35	26.1	213.04	87.64	127.34	295.08	17.2	11.47	6.5	1.43	1.38	3.58	3.94	2.73	4.66	450.12	578.47	224.72	246.2	240.24	262.66	530.41	859.54	62.27	46.09	25.11	46.72	11.19	42.54	663.57	643.91	749.84	715
comp161536_c0_seq1_m.12953	NEDD8-activating enzyme E1 catalytic subunit	843.5	944.07	471.08	493	453.69	420.78	525.49	761.59	706.05	813.11	661.5	686.61	471.45	556.96	879.34	407.91	492.18	419.11	419.37	520.84	399.82	861.78	1197	714.67	1302.7	718.66	1423.99	846.51	892.15	594.52	864.86	661.67	1015.56	781.68	877.54	347.1	991.38	352.88	994.14
comp1615629_c0_seq1_m.27082	.	0	0	0	0	0	0	0	0	0	0	0.9	0	0	0	2.42	0	0	0	0	0	0	0	0	0	0	0	0	0	0	0	0	0	0	0	1.03	0	0	0	0
comp161618_c0_seq1_m.24749	.	11.87	9.35	5.97	3.15	5.06	0.44	0.35	0.73	0.77	1.66	1.91	1.85	1.48	0	0.33	1	0.32	0	0.9	2	0.95	0.85	1.9	0.88	2.01	0.43	0	0	1.24	0.68	1.35	0.51	0.48	2.61	1.29	0.62	0.63	0	1.28
comp1616417_c0_seq1_m.27469	.	0	0	0	0	0	0	0	0	0	0	0	1	0	1.82	0	1.24	0	0	0	0	0	0	0	0	0	0	0	0	0	0	0	0	0	0	0	0	0	0	0.89
comp161654_c0_seq1_m.7986	.	1508.08	1185.2	820.17	482.65	906.34	396.67	227.19	218.47	774.36	944.65	783.41	992.35	250.17	238.93	146.82	221.62	248.43	235.68	269.85	268.01	228.88	492.22	424.45	1008.26	1119.43	1079.96	1152.25	535.34	488.34	715.69	754.66	711.06	957.55	732.17	378.13	103.05	43.86	105.61	34.3
comp161654_c0_seq1_m.7987	.	34.9	32.33	27.51	18.7	26.36	18.33	2.75	2.57	20.32	19.85	21.57	26.68	4.88	6.06	9.93	17.46	24.48	21.3	25.61	31.33	22.37	12.13	11.39	26.03	21.14	33.94	26.88	20.91	16.93	24.29	24.1	33.91	30.78	19.04	23.19	14.82	12.83	15.19	11.45
comp1618756_c0_seq1_m.28735	.	0	0	0	0	0	0	0	0	0	0	0	0	0	0	1.28	0	0	0	0	0	0	0	0	0	0	0	0	0	0	0	0	0	0	0	1.47	0	0.77	0	0
comp161876_c0_seq1_m.23259	.	5688.96	7388.01	4546.31	4665.32	4890.73	3679.8	964.72	1170.53	1549.85	1732.5	1723.85	1679.04	921.55	843.31	724.07	1112.04	1294.65	1147.61	1406.32	1775.81	1449.36	1114.87	1584.75	1580.78	3294.14	2147.6	4489.51	1265.09	1253.04	1670.19	2095.19	2420.54	2783.43	726.32	942.86	940.35	1516.43	1032.94	1768.76
comp161883_c0_seq1_m.17504	Spermidine synthase	266.72	117.07	306.22	468.59	371.53	384.05	1106.19	147.95	264.07	174.94	376.44	142.54	1314.31	1177.2	804.05	2185.83	1256.25	1516.11	2294.33	1316.3	1842.44	41.8	19.45	408.54	100.29	401.96	137.77	54.53	36.45	605.19	136.41	778.06	119.51	30.18	7.76	3325.87	1227.95	3440.69	1137.71
comp161924_c0_seq1_m.20439	.	0	0	0.15	0	0	0	0	0	0.32	0.27	1.46	0.34	0.88	0.87	0.62	0.28	0.27	0.26	0.48	0.34	0	0.84	0.63	0	0.17	0	0.18	0.68	1.24	0	0.42	0	0.35	1.84	5.73	0.13	1.74	0.33	1.13
comp161970_c0_seq1_m.10272	Pyruvate kinase	102	116.43	71.64	69.67	53.62	73.42	558.33	510.4	814.82	810.92	957.97	841.06	79.2	92.17	202.29	168.48	212.44	185.81	173.02	232.62	194.71	116.93	131.07	295.12	312.49	280.02	311.61	127.68	165.51	283.74	403.69	259.76	435.83	177.05	279.11	176.02	396.83	184.46	426.47
comp162013_c0_seq1_m.26753	.	0	0	0	0	0	0	0	0	0	0	0	0	0	0	1.78	0	0	0.69	0	0	0	0	0	0	0	0	0	0	0	0	0	0	0	0	0	0	0	0	1.16
comp162026_c0_seq1_m.20767	.	597.68	417.48	215.35	115.5	228.76	89.51	497.15	352.14	758.82	711.12	759.48	718.65	513.14	408.59	127.86	570.03	545.86	465.68	661.18	580.36	533.1	294.72	146.65	965.98	432.35	1025.09	433.16	281.55	258.05	996.82	918.87	1183.47	901.96	686.07	461.8	604.78	197.81	624.63	167.91
comp1620587_c0_seq1_m.29611	.	0	5.26	0	0	0	0	0	0	0	0	0	0	0	0	2.91	0	0	0	0	0	0	0	0	0	0	0	0	0	0	0	0	0	0	2.47	10.49	0	0.93	0	0
comp162095_c0_seq1_m.25523	.	2.14	1.9	4.14	7.58	2.86	1.57	0	0	0.45	0	0	1.12	0	0	0	1.17	0	0	0	0	0	0	0	0	0	0	0	0	1.38	0	0	0.63	0	0.77	0	0.71	0	0	0
comp162150_c0_seq1_m.25548	.	1098.97	709.6	580.46	559.82	711.62	411.33	382.42	204.43	1981.12	1236.07	1394.07	1360.55	977.78	861.92	455.82	751.75	782.26	745.22	948.96	1122.69	943.44	153.22	82.2	882.91	301.32	1016.01	452	143.45	171.22	1032.64	875.72	1503.62	934.61	446.87	494.9	668.9	290.61	639.34	209.26
comp162181_c0_seq1_m.13675	Citrate synthase, mitochondrial	351.69	378.88	394.59	904.28	393.53	809.68	205.73	312.29	257.18	275.5	227.84	268.16	1294.86	1743.74	1580.17	1172.47	1656.68	1863.16	1151.91	1659.84	1943.47	264.82	222.98	176.45	144.43	232.35	95.06	268.15	240.41	276.09	373.63	272.32	257.86	339.04	659.92	1396.57	1445.77	1394.86	1535.53
comp162288_c0_seq1_m.12821	.	139.66	109.08	98.94	98.25	89.88	94.13	685.18	478.63	376.63	364.86	445.95	412.24	1316.83	1365.65	1397.02	954.53	792.57	1014.03	1134.43	962.69	1166.59	323.63	193.57	376.17	164.11	448.41	180.63	315.8	246.4	375.88	305.37	443.29	368.09	1624.64	1211.05	918	657.28	1059.55	788.37
comp162409_c0_seq1_m.29352	.	0	0	0	0	0	0	0	0	0	0	1.7	0	0.79	0	2.07	0	0	0	0	0	0	0	0	0	0	0	0	0	0	0	0	0	0	2.21	4.87	0	0	0	0
comp1625681_c0_seq1_m.27630	.	0	0	0	0	0	0	0	0	0	0	1.06	0	0	0	1.07	3.93	1.26	1.78	2.29	7.79	3.41	0	0	0	0	0	0	0	0	0	0	0	0	0	0	1.74	0	0	0
comp162611_c0_seq1_m.29774	.	0	0	0	0	0	0	0	0	0	0	0	0	0	0	0	0	0	0	0	0	0	0	0	0	0	0	0	0	0	2.26	0	0	0	0	0	0	0	0	0
comp162631_c0_seq1_m.6974	Probable cytoplasmic aconitate hydratase	364.92	240.62	312.84	200.68	305.53	192.57	276.76	314.46	331.36	280.85	394.15	338.07	269.71	226.04	145.46	229.61	199.74	218.99	264.57	242.88	250.17	412.96	279.88	334.9	113.72	367.77	96.06	426.11	399.36	299.08	254.38	335.58	316.93	376.62	250.07	225.17	57.15	264.46	75.35
comp162667_c0_seq1_m.13072	Enolase {ECO:0000255|HAMAP-Rule:MF_00318}	718.04	496.27	883.49	727.31	895.45	662.26	3618.53	2881.17	1348.46	997.57	1604.87	1108.56	250.94	245.63	121.08	341.76	287.18	230.35	392.6	336.62	279.01	557.07	269.73	477.69	100.42	485.86	67.86	640.25	544.35	521.29	389.33	646.44	466.04	361.76	184.88	193.99	46.39	229.36	47.45
comp162738_c0_seq1_m.15786	.	71.95	83.66	59.12	45.37	60.8	51.03	2.47	2.59	2.74	3.56	6.14	2.52	3.25	1.03	1.85	7.5	10.37	7.72	12.49	11.92	8.2	2.8	3.84	5.77	16.25	6.99	12.44	3.35	2.75	1.61	1.5	0.88	2.42	20.17	24.8	0.69	2.58	0.59	3
comp162743_c0_seq1_m.20147	.	1600.28	799.85	730.88	508.33	766.46	388.09	1948.01	1249.28	1825.95	1176.93	1388.48	1148.27	1497.46	1270.5	821.03	1063.38	850.48	697.09	1287.55	1000.01	921.55	1148.42	630.68	1118.39	395.37	1410.72	333.55	1274.08	827.54	1461.84	879.93	2050.55	1024.92	1391.34	946.29	1052.47	215.7	1225.5	255.07
comp162782_c0_seq1_m.10765	Polyadenylate-binding protein 4	202.47	171.41	164.33	140.63	126.67	148.59	832.58	655.56	420.15	405.85	452.3	420.62	846.5	859.5	573.03	664.38	585.54	513.41	722.27	650.72	558.45	670.37	619.82	427.95	292.73	465.71	304.84	638.04	568.55	409.46	392.57	421.58	414.51	917.52	637.18	651.03	358.99	695.08	416.41
comp162795_c0_seq1_m.16985	F-actin-capping protein subunit alpha	523.63	291.49	291.66	170.47	256.41	124.55	717.9	492.38	557.12	452.7	621.92	525.86	592.59	587.77	116.73	526.08	437.35	286.8	624.31	485.81	304.54	559.82	196.16	711.69	129.08	704.24	109.88	547.66	423.13	776.94	538.88	758.79	555.52	500.9	334.16	454.14	83.16	453.21	69.59
comp162830_c0_seq1_m.22056	.	0	0	0	0	0.29	0	0	0	0.75	1.93	0.92	0.44	2.53	7.3	0.32	3.24	4.37	2.07	1.74	0.96	0	1.66	0	1.41	0	1.24	0.48	1.38	1.21	0.66	0.65	1.47	0.46	0.63	1.89	1.49	4.87	2.03	1.64
comp162873_c0_seq1_m.18593	Proteasome subunit alpha type-6	1206.15	1420.53	1297.6	1342.31	1343.75	1076.23	315.1	559.98	713.55	725.17	792.24	761.97	182.95	184.49	725.85	218.26	342.55	502.95	260.92	419.05	537.02	591.77	557.25	492.23	917.41	547.85	1019.08	605.5	633.81	547.03	929.56	692.46	1136.89	260.95	665.06	251.34	1032.12	252.97	1031.72
comp162916_c0_seq1_m.26566	.	0	0	2.86	0	0.97	1.39	0	0.49	0	0	0	0	0.51	0	1.77	0	0	0	0	0	0	0	0	0	0	0	0	0	0	0	0	0	0	1.01	6.48	0	0	0	0
comp162968_c0_seq1_m.20041	Cytochrome c1-2, heme protein, mitochondrial	709.62	399.72	455.6	297.71	525.47	224.08	825.4	544.51	292.58	365.06	360.74	297.35	453.78	358.85	234.68	503.7	425.54	440.3	408.54	342.93	384.75	383.93	180.99	416.33	121.11	310.01	79.92	381.76	280.84	424.03	321.18	374.59	289.17	371.43	304.5	493.06	126.84	409.94	113.34
comp162990_c0_seq1_m.20885	Chaperone protein DnaK {ECO:0000255|HAMAP-Rule:MF_00332}	196.5	673.65	262.66	907.3	225.69	1005.66	235.62	588.43	497.49	1138.73	464.92	1309.73	91.49	245.73	432.72	1455.57	2516.93	2789.14	1670.07	3023.58	3254.45	112.92	184.73	368.46	361.21	485.87	425.43	130.54	249.73	513.79	833.27	888.04	900.38	220.99	847.94	1118.11	3416.06	1374.55	5683.71
comp163010_c0_seq1_m.10213	Heat shock cognate 71 kDa protein	405.48	952.3	513.9	1124.49	480.34	1052.89	1513.28	1922.28	846.27	1513.74	1086.04	1189.72	331.05	494.95	1763.26	991.71	1285.15	1624.92	1086.73	1536.66	1835.43	277.32	693.88	861.62	2450	1091.3	3085.22	337.29	339.41	969.19	936.41	964.09	1075.05	301.04	896.55	744.59	5806.15	826.15	8487.95
comp163055_c0_seq1_m.26090	Cytochrome c	2307.11	2752.37	1164.06	3337.32	1534.18	2447.18	4757.91	1963.86	1222.46	2393.89	2302.94	2058.92	2944.85	3704.61	2519.1	7969.77	9661.14	9288.72	8613.72	10330	10091	39.96	23.31	2863.72	847.39	2284.91	587.12	47.19	34.55	2479.06	2167.72	3536.5	2182.07	756.82	2334.04	8961.07	6823.32	8080.74	5294.85
comp163274_c0_seq1_m.14218	Methionine aminopeptidase 2B {ECO:0000255|HAMAP-Rule:MF_03175}	135.84	162.28	233.35	244.14	183.96	303.81	134.02	156.25	250.87	394.66	297.28	417.13	272.62	295.05	386.09	442.52	537.91	897.8	519.37	668.31	1039.59	251.55	267.89	262.33	307.23	326.96	377.47	237.48	290.97	236.58	354.76	294.13	400.65	319.48	465	322.07	490.3	374.31	624.06
comp163320_c0_seq1_m.8801	Conditioned medium factor	520.09	675.97	507.88	436.41	432.6	487.43	955.09	842.28	262.53	312.58	314.87	321.43	425.53	490.49	570.31	405.13	415.35	395.68	434.25	448.88	385.32	1136.99	1614.03	563.93	1132.6	558.17	1079.61	1269.79	1279.68	519.29	477.76	461.93	512.45	856.75	639.08	255.59	242.36	286.23	303.52
comp163334_c0_seq1_m.13529	COP9 signalosome complex subunit 2	662.32	932.18	503.9	595.17	389.16	714.58	935.53	1121.51	1133.08	1200.73	1064.24	1013.43	775.3	808.59	1524.42	855.63	1001.11	1078.68	871.73	1008.12	1079.1	992.81	1522.38	1168.74	2237.47	1170.31	2411.48	994.94	1052.79	1061.92	1337.3	1075.41	1413.87	845.31	1099.48	777.36	2054.77	798.65	2034.85
comp163406_c0_seq1_m.9902	.	2.54	3.56	2.2	1.46	1.93	2.33	0.53	0.87	6.46	4.49	4.96	6.21	1.85	1.92	0.48	5.78	6.62	4.31	7.45	6.95	8.18	1.06	0.59	5.35	1.61	8.69	0.84	0.85	1.56	6.05	5.25	7.65	6.37	2.01	1.9	4.96	3.75	5.26	3.36
comp163406_c0_seq1_m.9903	.	915.77	293.93	525.69	134.42	644.21	125.7	532.49	326.97	1589.73	967.14	1602.02	1073.38	1051.59	822.79	320.08	955.7	754.03	858.2	1092.63	835.46	1029.94	241.7	52.69	871.65	88.66	820.76	82.81	228.46	161.7	536.01	565.83	492.59	659.83	2171.06	871.53	1006.7	146.95	1074.14	129.88
comp163451_c0_seq1_m.20961	.	1367.57	1920.24	1584.58	1650.73	1773.05	1822.97	189.94	612.2	411.91	795.01	653.81	727.88	181.8	203.87	165.18	486.87	681.8	640.9	531.17	817.85	667.3	570.14	1582	247.87	2835.18	515.61	3437.85	644.7	907.75	593.36	924.42	341.76	441.34	222.81	429.45	459.54	1876.62	530.37	2173.17
comp163451_c1_seq1_m.21899	.	1582.19	2133.13	1726.09	1820.51	1857.69	1806.75	74.01	221.5	654.66	1238.48	1059.14	1102.57	120.64	189.29	121.96	777.62	1130.9	907.7	860.75	1284.53	922.95	305.15	790.87	294.45	3649.36	773.91	5154.33	300.27	409.96	805.26	1291.39	549.46	684.26	133.84	234.91	727.88	2521.83	791.34	2943.58
comp163473_c0_seq1_m.15178	Extracellular signal-regulated kinase 2	268.14	183.77	169.68	111.01	125.16	100.89	454.24	397.44	673.54	666.47	735.69	641.53	570.88	581.39	397.84	784.93	722.33	848.72	793.5	754.6	833.23	482.14	264.94	760.18	345.09	688.25	281.3	464.46	431.68	682.33	724.97	677.47	738.64	497.47	478.22	709.31	271.69	709.01	262.51
comp163514_c0_seq1_m.17967	Ras-related protein Rab-32A	488.36	803.05	676.2	704.81	605.53	621.55	312.6	397.44	192.28	352.27	214.31	341.33	248.7	280.75	203.85	287.23	277.22	359.04	318.8	301.19	359.83	482.69	955.39	414.1	993.69	410.61	875.96	491.89	566.56	388.42	375.47	397.37	424.12	258.95	339.93	247.04	222.96	240.33	197.54
comp163627_c0_seq1_m.16892	.	308.16	100.86	158.76	55.59	132.18	53.09	423.04	367.03	658.3	430.64	657.97	476.55	311.65	283.23	64.78	550.25	379.41	336.71	681.43	446.39	409.42	545.76	128.15	678.33	65.35	713.15	65.33	514.65	360.51	725.18	563.19	868.64	725.83	300.96	150.78	403.16	51.98	485.21	41.53
comp163639_c0_seq1_m.29150	.	0	0	0	0	0	0	0	0	1.12	0.99	1.7	0	2.38	0	0	0.97	0	0	0	0	0	0	0	0	0	0	0	0	0	0.99	0	0	0	0	0	0	0	0	0
comp163647_c1_seq1_m.8389	.	94.09	84.06	36.99	26.16	21.23	26.11	184.34	248.26	180.64	209.78	195.28	189.24	219.28	257.58	226.07	80.47	97.58	55.86	88.63	111.35	56.98	359.29	520.7	156.95	206.43	201.73	238.84	377.79	363.25	161.12	183.96	160.06	206.16	342.18	258.2	91.59	101.96	103.07	111.13
comp163745_c0_seq1_m.19696	Calmodulin	787.44	291.78	453.38	222.19	457.85	193.29	339.06	217.55	715.74	553.82	921.46	726.43	399.62	370.47	96.31	792.67	548.71	453.14	1090.18	726.99	584.53	303.4	70.52	828.56	80.12	937.41	59.43	286.71	179.05	966.33	662.85	1169.26	865.02	288.45	174.94	798.53	126.98	889.11	90.08
comp163849_c0_seq1_m.24885	.	520.27	180.03	226.53	90.9	252.34	71.07	54.75	34.68	1719.54	766.6	1625.81	885.74	146.11	141.51	89.57	155	115.86	153.83	169.32	106.11	194.73	166.38	28.45	409.17	49.9	331.73	28.84	187.98	127.63	372.41	463.12	438.64	581.15	125.41	62.05	170.01	36.67	155.34	10.68
comp163888_c0_seq1_m.25590	.	0	0	0.54	0	0	0.55	0	0	0	0	0	0	0	0	1.51	0.41	1.56	0.37	0	1.3	1.22	0	0	0.7	0.97	1.09	1.88	0	0	0	0	0	0	0	1.54	0	0	0	1.07
comp163911_c0_seq1_m.28712	Riboflavin biosynthesis protein RibBA {ECO:0000255|HAMAP-Rule:MF_01283}	0	0	0	0	0	0	1.84	0.7	0	0	0	0	0	0	0	0	0	0	0	0	0	0	0	0	0	0	0	0	0	0	0	0	0	0	0	0	0	0	0
comp163922_c0_seq1_m.13604	.	35.47	23.6	29.82	21.55	22.93	22.68	62.81	29.75	71.01	57.75	72.64	55.77	63.62	72.26	74.8	116.45	85.71	127.62	119.44	94.29	140.16	37.28	16.95	64.42	15.41	64.37	11.64	41.03	30.76	76.29	51.42	85.82	47.74	57.13	42.48	117.13	23.77	125.88	21.66
comp163994_c0_seq1_m.23340	.	382.81	799.31	863.77	856.26	1321.39	707.9	64.86	154.1	22.19	204.83	31.67	267.21	1.21	0	0	24.75	25.63	19.85	16	32.67	34.59	97.35	309.63	114.4	5129.42	151.82	5793.58	120.15	63.76	128.59	242.85	209.17	321.39	13.79	19.11	5.08	7.95	3.27	3.36
comp164006_c0_seq1_m.23368	Adenine phosphoribosyltransferase {ECO:0000255|HAMAP-Rule:MF_00004}	424.95	246.75	217.8	131.15	221.43	99.9	489.67	243.98	243.09	218.19	248.43	192.91	253.94	220.96	143.8	181.95	168.8	224.24	209.84	168.48	203.48	94.97	36.28	316.72	79.09	232.73	51.65	104.49	88.32	313.8	247.95	319.16	222.68	56.09	103.49	271.25	102.69	233.54	60.03
comp164026_c0_seq1_m.21332	.	48.13	23.03	45.41	30.81	33.78	27.4	46.07	30.22	96.83	89.7	87.67	83.59	105.47	103.63	138.61	204.14	181.19	237.2	209.51	184.94	234.98	42.08	19.11	99.67	28.98	97.61	19.31	43.32	25.79	117.06	85.37	112.49	74.03	53.84	67.44	193.18	85.11	169.36	54.93
comp164061_c0_seq1_m.21104	.	0	0	1	0	0	0	0.19	0.43	0.2	0.34	0.23	0.44	0	0	0	0.18	0.34	0.48	1.03	0.45	0.22	0	0	1.41	0	1.02	0	0	0	1.26	1.76	0.47	0.45	1	1.07	0.99	0	0.64	0.21
comp164219_c0_seq1_m.17182	Eukaryotic translation initiation factor 2 subunit beta	321.36	579.33	430.61	589.65	373.69	603.78	221.17	192.45	432.59	420.47	453.46	439.6	276.01	262.01	491.58	378.25	369.48	492.04	444.97	447.45	570.32	230.4	344.07	423.75	413.49	482.1	556.06	249.88	203.99	414.8	401.23	520.24	457.96	230.72	381.27	375.06	2309.3	447.93	2978.94
comp164267_c0_seq1_m.29659	Cell division protein FtsZ {ECO:0000255|HAMAP-Rule:MF_00909}	0	0	0	0	0	0	0	0	0	0	0	0	0	0	0	0	0	0	0	0	0	0	1.29	0	0	0	0	0	0	0	0	0	0	0	0	0	0	0	0
comp164284_c0_seq1_m.17592	Protein farnesyltransferase/geranylgeranyltransferase type-1 subunit alpha	92.95	101.88	118.71	109.55	115.29	107.9	24.01	28.72	115.67	109.09	109.98	114.89	79.4	69.06	193.29	73.37	85.08	110.2	84.09	100.38	108.8	53.46	67.21	95.93	118.51	101.78	132.01	60.44	61.95	93.27	118.58	105.85	132.67	71.73	109.82	83.09	146.97	91.44	117.13
comp164294_c0_seq1_m.19871	Ras-related protein Rab-1A	842.19	619.6	1228.84	1230.84	1295.69	1010.53	150.13	133.25	209.9	265.49	236.76	264.11	198.96	209.21	115.6	216.13	191.86	188.86	242.93	197.4	184.32	292.49	232.95	758.06	599.2	703.6	541.51	303.04	259.72	715.08	699.88	644.62	774.16	52.77	242.93	234.83	1090.31	237.64	1234.93
comp164301_c0_seq1_m.8455	LAG1 longevity assurance homolog 3	97.78	109.93	45.45	55.86	52.24	54.27	44.66	99.37	68.02	152.13	85.56	170.26	96.13	144.94	87.68	117.86	159.93	152.64	138.76	187.02	166.8	94.7	100.11	81.21	108.06	88.18	109.91	86.42	113.14	74.81	158.59	89.47	180.62	107.02	263.31	112.45	75.4	130.28	77.36
comp164412_c0_seq1_m.5012	.	58.35	129.4	49.75	40.94	34.41	55.31	38	89.46	88.25	122.32	119.07	138.59	125.52	166.6	349.29	100.7	138.84	160.74	130.07	190.3	184.91	283	887.26	121.84	718.93	161.68	992.35	323.62	390.07	122.31	170.83	119.32	196.86	256.1	340.25	82.99	297.93	108.32	424.47
comp164412_c0_seq1_m.5013	.	676.44	323.19	406.62	296.15	460.29	166.66	126.56	91.23	1452.55	996.05	1162.2	1318.84	466.23	514.04	251.18	1261.69	1256.8	661.43	1746.09	1701.03	799.86	111.76	30.95	827.94	156.36	1018.24	185.39	123.62	65.44	867.9	715.37	1296.48	971.69	295.65	569.88	1263.21	520.89	1381.63	340.03
comp164464_c0_seq1_m.13682	.	8.89	6	6.75	6.24	4.3	4.98	1.99	2.07	10.32	11.36	9.52	13.86	2.55	1.06	0.43	12.45	14.39	10.51	13.03	14.69	13.01	7.67	5.02	10.34	4.88	11.19	3.83	4.96	7.77	8.44	11.61	10.81	12.08	14.11	8.39	7.7	4.58	10.99	5
comp164480_c0_seq1_m.16316	Ribose-phosphate pyrophosphokinase {ECO:0000255|HAMAP-Rule:MF_00583}	69.72	43.37	73.01	89.08	70.23	90.44	403.47	210.45	150.46	147.25	161.19	135.59	310.81	273.88	190.39	230.35	188.98	207.23	236.57	196.21	212.35	127.22	72.28	129.72	39.08	126.26	32.01	118.85	96.44	129.58	105.48	149.58	109.22	237.84	213.85	160.18	68.99	177.63	96.35
comp164516_c0_seq1_m.13374	Tip elongation aberrant protein 1	68.44	59.62	72.33	49.32	50.01	52.75	54.06	53.8	145.15	129.56	131.59	125.79	72.07	73.55	74.89	123.16	123.87	158.55	117.77	114.41	148.63	68.77	41.68	143.06	54.19	142.26	44.99	70.83	65.53	142.43	147.93	144.89	154.94	96.23	95.67	116.44	54.85	107.94	41.43
comp164539_c0_seq1_m.2378	ATP-dependent DNA helicase PcrA	55.83	217.96	42.29	32.41	27.19	54.5	32.09	53.86	33.12	44.93	47.55	37.26	29.42	33.47	29.71	57.81	48.92	61.45	61.91	52.58	67.36	73.01	363.83	52.06	302.71	65.95	312.88	74.86	65.69	57.26	43.55	61.6	54.3	10.97	9.63	48.99	27.96	61.66	31.67
comp164539_c0_seq1_m.2379	ATP-dependent DNA helicase PcrA	6.35	6.15	10.82	12.57	7.66	11.08	9.03	7.45	5.3	5.94	8.19	7.46	2.45	3.73	10.55	2.96	2.92	6.04	3.34	3.8	6.4	5.51	5.05	3.92	1.43	3.83	1.24	6.14	7.85	4.32	4.28	3.77	4.22	5.54	3.39	2.66	1.11	2.96	2.12
comp164539_c0_seq1_m.2380	ATP-dependent DNA helicase PcrA	1.25	4	2.33	3.15	1.45	2.77	0.21	0.4	1.18	2.54	2.21	1.29	0.59	1.22	0.35	1.12	1.46	0.94	0.62	1.05	2.56	3.4	5.33	1.93	2.26	1.55	3.45	2.05	3.34	1.04	1.88	0.94	1.78	1	1.13	2.7	2.55	2.28	3.14
comp164558_c0_seq1_m.25829	.	0	0	0	0	0	0	0	1.3	0	0	0	0	1.78	0	0	0	0	0	0	0	0	0	0	0	0	0	0	0	0	0	0	0	0	0	0	0	0	0	0
comp164560_c0_seq1_m.9188	AP-2 complex subunit mu	253.41	203.91	306.79	267.51	263.98	240.13	248.14	222.73	287.52	292.18	317.2	309.13	188.74	203.54	215.87	212.74	213.03	262.82	240.47	241.8	290.09	255.81	199.51	283.82	124.99	293.17	92.77	269.23	261.1	299.34	289.24	357.23	338.14	250.95	279.81	191.21	82.45	210.36	85.75
comp164560_c0_seq1_m.9189	AP-2 complex subunit mu	568.89	758.5	1069.03	700.47	914.56	700.82	87.43	111.9	520.42	484.32	544.32	568.22	314.99	299.63	342.69	393.69	475.21	468.93	424.87	566.51	549.67	287.81	277.26	541.11	351.75	560.61	352.97	314.86	363.85	413.15	514.81	453.28	565.64	570.36	593.35	368.07	828.69	392.01	766.27
comp164570_c0_seq1_m.16688	50S ribosomal protein L4 {ECO:0000255|HAMAP-Rule:MF_01328}	72.66	44.32	88.6	96.44	75.84	76.33	40.63	28.21	104.36	92.07	78.53	68	58.56	41.54	58.25	205.39	166.8	184.87	194.31	157.29	194.93	57.44	29.86	81.54	19.51	80.34	18.82	54.25	38.12	93.3	69.51	116.65	68.77	66.51	51.09	135.45	35.05	139.79	33.16
comp164607_c0_seq1_m.22646	Probable acyl-CoA dehydrogenase	0	0	0	0	0	0	0	0.25	0	0	0	0	0	0	0	0	0	0	0	0	0	0	0	0.19	0	0	0	0	0	0	0	0	0	0	0	0	0	0	0
comp164620_c0_seq1_m.14002	Betaine aldehyde dehydrogenase, chloroplastic	358.71	179.01	176.43	77.71	170.48	62.3	259.43	220.91	171.81	132.86	206.1	109.08	253.88	210.79	93.62	67.03	50.88	36.43	70.31	50	35.02	358.16	126.13	208.73	29.69	206.69	23.76	321.31	245.17	170.81	106.81	180.58	115.49	291.86	121.78	75.41	11.91	72.13	12.22
comp164625_c0_seq1_m.29874	.	0	0	0	0	0	0	1.21	0	0	0	0	0	0	0	0	0	0	0	0	0	0	0	0	0	0	0	0	0	0	1.13	0	0	0	0	0	0	0	0	0
comp164702_c0_seq1_m.8131	.	43.78	259.92	54.2	393.44	42.82	465.03	11.3	90.06	67.81	253.69	76.22	340.39	34.64	147.98	166.35	71.91	602.38	180.83	86.85	767.8	205.44	34.79	159.2	65.95	306.86	74.34	388.44	36.48	140.54	70.49	479.7	100.06	511.47	35.06	710.49	72.15	575.07	76.38	599.08
comp164702_c0_seq1_m.8132	.	1.92	6.41	2.96	5.78	3.19	8.63	0.43	2.11	1.17	3.55	1.31	3.14	0	0	10.54	0.61	5.59	2.6	0.56	8.93	2.09	0.32	5.01	0.82	3.95	1.67	5.47	0.51	1.41	1.24	5.24	1.14	4.96	0.57	9.92	0.77	16.52	0	16.54
comp164702_c0_seq1_m.8133	.	0	5.45	0	0	0	1.81	0	1.16	2.21	0.64	2.05	0	0	0	4.7	0.64	2.45	2.88	0	9.95	2.19	2.58	2.89	0.54	3.02	0	2.22	0	3.76	1.3	4.56	0	7.78	1.32	10.22	0	7.54	0	17.52
comp164703_c0_seq1_m.17911	Probable peptidyl-prolyl cis-trans isomerase	0	0	0	0	0	0	1.56	1.43	0	0	0	0	0	0	0	0.09	0	0	0	0	0	0	0.22	0	0	0	0	0	0	0	0	0	0	0	0	0	0	0	0
comp164749_c0_seq1_m.8849	General transcriptional corepressor tupA	97.4	68.09	69.67	74.69	56.67	72.25	144.55	138.81	144.11	153.54	132.61	129.25	193.44	247.23	231.6	228.24	224.87	275.48	220.13	215.02	263.76	124.98	103.22	92.4	94.22	136.74	70.96	128.24	117.32	165.09	158.4	132.03	122.55	190.84	178.6	186.28	147.82	171.04	149.84
comp164767_c0_seq1_m.25643	.	0	0	0	0	0	0	0	0.42	0	0	0	0	0	0	1.89	0	0.39	0.37	0	1.3	0	0	0.72	0	0	1.63	0	0	0	0	0	0	0	0.8	0	0	0	0	0
comp164768_c0_seq1_m.29712	.	0	0	0	0	0	0	0	0	2.55	0	0	0	0	0	2.99	0	0	0.98	0	0	0	0	0	0	0	1.89	0	0	0	2.26	0	0	0	0	0	0.94	0	0	0
comp164776_c0_seq1_m.5239	.	21.1	26.67	39.66	26.61	17.7	36.14	14.45	21.6	15.78	21.53	47.52	49.8	26.02	34.17	46.33	32.59	37.85	41.71	40.08	46.26	45.45	45.96	62.83	2.47	9.47	32.21	20.75	51.04	64.65	21.25	26.22	22.39	22	33.6	19.36	26.08	33.57	32.07	49.56
comp164781_c0_seq1_m.27851	Bifunctional protein FolD {ECO:0000255|HAMAP-Rule:MF_01576}	0	0	0	0	0	0	0	1.23	0	0	0	0	0	0	0	0	0	0.63	0	0	0	0	0	0	0	0	0	0	0	0	0	0	0	0	0	0	0	0	0
comp164798_c0_seq2_m.7663	Protein sel-1 homolog 1	22.64	23.68	23.69	17.49	14.8	18.22	11.71	15.09	27.37	25.5	29.81	28.11	12.76	13.91	13.81	22.63	27.03	28.14	24.81	27.17	32.35	18.85	17.92	29.98	11.12	29.53	6.98	23.66	28.35	27.96	26.29	31.22	30.75	8.2	18.31	20.67	36.83	19.95	47.79
comp164810_c0_seq1_m.18428	.	0	37.69	0	80.47	0	66.58	0.37	130.51	0.39	403.89	0.89	542.27	0	53.6	6.72	0.11	155.54	2.72	0	203.43	2.93	0	84.06	0	54.66	0	58.46	0	99.08	0.35	201.86	0	208.9	1.29	822.37	0.22	9.89	0	7.21
comp1648272_c0_seq1_m.26380	dTDP-4-dehydrorhamnose reductase	0	0	0	0	0	0	0.52	0.48	0	0	0	0	0	0	0	0	0	0	0	0	0	0	0	0	0	0	0	0	1.6	0	0	0	0	0	0	0	0	0	0
comp164863_c0_seq1_m.16352	Purple acid phosphatase 8	174.01	185.45	64.45	50.53	69.96	54.16	97.64	77.02	77.03	95.04	76.55	84.3	72.43	74.49	68.41	82.63	70.76	70.8	78.39	70.6	72.31	83.4	102.03	100.4	210.55	104.46	195.78	79.75	74.78	89.68	96.71	104.58	102.89	70.66	42.21	75.88	25.39	71.88	25.67
comp164917_c0_seq1_m.11755	.	0.1	0.04	0.33	0.32	0.21	0.33	0.1	0.74	0.05	0.13	0.06	0	0.25	0	0	0.36	0.04	0.04	0.48	0.05	0.27	0	0	0.21	0	0.14	0.11	0	0	0.14	0.05	0.16	0	6.1	4.15	1.79	0.93	2.29	1.16
comp164928_c0_seq1_m.12701	Probable alanine aminotransferase, mitochondrial	216.8	169.6	304.31	192.44	261.64	171.72	131.73	90.41	101.41	78.08	108.07	92.63	113.35	103.81	44.28	79.57	63.55	74.61	93.33	70.52	78.3	284.32	197.05	193.49	75.65	206.51	78.84	300.77	262.01	220.65	158.12	270.06	168.94	206.46	161.69	79.38	36.45	90.64	42.99
comp165009_c0_seq1_m.11620	Protein FAM63A	26.59	90.35	41.6	63.71	32.38	107.48	13.73	27.41	25.09	42.13	33.82	41.53	33.77	41.8	153.4	43.25	74.68	82	48.67	86.95	81.19	43.16	236.7	36.03	490.31	38.92	598.31	53.69	68.44	37.84	71.64	31.05	69.69	39	105.38	33.78	334.42	34.13	375.03
comp165011_c0_seq1_m.26557	.	318.25	288.97	292.83	235.91	314.62	195.8	1800.38	489.73	1018.74	739.67	769.84	698.06	545.84	638.13	205.99	746.23	779.97	547.42	923.5	770.69	588.11	102.03	51.33	1022.28	461.51	758.66	353.18	145.63	62.4	814.93	857.39	937.98	868.8	245.68	300.75	921.38	602.18	938.33	440
comp165044_c0_seq1_m.25491	.	0	0	0	0	0	0.52	0	0.82	0	0	0	0	0	0	0.37	0	0	0	0	0	0	0	2.12	0	0	0	0	0	0	0	0	0	0	0	2.23	0	0	0	0
comp165060_c0_seq1_m.23652	Probable lactoylglutathione lyase	437.15	941.83	366.9	845.2	356.69	755.18	86.19	131.68	150.2	166.99	163.08	209.64	260.76	311.72	2104.37	1132.8	1866.85	3228.85	1242.16	1993.28	2796.93	25.6	77.17	222.84	242.85	196.85	205.35	36.26	46.29	218.86	172.69	302.24	176.55	52.43	74.21	991.97	2588.81	900.06	2229.6
comp165082_c0_seq1_m.25592	.	0	0.49	1.06	0	0	0	1.68	0	0	0	2.92	0.57	0	0	0	0	0	0	1.14	0	0	0	0	0.34	0	0.53	0	0	0	1.22	0	0	0	0.78	0.76	0	0	0.51	0
comp165170_c0_seq1_m.21829	.	271.23	241.31	311.21	243.22	273.59	271.32	208.62	222.11	310.93	522.35	358.07	488.98	287.81	220.73	127.94	208.65	243.93	280.53	196.54	287.33	314.42	120.02	220.02	262.69	293.05	215.37	291.82	115.61	129.63	296.7	289.85	288.96	253.31	220.72	622.53	197.25	240.75	187.97	179.98
comp165181_c0_seq1_m.26711	Neurogenic locus notch homolog protein 1	0	0	0	0	0	0	0	1	0	0.52	0.79	0	0	3.17	0	1.03	0	0.47	3.24	1.83	0	1.13	0	0	0	0	0	0	0	0	0	0	0	0	0	0.46	0	0.67	0
comp1652087_c0_seq1_m.28869	Serine/threonine-protein kinase atg1 {ECO:0000250|UniProtKB:P53104}	0	0	0	0	0.97	0	0	0	0	0.91	0	0	0	0	0.65	0.89	0	0.8	0	0	0	0	0	0	0	0	0	0	0	0	0	0	0	0	0	0	0	0	0
comp165379_c0_seq2_m.11167	Apoptosis-inducing factor 1, mitochondrial	250.91	186.06	209.75	170.68	182.08	162.85	279.61	340.54	226.91	239.9	267.84	300.09	241.04	243.47	195.07	174.71	194.71	167.87	202.3	238.47	185.69	341.18	265.94	224.16	112.36	249.64	118.68	349.45	368.34	206.24	246.98	234.83	273.3	322.47	305.73	156.21	83.94	171.86	88
comp165780_c0_seq1_m.15598	GDP-mannose 4,6 dehydratase	415.97	152.5	254.23	136.8	239.95	112.68	339.06	200.94	330.73	233.8	277.62	223.24	264.39	226.36	145.18	299.74	217.73	219.29	323.19	228.17	232.14	325.49	50.99	605.08	66.48	629.09	56.05	319.34	184.24	625.3	414.72	712.15	446.04	200.52	157.81	320.7	95.94	319.09	101.74
comp165845_c0_seq1_m.8947	Probable sensor histidine kinase pdtaS	0	0	0	0	0	0	0	0	0	0	0	0	0	0	0	0	0	0	0	0	0	0	0	0	0	0	0	0	0	0	0	0	0	0	0	0	0	0	0
comp166211_c0_seq1_m.17867	CRAL-TRIO domain-containing protein C3H8.02	89.98	95.09	100.53	81.58	109.45	81.4	28.57	20.86	103.84	113.47	110.44	114.2	94.71	95.22	73.28	118.74	111.84	149.22	116.21	124.63	124.51	82.79	79.27	156.4	141.61	149.68	158.09	78.85	63.67	148.45	122.46	153.96	122.19	105.47	95.29	116.43	104.45	84.37	62.59
comp166363_c0_seq1_m.18865	Eukaryotic translation initiation factor 3 subunit G {ECO:0000255|HAMAP-Rule:MF_03006}	146.01	174.91	214.43	189.32	182.87	192.37	165.91	103.25	321.1	268.22	280.43	316.04	130.18	122.42	239.32	292.28	278.9	405.63	327.62	353.03	427.75	132.48	126.51	273.43	177.35	308.87	214.87	135.24	127.99	311.35	248.32	360.52	257.3	155.72	240.48	308.97	584.7	313.81	549.36
comp166385_c0_seq1_m.25256	Multifunctional methyltransferase subunit TRM112-like protein At1g78190	438.36	364.45	682.38	710.97	847.31	602.75	46.47	25.75	374.33	304.35	345.74	349.36	196.04	217.63	170.91	440.47	391.96	490.44	634.6	584.47	603.41	56.39	31.56	338.42	135.65	382.41	151.22	66.13	34.76	308.85	307.52	491.84	377.02	120.11	169.04	503.81	276.99	540	214.99
comp166411_c0_seq1_m.20770	Charged multivesicular body protein 1a	193.64	162.78	227.57	174.54	248.26	159.26	63.81	70.04	275.15	219.78	232.53	236.63	110.58	109.32	59.91	169.5	166.15	157.29	186.83	191.71	187.51	123.55	116.86	182.52	165.1	227.88	203.93	109.28	110.14	153.81	183.28	188.37	243.81	132.05	115.97	160.7	78.34	168.91	62.5
comp166515_c0_seq1_m.9561	.	79.96	171.33	83.96	145.63	62.53	194.21	73.24	158.75	176.82	305.35	187.53	324.43	218.06	385.79	315.62	284.01	397.57	258.39	287.96	429.01	266.16	180	412.56	164.84	346.5	177.49	327.1	193.15	256.87	141.99	276.12	133.72	266.51	258.29	438.78	284.26	406.25	290.68	432.97
comp166542_c0_seq1_m.12927	.	13.33	5.13	7.53	2.02	8.13	3.21	1.93	3.12	52.81	37.28	45.13	29.84	6.09	5.03	1.59	10.21	10.35	5.08	12.24	8.82	10.02	10.66	5.31	20.22	10.99	25.56	11.61	10.81	9.28	21.83	20.18	24.67	25.09	10.71	8.79	10.89	3.97	16.81	2.83
comp166542_c0_seq1_m.12928	.	141.44	102.44	108.62	55.28	158.42	44.8	482.75	393.56	1598.36	1093.37	1284.98	1046.82	329.63	222.62	194.58	150.96	155.22	144.49	150.84	124.15	98.4	377.58	136.79	680.84	219.98	562.39	151.13	327.24	301.77	397.54	461.65	313.69	401.1	1169.72	907.31	84.11	41.48	66.77	30.92
comp166779_c0_seq1_m.18804	Synaptobrevin homolog YKT6	95.51	110.21	182.46	203.17	173.02	160.1	43.03	39.18	85.52	88.03	89.42	82.18	104.04	105.56	80.52	89.08	89	110.9	90.51	106.49	113.19	104.12	154.85	101.13	152.94	88.51	135.84	110.23	110.84	91.07	109.62	82.05	107.79	52.72	113.21	93.66	151.99	93.21	120.15
comp166909_c0_seq1_m.17448	Putative aminotransferase YugH	115.91	71.25	99.62	60.37	127.82	56.65	240.09	135.39	127.43	135.58	140.72	151.72	355.7	394.76	364.68	417.79	368.15	352.8	457.34	374.19	378.94	207.53	158.15	159.66	96.86	151.09	91.29	205.88	178.21	144.88	128.32	150.72	133.63	244.96	229.41	331.81	186.43	355.04	192.41
comp166970_c0_seq1_m.6446	AN1-type zinc finger protein 2A	8.46	5.39	4.6	3.86	4.39	3.05	3.35	2.02	15.57	14.35	16.33	15.58	6.66	6.53	8	15.86	13.35	20.92	18.05	14.58	21.91	5.56	3.46	21.48	6.73	22.85	5.97	6.36	2.97	20.83	16.42	24.41	20	6.64	4.47	13.16	3.74	15.5	2.52
comp166970_c0_seq1_m.6447	AN1-type zinc finger protein 2A	30.02	215.91	81.07	247.11	83.39	261.21	1.76	13.86	14.71	61.66	14.92	26.65	3.63	6.79	1587.51	24.37	98.28	124.97	18.91	113.91	132.06	14.89	374.41	6.76	1219.59	7.51	2012.51	18.06	37.35	6.06	39.27	6.31	39.78	19.07	250.82	18.43	7782.91	15.71	7203.02
comp167225_c0_seq1_m.21005	Lactococcin-G-processing and transport ATP-binding protein LagD	0	0	0	0	0	0	0.33	0.19	0	0	0	0	0	0	0	0	0	0	0	0	0	0	0	0	0	0	0	0	0	0	0	0	0	0	0	0	0	0	0
comp167253_c0_seq1_m.21350	DNA-directed RNA polymerase II subunit 4	125.98	61.84	82.83	44.32	116.73	35.65	72.5	60.65	115.38	110.7	127.34	102.2	134.1	121.06	55.45	80.63	82.19	98.16	85.29	69.42	92.61	36.4	12.59	133.96	22.3	114.78	12.3	40	22.04	135.47	106.93	131.71	101.83	28.67	51.46	106.83	26.75	88.27	16.57
comp1677356_c0_seq1_m.29836	.	0	0	2.06	0	0	0	1.28	0	0	0	0	0	0	0	0	0	0	0	0	0	0	0	0	1.88	0	0	0	0	0	0	0	0	4.72	0	0	0.98	0	0	0
comp167851_c0_seq1_m.12926	Serine/threonine-protein kinase 3/4	92.33	67.74	64.16	41.47	46.6	43.43	68.06	75.84	190.17	175.84	186.86	170.98	162.52	157.11	117.7	187.02	154.8	215.77	198.21	175.65	225.92	150.75	117.44	226.49	108.69	244.11	105.09	159.64	136.86	229.38	210.04	235.03	238	142.65	121.41	175.87	73.67	180.65	78.8
comp167934_c0_seq1_m.22780	Proteasome subunit beta type-3	1457.36	1629.39	1376.03	1366.9	1536.32	1207.64	233.14	469.81	369.11	575.87	663	638.89	275.72	227.06	609.03	242.47	322.07	500.23	311.83	440.88	546.4	497.94	487.67	449.36	824.67	455.44	880.14	497.77	569.91	463.76	771.45	513.23	892.26	177.28	443.38	261.51	889.75	279.13	1034.51
comp168004_c0_seq1_m.10192	Alpha-actinin A	45.06	14.55	19.87	8.86	16.6	7.2	148.38	60.85	177.04	94.42	164.23	98.69	122.83	131.9	71.85	91.51	57.57	36.25	89.6	54.4	45.94	122.68	31.06	101.59	8.91	107.9	7.4	130.78	57.1	127.79	69.75	126.28	69.01	165.73	74.89	73.8	11.84	75.11	11.14
comp168018_c0_seq1_m.4321	Splicing factor 3B subunit 3	10.51	5.37	6.81	3.75	4.15	3.44	18.1	11.67	22.03	17.91	26.16	22.86	23.89	21.77	22.56	22.28	15.24	17.01	24.4	18.21	20.41	19.6	4.72	17.88	1.48	25.36	0.81	20.14	14.24	20.67	13.97	25.55	18.38	24.65	13.11	17.62	1.84	20.25	1.63
comp168018_c0_seq1_m.4322	Splicing factor 3B subunit 3	721.34	448.97	819.96	710.51	939.25	568.11	179.35	109.33	453.41	364.05	461.81	433.58	174.71	185.21	184.71	622.54	552.02	666.63	779.38	738.43	909.52	86.77	41.78	329.93	114.47	426.03	127.17	96.86	73.53	368.66	282.12	614.1	370.27	149.29	160.05	654.38	251.19	625.66	238.14
comp168033_c0_seq1_m.5678	Probable ubiquitin conjugation factor E4	55.55	111.6	51.8	58.98	30.23	84.88	36.54	76.41	73.07	126.96	121.5	140.01	45.28	57.09	196.04	67.63	96.74	115.54	80.72	123.95	128.19	87.69	170.05	74.09	310.14	94.86	378.79	98.66	126.6	78.32	149.99	80	174.13	87.86	144.91	56.86	226.91	68.01	331.65
comp168035_c0_seq1_m.11135	Serine/threonine-protein kinase ppk23	491.14	610.03	481.07	573.26	415.47	535.06	577.35	585.61	838	826.56	746.15	834.6	912.66	903.89	816.4	1050.23	1179.67	1130.78	1128.38	1267.58	1174.13	957.45	1127.96	733.82	1006.14	776.42	1241.41	890.14	884.72	630.57	735.49	643.54	796.68	1725.46	1968.8	792.1	1346.9	862.87	1544.75
comp168044_c0_seq1_m.17694	Random slug protein 5	242.55	199.68	330	275.06	329.23	245.85	97.1	86.19	267.69	213.4	251.59	226.62	92.19	90.81	80.29	134.93	131.88	138.5	141.65	138.06	143.35	177.72	83.59	239.43	82	256.04	74.72	167.05	149.89	260.24	253.62	280.78	262.71	134.87	118.91	125.26	61	114.55	48.93
comp1680764_c0_seq1_m.29907	Signal peptidase I	0	0	0	0	0	0	0	0.84	0	0	0	0	0	0	0	0	0	0	0	0	0	0	0	0	0	0	0	0	0	0	0	0	0	0	0	0	0	0	0
comp168129_c0_seq1_m.13750	.	183.03	194.25	170.22	156.5	162.18	158.66	38.84	65.7	47.42	62.8	125.14	126.31	128.55	153.46	109.96	201.08	229.58	190.65	205.86	227.91	194.6	116.17	178.69	22.7	67.26	156.17	180.7	124.54	142.52	81.34	87.13	102.56	117.38	366.67	248.18	155.3	166.92	155.64	204.57
comp168145_c0_seq1_m.16826	Ras GTPase-activating protein 4	170.7	47.32	83.07	18.9	58.68	21.04	197.75	94.17	152	86.31	132.66	77.41	167.65	113.84	20.35	73.5	46.51	30.71	65.72	41.52	29.28	290.56	36.34	173.22	9.01	150.57	7.17	260.15	201.62	199.22	103.83	160.93	93.91	162.68	91.71	68.86	13.32	58.84	8.83
comp168191_c0_seq1_m.20224	Phosphatidyl-N-methylethanolamine N-methyltransferase	194.93	132.92	96.97	128.01	103.53	88.92	268.99	78.06	130.5	105.86	146.57	103.41	76.24	56.23	32.4	102.67	73.42	84.83	121.21	76.94	100.42	14.31	9.98	124.91	43.62	126.93	45.36	17.78	12.61	179.19	83.39	242.58	80.03	41.51	31.9	179.85	62.59	193.15	74.62
comp168392_c0_seq1_m.14393	.	142.63	164.13	121.6	155.85	119.75	116.91	35.93	52	115.71	138.37	116.98	126.39	86.01	109.95	271.4	68.88	92.08	75.76	80.18	93.18	78.13	104.05	195.83	118.13	330.06	103.81	399.75	105	114.26	99.19	123.84	97.16	141.31	124.03	158.27	73.7	248.97	75.85	229.53
comp168452_c0_seq1_m.21840	Probable NADH dehydrogenase [ubiquinone] 1 alpha subcomplex subunit 5, mitochondrial	194.55	137.7	135.23	109.36	157.21	90.12	42.25	39.67	262.03	195.39	249.3	214.41	125.61	129.2	116.55	263.51	271.84	305.51	266.3	260.23	327.26	100.65	70.43	281.55	109.06	289.54	79.76	120.08	73.48	300.12	254.67	325.98	310.6	130.32	186.75	291.14	151.6	284	124.49
comp168468_c0_seq1_m.20234	Uncharacterized protein TM_0508	377.65	558.43	272.26	398.55	247.56	359.52	30.47	45.64	553.59	522.12	552.38	372.42	58.58	37.17	353.41	122.14	188.7	163.79	136.19	217.62	154.15	264.07	538.26	221	1315.6	218.67	1788.19	245.99	263.83	165.8	160.91	188.28	173.87	75.32	134.19	138.27	2404.11	133.74	2043.17
comp168500_c0_seq1_m.14381	.	113.91	216.25	78.64	172.44	66.14	164.73	83.36	74.84	279.97	259.18	331.25	278.65	103.91	115.89	291.62	226.01	233.41	715.58	247.55	295.18	772.34	162.21	123.02	273.7	250.78	289.01	240.72	178.21	127.99	249.69	260.61	265.68	288.45	162.98	140.01	111.47	643.07	118.25	743.93
comp168503_c0_seq1_m.15305	Delta(5) fatty acid desaturase	281.73	190.25	98.65	160.57	121.23	90.46	180.83	311.21	42.76	165.28	48.76	209.71	33.11	68.97	24.15	93.38	170.25	65.09	103.99	234.07	73.47	116.97	71.35	130.86	15.52	164.36	21.12	107.97	156.58	136.3	124.07	183.33	109.61	78.53	123.57	91.82	10.81	92.95	8.34
comp168521_c0_seq1_m.12945	von Willebrand factor A domain-containing protein 3B	69.78	134.88	68.04	129.47	60.51	121.53	20.91	35.62	57.26	82.43	56.62	74.03	68.58	92.65	362.5	50.26	65.42	53.62	59.87	90.08	66.6	72.96	294.24	57.9	362.17	69.92	569.13	72.5	108.06	39.59	61.69	55.48	95.29	78.35	142.47	36.01	243.09	54.05	348.59
comp168533_c0_seq1_m.20264	.	798.81	1197.76	571.25	631.59	579.56	628.42	325.91	300.57	406.37	554.01	388.52	488.85	423.96	429.15	486.2	422.37	433.21	501.4	345.05	351.5	428.19	418.24	860.34	580.71	1398.35	445.28	1148.23	459.11	465.37	500.61	600.85	452.83	499.1	296.25	380.48	437.69	332.59	334.19	237.67
comp168547_c0_seq1_m.14877	ADP-ribosylation factor-like protein 6	5.03	4.08	10.89	12.47	14.05	15.25	0	0.21	1.15	0.33	1.32	2.47	0	1.02	0	0	0.32	0.3	0.19	1.26	0.21	0.49	0.37	0	0.2	0.19	0	0	2.16	0	0.17	0	0.21	2.21	12.54	0.16	0.8	0.2	1.95
comp168547_c0_seq1_m.14878	ADP-ribosylation factor-like protein 6	240.28	244.84	317.3	318.95	346.95	256.08	74.39	60.57	156.14	138.32	156.74	152.17	158.37	113.26	149.95	111.67	119.7	131.37	123.15	129.08	123.08	83.56	86.52	175.31	160.86	162.32	163.9	94.77	107.11	168.8	179.08	187.01	190.43	58.67	100.97	121.9	122.45	124.15	116.99
comp168550_c0_seq1_m.16874	Calcium uniporter protein, mitochondrial	141.99	61.62	81.05	33.19	71.32	25.21	141.39	105.04	220.3	180.86	233.17	203.83	144.57	126.83	59.54	132.06	101.45	76.59	143.75	100.69	87.39	139.52	51.35	250.5	32.97	278.69	29.87	139.29	78.65	287.44	219.79	323.68	259.56	129.64	88.41	122.58	16.65	126.02	10.99
comp168559_c0_seq1_m.14233	Mitochondrial import inner membrane translocase subunit TIM50	96.62	111.56	108.68	130.27	94.54	121.47	48.24	47.45	101.61	105.92	115.93	120.23	89.85	93.06	216.43	256.52	278.21	423.93	270.54	320.21	428.35	50.09	31.02	114.34	46.62	128.03	41.21	63.39	56.57	128.42	122.21	156.68	138.96	62.57	121.86	193.94	212.48	209.05	237.8
comp168563_c0_seq1_m.23284	.	0	0.52	0	0	0	0	0	0	0	0	0	0	0	0	0.75	0.72	0.23	0	0.3	0.66	0	1.99	0	0	0.88	0	1.35	0	0.97	0	0	0	0	0	2.4	0.45	3.2	0	3.24
comp168571_c1_seq1_m.22737	.	24.05	49.29	103.51	56.14	70.7	77.83	40.72	25.92	79.63	85.69	80.65	68.88	25.38	24	73.43	144.93	124.21	205.96	125.18	133.96	218.97	49.65	46.7	61.7	38.09	72.61	40.58	53.14	74.55	89.75	75.45	87.93	62.68	57.27	56.53	170.29	125.31	140.62	104.61
comp168594_c0_seq1_m.14387	.	14.95	13.77	33.89	25.48	27.02	29.3	16	5.99	16.34	15.44	21.3	15.11	35.71	19.67	156.01	22.4	20.07	36.38	20.73	21.87	32.05	14.31	11.05	16.94	1.96	15.64	3	17	18.21	16.41	14.62	15.06	13.34	21.98	25.32	25.82	8.17	20.36	6.23
comp168594_c0_seq1_m.14388	.	255.68	158.73	254.33	167.14	380.27	159.47	1855.79	1358.02	2582.45	1670.22	1889.76	1539.07	134.34	96.18	72.09	236.1	245.85	263.86	238.82	213.75	234.57	546.86	214.96	193.74	88.41	118.51	46.01	478.23	313.14	154.41	130.35	113.57	97.9	1369.65	746.28	53.76	22.13	46.8	23.16
comp168601_c0_seq1_m.22527	.	0.76	0.44	0	0	0.52	0	0	0	0.73	0.21	0	0.27	0.25	0.5	1.33	0.84	0.81	1.15	0	0	0.27	0.59	0	0	0.25	0.74	0	0	0	0.43	1.05	0	0	2	5.48	1.77	0.8	0	0.5
comp168618_c0_seq1_m.20324	Calcineurin B-like protein 6	695.43	399.28	518.41	334.01	528.46	296.82	379.59	281.46	1233.33	982.59	1136.61	1002.89	914.82	821.2	388.09	897.11	816.42	888.92	980.95	916.63	1013.37	528.6	286.32	1019.33	462.28	1151.8	454.52	536.23	403.83	876.34	893.7	1097.44	1176.75	860.06	746.34	793.06	511.12	929.9	477.95
comp168672_c0_seq1_m.14015	Serine hydroxymethyltransferase 4	212.33	198.63	315.65	294.14	328.42	246.77	86.27	54.42	174.37	190.12	183.8	189.58	118.28	89.48	121.19	117.19	80.6	114.27	130.65	92.44	134.45	67.81	70.62	191.58	165.71	194.81	132.29	56.13	47.27	214.8	168.77	252.8	184.01	83.42	77.33	111.98	47.69	123.95	58.56
comp168700_c0_seq1_m.21490	NADH dehydrogenase [ubiquinone] 1 alpha subcomplex subunit 2	961.83	711.05	840.56	629.71	982.93	443.68	105.41	80.45	872.61	700.61	910.14	825.42	333.61	231.73	172.05	749.99	615.19	741.62	1112.95	1068.08	1173.45	128.78	76.37	568.88	287.99	902.96	366.97	113.87	110.65	629.59	568.39	1190.33	956.21	159.65	210.56	790.16	493.28	907.7	569
comp168712_c0_seq1_m.7977	Methionine synthase reductase	28.66	59.66	25.94	55.4	21.95	59.57	87.12	84.24	47.52	83.89	66.62	84.76	99.92	123.01	190.27	158.98	163.94	198.17	158.61	171.96	205.31	58.75	88.84	38.41	90.94	64.95	113.88	64.58	55.68	51.4	83.7	49.53	70.15	62.32	62.51	123.64	177.96	129.79	210.79
comp168714_c0_seq1_m.7638	Serine acetyltransferase	35.69	151.55	35.86	92.84	29.04	109.62	49.33	134.63	55.71	147.19	60.14	133.34	20.15	40.36	306.38	55.48	89.86	76.67	58.18	110.15	84.9	35.36	286.9	14.05	278.76	16.73	340.8	35.55	64.58	12.92	62.72	15.88	65.76	26.83	100.63	42.46	199.72	51.78	241.64
comp168714_c0_seq1_m.7639	Serine acetyltransferase	4.27	4.91	6.04	5.23	4.26	6.81	3.25	5.06	8.65	7.96	8.93	8.03	5.41	5.93	13.55	10.07	7.73	11.3	10.37	11.78	9.62	3.14	6.04	6.15	4.62	5.34	4.08	4.64	4.29	6.1	3.62	7.24	5.35	4.63	4.35	10.47	8.86	12.57	7.04
comp168717_c0_seq1_m.25062	.	0	0	0	0	0	0	0	0	0	0	0	0	0	0	1.71	0	0	0	0	0	0	0	0	0	0.43	0.93	1.6	0	0	0	0	0	0	0	0	0	0	0	0
comp168718_c0_seq1_m.23713	.	775.43	348.89	412.47	282.71	509.85	195.82	329.35	188.98	440.91	318.62	449.19	451.39	138.54	114.69	94.39	274.1	230.8	232.12	494.94	394.99	357.62	95.13	36.38	326.1	68.62	494.17	129.08	83.29	76.19	330.88	290.36	690.77	490.57	187.56	180.63	326.37	81.93	364.64	67.03
comp168728_c0_seq1_m.24814	Receptor expression-enhancing protein 1	2283.49	1928.17	1794.11	1412.46	1890.5	1074.9	133.9	96.87	741.65	679.07	664.15	656.59	339.4	315.51	256.86	575.55	620.95	598.08	588	638.75	562.24	183.83	126.3	995.3	611.21	875.41	483.49	201.58	187.73	924.4	1100.14	1127.51	943.09	235.13	404.84	643.56	518.97	472.59	276.47
comp168742_c0_seq1_m.26348	Uncharacterized protein sll1147	838.18	1635.73	892.23	2162.08	965.23	1854.77	17.13	34.99	308.12	383.01	258.5	287.13	54.94	57.76	77.81	121.54	187.01	239.36	124.11	146.51	195.22	32.11	148.89	451.37	994.25	336.12	655.41	30.13	72.12	357.64	691.79	251.34	553.49	1.42	9.57	165.67	1580.5	131.45	1086.48
comp168766_c0_seq1_m.22886	.	7405.55	8535.15	24066.3	23246	28070.2	18976.6	22.71	19.56	841.68	310.79	834.07	917.89	62.85	12.35	14.65	2.24	2.59	2.85	1.34	1.5	6.92	833.99	973.24	70.76	57.42	62.44	81.65	1020.18	1566.94	15.12	19.1	6.83	27.43	520.33	1034.78	126.59	75.33	142.53	82.7
comp168788_c0_seq1_m.16747	Sideroflexin-5	171.17	106.19	108.28	87.03	99.52	52.62	202.47	54.33	94.82	70.46	79.27	79.62	48.86	48.09	15.17	86.58	52.09	63.95	98.62	53.36	74.77	65.91	12.85	165.34	9.24	192.91	4.64	73.63	36.25	202.89	84.92	262.15	95.42	94.2	73.64	71.4	5.31	73.08	4.32
comp168805_c0_seq1_m.7501	Haloacetate dehalogenase H-2	0.39	0.19	0.29	0.19	0.37	0.1	0.65	0.39	1.49	2.47	1.12	2.09	0.99	1.66	1.31	2.95	1.88	1.33	3.65	2.6	1.6	0.54	0.41	1.97	0.35	2.05	0.6	0.43	0.2	2.02	0.88	3.19	1.04	2.85	3.34	1.28	0.75	1.37	0.9
comp168805_c0_seq1_m.7502	Haloacetate dehalogenase H-2	158.17	243.91	82.48	62.93	78.47	76.77	73.64	122.89	110.35	292.36	104.18	258.47	47.93	43.74	106.67	40.32	36.78	51.39	37.42	35.04	45.77	87.05	373.01	45.33	879.52	49.22	669.66	79.39	82.73	39.48	63.23	35.93	65.25	79.18	82.98	19.97	13.72	17.84	11.97
comp168872_c0_seq1_m.12175	DnaJ protein homolog	209.25	361.5	199.73	352.19	149.01	350.16	333.58	345.81	221.16	335.75	246.96	251.47	218.75	233.65	796.53	266.42	310.76	459.05	265.27	328.78	462.32	122.13	181.23	195.22	444.58	203.68	500.55	132.1	112.55	231.83	201.65	229.1	199.57	99.44	222.61	216.34	1536.06	217.5	1735.35
comp168947_c0_seq1_m.17520	Proteasome subunit alpha type-3	791.08	1135.86	867.3	1016.57	793.34	954.22	453.27	875.38	594.38	712.54	608.44	596.32	332.98	351.54	976.4	313.54	465.99	631.12	305.94	477.61	601.71	731.25	836.46	554.04	1009.95	478.86	1088.65	794.18	922.9	513.53	844.14	547.6	928.85	358.78	775.98	274.4	1006.31	266.45	1093.6
comp169029_c0_seq1_m.24239	.	480.74	1043.59	635.85	543.64	939.88	426.48	43.94	47.68	31.56	96.16	73.67	83.35	62.09	40.52	29.05	159.43	138.8	181.47	188.25	168.41	242.12	119.3	284	195.15	817.35	171.38	1073.23	128.58	85.33	126.77	217.99	208.53	276.63	16.34	24.02	186.71	344.8	231.25	326.73
comp169325_c0_seq1_m.10574	Elongation factor Tu 1 {ECO:0000255|HAMAP-Rule:MF_00118}	229.61	243.3	125.7	268.85	147.16	214.64	489.08	375.56	165.49	218.42	178.68	215.97	226.18	283.23	257.21	704.03	787.8	788.28	699.02	848.61	841.61	122.6	76.38	178.2	64.79	174.97	51.03	116.91	104.81	226.6	195.9	326.82	183.02	194.43	412.1	501.38	339.66	523.02	387.65
comp169325_c0_seq1_m.10575	Elongation factor Tu 1 {ECO:0000255|HAMAP-Rule:MF_00118}	18.78	18.53	16.98	18.2	22.95	7.94	0.82	0.59	14.77	13.89	10.6	20.86	3.29	9.58	42.73	12.55	13.34	21.04	14.53	18.4	24.85	2.78	1.56	9.03	3.09	14.34	4.69	3.43	2.03	9.92	11.56	14.64	13.64	10.85	10.15	10.96	17.95	19.57	16.04
comp169334_c0_seq1_m.12490	Malate dehydrogenase, cytoplasmic	1789.24	1826.49	1762.35	1444.82	1886.77	1246.1	819.54	841.45	699.42	527.55	746.88	505.82	559.39	440.23	377.16	391.44	377.71	434.28	400.61	388.15	446.13	1044.32	753.02	570.03	260.25	537.01	197.1	998.79	1106.26	657.3	486.1	822.9	516.18	742.18	545.14	311.73	188.35	322.09	189.45
comp169334_c0_seq1_m.12493	Malate dehydrogenase, cytoplasmic	117.31	99.27	239.35	194.35	272.68	123.47	15.89	7.5	162.52	91.62	114.86	128.99	29.33	39.54	50.12	127.69	131.31	148.65	190.78	187.71	217.82	29.29	20.35	101.07	46.88	157.18	66.7	28.92	20.62	88.73	88.89	199.96	155.23	42.72	42.11	106.43	49.19	143.92	51.68
comp169468_c0_seq1_m.26057	.	2473.06	2391.47	6529.07	7352.71	6615.65	4479.13	8.82	0	2.87	1.69	1.41	2.91	30.78	0	0	3.31	2.38	2.23	9.51	9.05	1.54	79.17	74.92	11.71	35.07	22.77	51.23	73.79	122.31	4.24	21.3	12.47	20.32	3.64	4.26	87.35	32.64	144.06	54.5
comp169514_c0_seq1_m.10260	Ribonuclease TTHA0252	63	67.96	40.05	38.79	25.2	53.98	92.88	120.01	172.94	135.92	158.43	144.94	109	115.69	403.23	79.14	109.94	133.75	87.97	133.41	148.06	127.59	160.27	164.12	177.46	192.38	178.1	135.61	145.24	223.09	103.03	273.15	127.41	178.31	116.75	64.98	95.95	78.08	105.48
comp169515_c0_seq1_m.10644	Protein REVEILLE 5	193.42	372.21	145.16	158.72	107.75	234.22	128.9	99.4	39.28	69.07	58.86	89.9	53.06	62.55	69.55	90.72	80.35	79.92	105.94	101.31	101.26	189.55	354.99	95.36	395.73	170.03	522.87	183.78	214.61	132.04	103.62	116.89	98.57	130.28	100.06	66.6	47.96	72.39	58.53
comp169549_c0_seq1_m.8476	Ubiquitin carboxyl-terminal hydrolase 10-A	29.67	41.48	23.63	37.68	15.66	58.04	113.34	73.54	52.89	57.58	63.49	59.26	58.53	70.71	56.51	89.33	86.12	63.58	99.13	96.74	77.13	30.74	25.03	36.41	15.12	63.17	19.96	33.66	26.15	69.88	36.54	67.66	34.57	54.75	60.35	77.29	73.15	97.35	107.76
comp169557_c0_seq1_m.22107	Nucleoid-associated protein Shew_2234 {ECO:0000255|HAMAP-Rule:MF_00274}	332.57	256.1	253.44	291.21	313.48	213.58	202.59	149.31	399.92	365.07	397.57	426.57	256.81	265.18	156	676.96	706.24	757.11	875.2	976.25	996.19	105.51	61.79	334.49	120.17	390.23	155.22	117.69	67.75	382.94	318.48	583.44	415.03	243.03	268.56	546.63	441.15	610.4	486.59
comp169620_c0_seq1_m.18203	Ras-related protein Rab-8A	243.85	157.51	225.2	190.83	235.98	140.5	79.83	55.61	353.72	273.51	277.91	269.98	239.99	246.54	153.17	301.22	275.83	309.36	288.44	261.19	315.98	217.22	112.92	343.18	136.12	324.65	137.17	198.92	165.53	323.67	293.29	338.84	333.13	288.31	300.63	295.4	247.89	285.65	227.74
comp169654_c0_seq1_m.11804	.	348.6	168.35	116.58	65.82	89.34	53	97.95	103.42	1314.57	899.38	973.43	951.2	857.92	771.22	406.14	170.28	197.81	170.83	190.17	202.83	178.56	422.32	276.56	368.67	273.52	323.9	304.51	353.92	489.52	219.15	533.4	223.91	677.59	839.44	558.26	202.79	36.78	234.28	35.84
comp169654_c0_seq1_m.11805	.	138.18	68.74	82.63	44.91	82.59	25.49	26.55	22.85	150.32	78.72	91.79	93.52	49.67	27.22	15.96	51.59	50.02	58.72	65.28	57.88	69.3	45.74	24.55	46.34	13.17	52.14	9.04	56.52	42.88	39.86	57.91	54.83	59.25	70.26	56.23	41.52	24.4	52.23	9.85
comp169808_c0_seq1_m.23166	Dual specificity testis-specific protein kinase 2	0	0	0	0	0	0	0	0	0	0	0	0	0	0	0	0.48	0.46	0.44	0.89	0	0	0	0	0	0	0	0	0	0	0.49	0.24	0.34	0	1.37	0.48	0.89	0	0.29	1.16
comp169872_c0_seq1_m.13950	.	353.83	200.75	180.2	94.8	187.26	90.41	450.64	424.07	165.22	173.24	179.62	171.82	415.95	436.01	234.25	227.7	211.19	220.05	233.88	206.77	201.97	570.7	486.72	114.55	159.84	196.18	117.65	619.02	664.69	215.19	185.46	147.52	121.91	342.95	219.62	168.15	81.23	166.27	86.14
comp169909_c0_seq1_m.10253	Exosome complex component RRP41	37.28	23.36	51.88	45.93	54.84	34.52	8.59	4.9	61.71	53.19	58.01	50.82	35.21	38.15	30.13	64.44	54.56	65.37	65.88	61.46	68.75	12.8	5.14	45.1	7.72	48.66	7.1	12.5	11.95	42.05	32.49	43.87	34.32	23.04	22.89	79.05	19.38	86.89	17.37
comp169909_c0_seq1_m.10254	Exosome complex component RRP41	164.52	111.13	228.9	208.59	230.76	192.05	75.01	45.91	131.3	122.88	160.9	133.12	207.42	215.27	244.87	190.89	169.17	193.38	203.22	190.88	195.69	126.72	67.04	217.72	125	213.25	128.34	139.88	109.34	202.49	177.13	205.83	183.09	135.1	151.41	212.21	131.56	208.63	131.11
comp169909_c0_seq1_m.10255	Exosome complex component RRP41	75.55	30.51	63.27	55.64	76.82	29.61	4.8	0	55.27	34.46	50.22	41.54	18.82	19.4	12.08	64.24	50.34	68.58	92.62	66.62	83.1	7.25	1.8	33.92	4.06	59.38	12.49	4.14	3.52	20.36	20.31	38	35.52	50.05	30.96	44.81	10.43	68.76	6.44
comp169949_c0_seq1_m.8209	tRNA (adenine(58)-N(1))-methyltransferase catalytic subunit TRMT61A	23.7	22.7	26.78	22.9	25.5	17.47	16.73	10.38	49.51	48.42	46.94	45.8	33.81	40.38	94.9	53.38	51.6	89.1	59.53	54.32	94.12	14.83	9.86	40.21	14.35	48.38	16.88	16.37	15.17	47.75	37.1	57.65	41.32	55.92	45.16	63	37	65.83	35.5
comp169949_c0_seq1_m.8210	tRNA (adenine(58)-N(1))-methyltransferase catalytic subunit TRMT61A	330.12	304.56	465.45	369.09	417.66	425.82	34.85	39.21	651.1	516.13	560.27	552.59	260.89	244.62	130.33	711.91	663.72	720.97	779.38	710.62	768.68	313.37	267.15	755.88	614.96	842.52	606.37	329.51	281.56	630.82	692.21	655.86	797.61	176.42	241.2	697.28	612.41	703.48	536.28
comp170026_c0_seq1_m.26082	Cystatin-A2	7333.25	7802.31	8220.57	7465.6	8500.89	5702.53	743.52	549.46	1932.14	2852.11	2787.13	2463.6	536.6	779.59	334.94	2173.81	2391.63	1255.12	1944.94	1997.45	1120.92	652.21	448.55	6761.73	8177.57	4890.16	9229.83	721.44	563.12	6069.97	6860.28	5919.24	5598.39	630.83	937.01	2503.29	2688.21	1828.52	1632.04
comp170090_c0_seq1_m.5991	Phosphatidylinositol 3-kinase 1	53.06	33.94	19.13	10.74	11.69	12.73	114.65	112.35	119.44	102.41	138.14	134.82	131.2	147.6	65.68	124.04	108.89	83.83	149.54	132.3	99.81	95.44	50.47	118.2	32.8	152.7	37.54	97.41	87.89	123.46	133.96	142.63	171.05	120.36	85.16	100.9	20.96	124.63	23.37
comp170244_c0_seq1_m.10092	.	120.88	223.95	315.81	308.43	212.18	342.7	86.25	89.28	110.22	143.28	134.48	169.28	109.32	148.83	169.02	130.26	150.32	184.51	147.29	173.08	202.02	121.09	152.24	118.16	139.53	124.84	133.83	128.52	160.51	113.25	135.97	118.99	157.28	144.89	159.33	101.94	96.81	111.58	116.89
comp170306_c0_seq1_m.15978	.	577.2	723.31	262.95	264.73	312.51	220.17	533.2	809.05	249.8	616.35	193.45	503.45	263.02	339.53	301.28	127.44	169.59	158.18	121.87	123.83	116.15	253.15	1437.61	347.81	4246.8	281.59	3754.49	254.95	278.03	257	305.35	206.49	327.28	167.6	218.09	111.12	169.1	76.69	172.05
comp170353_c0_seq1_m.23070	.	0	0	0.83	0	0	1.2	0	0.55	0	0.92	0.96	0.91	0	1.66	3.15	0	0	0	0.29	0	0	0.65	0	0	0	0.84	0	0	1.89	0	0	0	0	2.68	3.72	0.22	0.89	0.57	0.28
comp170387_c0_seq1_m.9655	Protein SDA1 homolog	15.87	16.14	10.02	9.08	6.33	8.53	31.78	16.07	110.28	107.84	108.22	130.56	102.32	103.84	111.83	225.64	210.78	245.92	255.1	252.85	258.62	50.15	47.36	103.11	103.57	133.04	133.7	50.67	43.7	108.38	133.61	115.03	138.66	164.63	122.04	272.82	96.97	307.21	110.91
comp170398_c0_seq1_m.18664	Probable mitochondrial 2-oxodicarboxylate carrier	533.66	271.28	262.34	196.89	290.21	155.88	378.79	295.11	225.61	158.56	211.35	168.43	184.08	167.29	70.58	241.83	161.84	170.62	248.43	172.9	188.82	246.5	106.55	267.35	42.42	255.31	23.74	266.52	139.16	302.14	150.94	341.89	175.25	128.26	83.47	227.09	34.87	221.57	29.34
comp170400_c0_seq1_m.20269	.	30.47	13.88	10.42	5.16	10.9	7.58	112.5	55.99	65.47	60.5	86.23	72.91	62.75	45.72	20.6	65.89	53.55	38.45	67.79	57.65	49.81	49.32	16.96	78.49	10.58	107.62	16.09	62.39	28.23	148.68	57.51	128.19	54.9	72.47	44.72	56.67	8.65	62.43	6.9
comp170474_c0_seq1_m.24958	Eukaryotic translation initiation factor 4E type 3-B	180.88	202.26	189.19	205.7	182.5	189.93	171.33	153.46	190.9	267.07	192.33	268.12	438.15	455.6	303.95	331.15	402.7	440.52	296.55	410.98	370.73	194.28	211.87	349.17	258.56	230.98	204.3	160.91	172.91	293.97	390.96	260.76	255.72	157.97	262.49	285.97	389.48	213.6	333.5
comp170474_c1_seq1_m.23501	Eukaryotic translation initiation factor 4E type 3	99.31	47.08	111.38	70.86	92.02	93.58	227.83	218.61	132.07	117.55	108.64	113.49	348.66	312.01	221	146.21	183.1	240.63	174.4	207.75	180.97	270.51	192.83	145.61	114.12	129.52	110.52	260.89	158.51	152.67	170.83	117.12	179.43	258.02	399.34	104.09	171.71	114.7	165.07
comp170508_c0_seq1_m.12088	Cytosolic purine 5'-nucleotidase	106.15	167.59	141.37	119.87	112.9	109.58	38.65	45.79	65.75	84.83	74.5	98.36	43.66	60.16	279.7	166.64	224.94	256.89	184.91	285.95	276.35	55.95	97.06	118.47	96.39	154.4	236.86	55.86	80.27	140.57	63.5	163.42	60.7	102.56	96.76	92.6	262.11	105.16	311.08
comp170515_c0_seq1_m.13023	Translation initiation factor eIF-2B subunit delta	43.14	210.36	31.39	84.6	22.94	114.09	37.41	32.88	77.55	77.66	78.69	75.31	51.89	46.15	376.19	59.07	66.66	62.68	67.87	77.88	76.58	37.63	153.04	69.5	357.55	75.04	525.87	41.48	32.32	77.03	65.01	85.91	77.23	43.85	273.47	61.38	1433.76	69.5	1839.21
comp170550_c0_seq1_m.14350	Cycloartenol-C-24-methyltransferase	381.28	348.9	186.4	347.15	207.03	328.77	373.1	246.01	174.75	238.57	139.26	153.58	108.89	192.44	177.08	348.5	390.07	241.05	286.05	296.24	208.26	631.59	427.37	282.35	155.94	239.88	141.17	555.83	454.8	300.43	338.49	264.77	255.34	75.51	117.52	491.7	412.16	383.27	407.36
comp170616_c0_seq1_m.24677	.	0	0	0	0	0	0	0	0.36	0	0	0	0	0	0	0	0	0	0	0	0	0	0	0	0	0	0.42	0	0	0	0	0	0.5	0.47	1.28	0	0	0.31	0	0
comp170646_c0_seq1_m.17521	Purine nucleoside phosphorylase DeoD-type {ECO:0000255|HAMAP-Rule:MF_01627}	384.34	274.69	202.93	151.04	232.43	120.87	178.79	159.58	266.53	242.36	235.25	242.35	220.64	197.86	214.88	247.88	220.13	239.17	282.74	248.49	283.59	261.11	259.95	354.92	618.77	371.33	570.88	251.83	215.96	338.01	298.38	395.5	365.3	297.28	256.76	259.3	94.43	277.35	81.55
comp170677_c0_seq1_m.28553	.	0	0	0	0	0	0	0	0	0	0	0	0	0	0	0	0	0	0	0	0	0	0	0	0	0	1.34	0	0	2.18	0	0	0	1.56	0	1.42	0	0	0	0
comp170697_c0_seq1_m.13838	Probable serine/threonine-protein kinase DDB_G0277165	45.68	55.3	44.01	55.95	39.96	57.45	39.46	46.02	73.7	77.74	83.14	85.62	79.75	81.39	133.95	75.59	82.73	89.96	90.32	93.89	97.07	116.02	155.77	69.24	91.85	74.63	101.16	125.24	117.4	71.39	83.83	73.44	95.9	112.3	105.63	69.28	90.54	74.58	102.78
comp170697_c1_seq1_m.24720	Probable serine/threonine-protein kinase DDB_G0277165	67.24	81.79	64.34	86.47	47.88	72.03	31.49	37.22	137.28	112.38	160.97	160.78	87.96	97.8	179.08	122.91	136.2	133.63	171.77	184.97	161.04	32.18	46.77	90.43	130.23	152.97	160.96	22.54	33.4	103.26	105.69	131.56	188.94	41.07	64.02	100.6	103.84	125.81	157.71
comp170709_c0_seq1_m.15872	Charged multivesicular body protein 6	97.08	108.74	113.9	108.88	101.77	100.8	26.9	22.83	79.79	83.19	89.75	99.38	87.02	89.53	92.36	107.73	114.48	119.32	132.18	133.65	140.28	86.35	118.25	115	143.8	137.12	140.76	80.63	72.93	107.75	110.89	119.15	133.41	83.91	93.83	92.65	91.67	107.32	98.97
comp170709_c0_seq1_m.15873	Charged multivesicular body protein 6	39.98	35.94	51.06	56.17	64	50.87	29.19	27.23	52.41	80.9	89.41	68.57	62.61	66.6	67.64	58.8	59.83	76.38	71.11	56.52	66.62	66.5	77.8	68.25	100.77	56.48	87.96	51.03	77.42	65.95	69.62	53.66	63.84	102.55	160.27	55.63	70.36	64.23	45.57
comp170722_c0_seq1_m.24241	.	0.39	0	0.75	0	0.26	0	0.32	0.67	2.08	0.59	0.42	1.22	0	0	0	0.6	1.74	1.64	1.97	1.74	2.09	0.78	0	0.79	0	0	0	0	0	0	0	1.34	0.42	8.16	1.17	3.33	0	2.99	0.38
comp170723_c0_seq1_m.10663	Peptidyl-prolyl cis-trans isomerase FKBP62	4.08	1.89	4.89	2.81	4.21	2.37	1.46	0.95	4.14	3.14	6.12	2.26	2.14	4.72	1.6	2.3	1.03	2.43	2.52	1.35	2.22	2.72	2.03	2.98	1.15	3.28	0.81	4.93	3.43	3	0.88	3.93	2.45	1.65	1.62	5.98	0.91	4.43	0.66
comp170723_c0_seq1_m.10664	Peptidyl-prolyl cis-trans isomerase FKBP62	1841.89	1531.42	1395.79	1303.94	1484.15	988.77	532.85	388.01	864.6	823.68	813.88	844.7	439.75	335.32	163.57	765.76	719.58	738.79	881.47	847.92	832.81	300.2	184.07	805.54	414.01	750.48	389.42	301.32	237.56	675.46	695.83	1083.95	792.97	165.86	263.01	720.5	419.68	791.05	323.26
comp170737_c0_seq1_m.24731	.	0.44	0.39	0.85	1.8	0.89	1.33	0	0.73	0.77	0.66	0	3.23	0	0	0.65	0	0	0	0.45	0	0	0	0	0	0	0	0	0	0	0	0	0	0	0	0	0	0	0.42	0
comp170787_c0_seq1_m.17480	Random slug protein 5	265.67	91.36	159.1	76.27	140.46	49.55	358.78	181.71	262.56	242.88	301.05	269.23	388.38	320.55	99.79	358.41	288.68	240.98	411.46	346.54	274.36	263.84	120.29	345.18	89.57	423.84	77.38	267.98	193.5	348.29	249.93	425.86	303.98	370.51	310.92	278.61	91.67	285.61	90.18
comp170818_c0_seq1_m.19277	.	674.88	406.39	394.86	274.81	485.74	218.75	310.55	210.75	371.31	298.32	326.27	314.33	154.89	152.57	195.86	382.88	361.17	383.92	419.63	390.88	434.86	169.99	107.65	376.44	175.94	408.38	165.35	158.35	113.97	362.28	320.99	486.21	389.57	236.64	239.04	379.3	176.45	426.22	153.2
comp170857_c0_seq1_m.23639	.	1214.99	525.06	599.56	361.31	844.83	241.82	525.47	223.44	1360.08	845.19	1031.41	773.7	493.63	402.63	94.15	1048.95	829.87	540.91	817.09	656.04	531.1	282.61	100.07	1311.73	221.14	940.49	164.02	309.27	218.42	1115.84	935.77	1182.43	905.16	243.86	200.12	818.45	195.82	727.68	91.57
comp170858_c0_seq1_m.23124	Mitochondrial pyruvate carrier 1 {ECO:0000305}	552.33	231.25	234.07	89.88	292.57	64.89	161.84	93.37	404.56	284.49	331.23	331.99	143.85	114.21	22.1	394.7	351.05	165.71	481.75	399.96	202.37	88.53	28.07	333.91	64.45	344.37	63.48	80.44	74.46	355.7	226.86	472.16	238.63	166.66	138.05	314.31	84.09	270.14	59.2
comp170859_c0_seq1_m.24810	.	0	0	0	0	0	0	0	0	0	0	0	0	1.96	0.68	0	0	0	0	0	0	0	0	0	0	0	0	0	2.41	0	0	0	0	0	0	1.26	0	0	0	0
comp170877_c0_seq1_m.25001	.	2544.84	1765.8	1416.62	783.04	1402.91	600.02	921.29	441.55	1764.44	1449.27	1850.57	1553.93	246.2	216.81	142.49	661.04	589.37	530.33	864.63	694.74	550.16	298.19	106.85	999.07	401.48	909.93	363.74	283.86	219.6	912.58	932.49	1054.37	809.69	245.63	191.07	665.46	317.98	620.74	212.44
comp170906_c0_seq1_m.12558	Glutathione synthetase, chloroplastic	18.82	40	9.17	29.46	7.79	33.69	25.62	35.69	33.12	49.35	36.03	45.54	34.78	41.49	373.34	46.9	66.92	99.1	46.61	79.39	90.54	22.09	122.13	49.04	202.63	48.76	237.63	23.08	24.74	51.78	80.12	54.48	79.42	25.28	46.18	42.29	236.79	45.94	245.1
comp170913_c0_seq1_m.6002	Syntaxin-16	5.27	4.96	2.68	2.25	2.3	2.25	4.3	6.79	10.28	13.86	14.47	15.21	17.91	23.34	27.13	16.58	18.4	21.96	15.88	18.43	19.65	14.09	13.58	2.53	8.39	13.57	11.63	18.87	14.97	14.75	15.34	8	7.24	21.82	10.55	13.66	14.82	10.73	17.45
comp170913_c0_seq1_m.6003	Syntaxin-16	109.33	150.21	195.47	191.34	169.77	226	21.63	23.25	194.12	182.01	181.83	202.52	78.84	92.51	91.21	250.88	263.96	301.97	259.95	290.25	315.26	131.67	178.7	210.1	312.31	260.15	350.26	139.72	135.38	178.64	208.36	197.68	256.63	79.86	129.95	209.64	463.42	239.86	521.4
comp170914_c0_seq1_m.21798	.	482.44	191.06	201.72	120.21	239.66	82.32	255.87	176.29	292.4	192.06	201.19	138.39	366.92	313.3	205.6	298.82	212.44	141.84	257.22	158.4	99.56	9.57	1.79	191.24	27.19	109.88	20.03	5.86	3.51	91.76	57.01	45.15	49.55	308.09	154.53	220.2	51.01	178.47	29.54
comp170918_c0_seq1_m.22137	.	0	0	0	0	0	0	0	0.35	1.09	0.93	0.44	0.43	0	0	1.24	0	0.3	0	0	0	0	0	1.81	0	0	0	0.92	0	1.18	0	0.32	0	0	0	0	0	0	0.78	0
comp170940_c0_seq1_m.18317	Hippocalcin-like protein 4	257.43	167.02	190.05	142.24	184.83	133.14	328.09	271.01	372.1	317.02	358.47	327.73	562.96	489.27	243.17	350.76	335.69	328.03	392.48	330	395.9	430.69	250.88	372.31	159.62	384.35	130.9	365.36	388.65	359.38	383.44	374.72	412.06	568.91	571.98	334.1	143.78	323.73	113.56
comp170966_c0_seq1_m.2167	Autophagy-related protein 2	14.64	29.91	15.33	13.67	10.15	19.79	11.09	19.31	17.23	21.5	25.79	27.59	22.07	26.83	45.74	16.27	19.04	20.56	19.45	23.61	22.73	33.67	68.1	12.53	50.75	20.27	68.58	39.88	51.61	15.36	21.54	14.89	25.96	33.52	38.81	11.85	34.91	15.02	50.93
comp170966_c0_seq1_m.2168	Autophagy-related protein 2	3.15	2.65	3.58	2.55	2.46	2.18	0.65	0.77	7.13	5.77	6.35	6.41	3.21	3.09	1.61	6.73	6.11	7.41	7.69	7.64	8.17	3.17	2.44	4.91	1.87	6.62	1.32	4.05	5.06	4.83	4.94	5.81	5.97	3.91	3.26	5.4	1.85	6.6	2.65
comp170966_c1_seq1_m.24730	.	6.49	23.89	0	0	0	5.45	3	5.91	8.59	19.03	19.42	20.14	0.77	17.16	20.79	21.32	8.9	9.98	24.17	17	19.55	7.92	21.38	5.37	38.11	18.5	68.24	11.32	4.65	9.52	25.87	12.52	23.51	2.1	4.71	7.23	28.9	15.11	47.99
comp171037_c0_seq1_m.28841	.	0	0	3.01	0	4.84	0	0	0	0	0	0	0	3.01	0	0	0	0	0	0	0	0	0	0	0	0	0	0	0	0	0	0	0	1.72	0	0	0	0	0	0
comp171091_c0_seq1_m.16790	GDP-mannose transporter GONST5	19.99	351.81	14.98	356.74	12.68	346.18	6.52	81.73	21.84	298.54	18.9	290.45	9.51	65.46	142.89	53.11	363.21	128.17	54.24	392.02	129.16	6.18	140.54	42.86	707.91	49.42	882.92	5.34	47.37	43.26	246.44	46.85	241.73	6.73	116.32	46.79	410.66	50.33	341.97
comp171120_c0_seq1_m.18241	Eukaryotic translation initiation factor 6 {ECO:0000255|HAMAP-Rule:MF_03132}	315.15	747.26	246.65	500.85	255.05	417.05	135.2	169.05	119.76	263.72	148.53	216.55	190.37	222.83	567.11	225.5	332.18	379.1	221.98	345.39	346.81	255.82	381.64	202.08	493.8	169.96	550.04	258.78	276.18	182.28	342.24	172.83	298.38	358.28	829.2	305.67	1984.1	284.87	1607.16
comp171176_c0_seq1_m.21885	Protein BOBBER 1	165.95	131.33	193.05	173.14	203.95	135.09	109.02	63.09	320.54	215.65	260.74	222.78	95.71	84.52	67.9	139.7	129.98	141.95	149.44	145.95	164.48	49.67	30.06	173	72.35	209.58	77.62	61.78	55.27	195.24	180.71	254.28	219.56	47.1	77.2	152.88	120.28	138.82	111.11
comp171195_c0_seq1_m.25655	L-lysine 6-oxidase	0	0	0	0	0	0	0	0	0	0	0	0	0	0	0	0	0	0	0	0	0	0	0	0	0	0	0	0	0	0	0	0	0	0	0	0	0	0	0
comp171278_c0_seq1_m.15280	Mitochondrial genome maintenance protein MGM101	39.79	47.57	29.8	71.36	31.29	57.61	39.29	27.57	55.44	47.01	57.65	54.97	38.72	50.16	70.34	264.26	308.79	439.28	276.29	328.11	456.9	20.56	7.52	53.66	9.95	65.71	8.32	24	18.84	68.34	60.34	93.89	55.6	29.27	54.5	132.95	131.67	148.13	146.02
comp171280_c0_seq1_m.28106	Adenosylhomocysteinase {ECO:0000255|HAMAP-Rule:MF_00563}	0	0	0	0	0	0	0	0.63	0	0	0	0	0	0	0	0	0	0	0	0	0	0	0	0	0	0	0	0	0	0	0	0	0	0	0	0	0	0	0
comp171296_c0_seq1_m.18245	Rac-like GTP-binding protein 5	417.48	170.67	178.22	79.34	188.78	45.63	206.83	149.41	412.18	373.35	425.15	377.31	691.08	594.3	157.94	486.98	388.23	402.42	512.26	412.06	407.32	184.48	70.24	545.53	130.62	464.34	105.32	176.84	143.07	496.37	423.87	492.3	466.47	311.87	266.23	535.2	123.42	475.91	81.45
comp171356_c0_seq1_m.11586	.	74.49	56.56	59.28	59.5	50.18	49.77	83.4	70	164.38	155.1	152.86	151.5	80.12	84.1	81.27	165.74	144.82	149.75	180.33	156.41	172.67	101.26	78.94	126.72	98.18	165.88	90.08	114.38	87.88	169.06	150.03	198.53	162.65	54.96	54.36	172.95	63.83	180.2	63.01
comp171368_c0_seq1_m.18403	Vacuolar-sorting protein SNF7	358.04	517.59	585.77	449.5	492.59	622.21	261.22	334.6	866.01	1055.19	782.76	918.83	512.11	529.28	514.81	1005.58	1205.88	1196.71	919.44	1115.51	1098.29	414.3	663.96	1142.89	2865.89	1007.54	2877.69	412.79	470.79	1114.73	1466.76	999.41	1422.16	351.28	707.91	983.17	2086.57	853.79	1674.62
comp171391_c0_seq1_m.18891	.	0	0.9	0.59	1.08	0.43	0.66	0	0.21	0	0	0.23	0.43	0.22	0	1.7	0	0	0	0.2	0	0	0.51	0	0	0	0	0	0	2.25	0	0.17	0	0	2.32	8.87	0	0.5	0	0.21
comp171398_c0_seq1_m.26254	.	0	0	0	0	0	0	0	0	0	0.48	0.73	1.45	0	0.5	0	21.07	19.83	15.67	11.77	5.78	9.81	0	0	0	0.57	0.67	0	1.84	1.58	0.49	0	0	0	0	0	5.2	0.89	1.86	1.96
comp171441_c0_seq1_m.26252	Leishmanolysin-like peptidase	0	0	0.67	0	0	0	0	0.48	1.66	0	0	0	0	0	0	0.48	0	0	0.74	0	1.51	0	0	0.41	0	0	0	0	0	1.47	0.49	0	0	0	0.89	0.43	0	0	0.65
comp171446_c0_seq1_m.22854	Ras-like GTP-binding protein rhoA	106.94	46.05	79.91	42.96	67.35	33.72	111.8	84.04	173.37	184.55	167.23	156.52	221.16	192.03	137.59	177.68	160.39	208.58	148.4	131.81	191.54	120.84	79.7	155.93	97.43	122.47	79.39	77.01	62.89	141.66	139.83	139.58	163.1	75.03	103.72	207.47	68.78	166.21	40.68
comp171456_c0_seq1_m.19342	.	90.4	38.09	55.9	31.26	67.9	30.74	60.41	32.6	336.08	151.52	261.01	234.01	186.19	153.66	132.66	187.19	136.59	160.14	227.38	159.46	200.89	61.27	18.73	181.79	25.17	266.92	33.93	55.35	43.29	205.29	180.39	288.79	209.65	173.07	119.61	148.67	33.32	160.2	23.13
comp171484_c0_seq1_m.25424	DNA-directed RNA polymerase subunit beta' {ECO:0000255|HAMAP-Rule:MF_01322}	0	0	0	0	0	0	0	0	0	0	0	0	0	0	0	0	0	0.7	0	0	0	0.93	0.7	0	0	0	0	0	0	0	0	0	0	0	0	0.35	0	0	0
comp171490_c0_seq1_m.15822	Putative elongation of fatty acids protein 1 {ECO:0000250|UniProtKB:P40319}	602.97	314.95	533.2	527.73	763.39	357.48	317	114.53	122.53	108.53	176.81	133.12	494.02	542.81	152.13	684.72	679.72	512.17	759.77	767.36	530.96	323.63	142.6	1794.19	1273.86	1641.86	1021.2	436.92	381.58	1392.1	997.16	1088.93	1298.54	51.9	32.32	693.11	216.29	814.9	239.34
comp171498_c0_seq1_m.16359	Alpha-centractin	0	0.28	0.08	0.61	0.34	0.54	0.32	0.98	1.71	2.23	4.9	1.56	0.2	1.35	0.6	0.82	1	0.61	0.4	0.43	0.97	1.44	0.36	0.33	0.18	0.08	0.56	1.15	1.06	0.23	0.44	0.18	0.44	2.63	10.41	0.49	0.93	1.13	0.75
comp171511_c0_seq1_m.29184	Coiled-coil domain-containing protein 108	0	0	0	0	0	0	0	0	0	0	0	0	0	0	4.82	0	0	0	0	0	0	0	0	0	0	0	0	0	0	0	0	0	0	4.43	4.87	0	0	0	0
comp171513_c0_seq1_m.22683	Osteoclast-stimulating factor 1	1551.12	668.64	597.67	225.65	630.41	156.28	676.58	340.14	1016.97	651.03	960.58	752.17	666.77	453.15	101.49	463.53	364.39	171.35	598.56	437.52	245.85	438.82	118.57	1081.71	272.5	1227.56	305.4	418.9	281.32	1096.82	851.66	1473.01	1108.6	712.49	306.79	386.29	109.45	404.19	79.59
comp171531_c0_seq1_m.14640	.	74.76	40.38	21.54	5.22	15.76	6.72	87.28	65.09	381.63	256	318.01	236.21	583.35	516.12	363.87	355	300.04	398.23	305.23	247.56	367.78	546.99	202.05	703.42	200.43	604.69	165.67	503.16	356.5	723.31	649.72	601.37	563.3	422.1	296.45	365.26	95.66	325.55	73.92
comp171568_c0_seq1_m.22817	Glycine cleavage system H protein, mitochondrial	821.59	588.72	522.43	497.46	664.99	422.29	512.08	483.94	1132.38	1323.43	1130.22	1613.73	730.92	688.91	335.34	1884.83	2195.34	1479.68	2311.75	2818.12	1721.59	236.71	156.82	1793.76	951.2	1776.24	917.02	211.78	175.3	1674.77	1786.35	2223.32	2016.67	588.87	922.05	1696.85	1119.81	1566.17	838.48
comp171589_c0_seq1_m.17458	Uncharacterized protein R166.3	497.63	494.5	1075.09	1182.9	1276.4	961.27	67.26	77.83	145.87	204.41	153.8	170	258.91	230.13	194.9	274.87	425.05	458.29	217.45	360.49	352.81	381.52	431.02	208.22	249.67	163.81	218.44	370.72	454.62	134.9	216.18	111.35	193.48	294.24	539.29	245.52	574.76	189.18	427.2
comp171591_c1_seq1_m.16458	D-beta-hydroxybutyrate dehydrogenase	164.25	113.08	146.94	118.72	173.87	101.21	127.05	100.97	136.22	134	146.85	122.86	208.37	125.6	96.27	351.98	292.65	331.15	320.65	278.62	317.3	86.53	48	103.44	25.59	85.41	19.78	80.3	98.04	99.02	89.22	101.88	83.11	186.48	165.94	295.54	125.11	228.56	89.65
comp171603_c0_seq1_m.13722	Probable RNA-binding protein sce3	126.53	126.04	139.29	187.53	112.03	179.41	379.88	215.03	291.53	298.05	286.85	287.97	255.35	315.93	609.03	501.41	477.99	731.39	525.07	535.41	727.99	158.65	143.42	332.28	148.51	380.83	173.11	151.87	106.64	367.82	173.2	397.64	157.77	455.38	368.59	401.32	493.96	411.92	511.89
comp171604_c0_seq1_m.26624	.	0.76	0	0	0	0	0	0	0.5	0	1.55	0.79	0.79	0	1.06	0	0.51	0	0.47	0	0.91	0	0	0	0	0	0	0	0	0	0	0	0	0	0	0	0	0	0	0
comp171622_c0_seq1_m.26366	Enhancer of rudimentary homolog	570.87	345.08	376.48	326.42	418.52	182.61	258.09	138.93	917.7	726.22	664.28	607.46	316.64	324.23	326.13	428.97	435.27	418.37	528.01	446.53	426.31	68.35	36.32	761.4	225.35	686.79	199.3	90.88	51.7	705.69	695.94	990.16	698.26	143.9	278.48	492.33	387.05	432.11	229.44
comp171674_c0_seq1_m.20625	.	1234.65	1433.4	1295.42	1420.95	1476.79	1019.18	192.79	289.25	625.9	641.58	686.45	656.05	189.2	166.1	519.59	290.41	388.95	617.65	335.4	513.57	660.27	441.04	454.83	501.37	852.62	563.46	1013.97	467.74	446.86	501.26	757.37	686.91	1009.85	271.99	411.66	236.42	850.46	272.12	1177.23
comp171685_c0_seq1_m.9624	.	9.71	8.24	5.97	3.67	4.06	2.24	3.97	3.16	16.65	17.73	15.52	17.36	9.24	11.83	12.41	14.48	12.84	14.38	13.98	12.36	12.95	12.16	9.81	21.64	12.4	17.52	9.43	14.51	9.32	19.84	18.14	19.6	18.05	9.44	8.53	16.77	5.01	16.26	3.74
comp171685_c0_seq1_m.9625	.	186.81	121.39	84.06	111.67	98.26	67.78	55.74	45.18	72.06	87.92	58.72	72.59	95.29	119.86	184.66	50.91	65.83	50.03	53.63	74.15	52.31	0	0.43	58.49	103.34	59.08	108.22	0	0	27.8	77.35	17.51	73.8	48.95	59.47	68.13	153.01	62.66	137.69
comp171719_c0_seq1_m.17071	Very-long-chain 3-oxoacyl-CoA reductase-like protein At1g24470	560.85	250.62	261.86	86.62	282.04	74.06	459.81	195	184.96	144.44	168.16	151.86	142.84	134.29	47.25	90.72	64.47	27.23	112	79.58	31.21	441.76	212.02	249.55	72.5	282.28	73.26	439.18	345.83	356.65	168.29	409.94	167.56	147.04	69.77	126.78	28.14	133.42	21.63
comp171725_c0_seq1_m.18331	NADH dehydrogenase [ubiquinone] flavoprotein 2, mitochondrial	166.33	124.6	103.23	118.01	91.04	102.92	84.22	92.03	208.87	197.57	190.12	258.52	92.11	110.36	48.56	144.49	154.58	109.87	181.43	215.2	148.8	90.89	48.48	174.57	51.31	200.52	44.11	88.06	89.79	233.39	177.49	330.42	209.79	122.4	175.54	148.82	26.37	169	22.3
comp171729_c0_seq1_m.16642	Chaperone protein DnaJ {ECO:0000255|HAMAP-Rule:MF_01152}	293.38	170.69	152.27	87.41	180.06	72.16	116.94	61.64	272.18	161.69	230.19	161.77	196.09	152.71	68.86	126.11	100.8	91.94	138.52	95.77	95.87	59.3	22.35	166.11	26.26	163.43	20.15	51.84	43.88	190.14	137.73	216.42	143.71	104.53	83.1	151.25	38.56	132.33	29.61
comp171729_c0_seq1_m.16643	Chaperone protein DnaJ {ECO:0000255|HAMAP-Rule:MF_01152}	9.75	0.87	1.89	0.5	1.31	0	4.61	1.17	1.68	3.25	1.05	1.02	1.59	3.61	0.35	5.44	2.45	1.32	8.07	6.72	3.7	0	0	3.79	0	3.32	0	0	0	4.82	2.57	9.71	3.76	5.7	6.97	3.66	0.34	5.51	0.47
comp171747_c0_seq1_m.20352	Cathepsin Z	359.96	342.19	189.07	135.67	227.16	113.68	801.81	794.67	152.6	286.68	149.44	216.71	267.43	260.6	199.33	220.86	205.84	192.82	159.66	147.79	134.19	305.65	367.09	325.41	371.89	193.35	214.42	298.49	255.72	308.74	272.67	203.88	171.44	194.3	149.4	207.12	48.55	142.12	35.07
comp171758_c0_seq1_m.16586	.	0.59	1.58	3.43	0	5.49	2.86	0.45	0	12.66	15.59	21.3	12.33	0.89	4.07	7.77	8	10.15	2.68	6.17	8.95	6.39	1	0.74	5.47	1.01	4.57	0.66	0	5.81	0.86	4.27	0.7	1.95	15.88	75.56	15.35	12.55	5.93	5.04
comp171771_c0_seq1_m.19896	.	166.07	126.55	198.06	165.45	233.34	109.28	91.7	59.41	181.34	138.16	195.17	177.18	127.68	127.56	133.47	113.85	101.79	127.23	146.04	111.98	162.11	86.46	55.19	161.53	46.49	182.24	36.52	77.57	83.55	179.91	143.73	198.49	157.64	105.39	135.27	142.86	72.19	144.21	80.7
comp171778_c0_seq1_m.9049	Calcineurin subunit A	149.95	109.42	100.39	69.58	68.39	69.59	185.04	177.84	278.53	313.16	321.75	329.51	250.42	285.78	288.33	277.28	267.51	327.83	308.34	297.19	348	228.25	185.69	281.14	165.74	296.58	164.15	241.51	241.78	270.65	284.58	296.94	334.06	294.19	289.98	264.03	133.52	293.56	146.95
comp171778_c0_seq1_m.9050	Calcineurin subunit A	346.54	1701.48	444.42	2152.97	493.01	1859.54	56.85	63.08	184.43	190.18	175.26	229.06	171.25	158.33	316.9	248.56	273.92	376.15	325.74	313.8	371.49	105.02	103.92	246.88	231.37	244.94	338.11	118.65	143.99	223.72	209.69	305.55	238.19	163.69	240.41	283.56	235.67	293.37	170.21
comp171825_c0_seq2_m.16958	.	344.53	254.31	405.06	334.1	364.99	299.59	179.79	130.41	329.01	242.18	358.46	290.71	568.2	582.86	335.18	254.45	220.13	239.94	269.9	241.97	234.67	607.48	296.61	371	88.72	360.78	68.79	632.43	571.81	355.95	304.25	350.09	327.14	646.88	579.37	217.29	55.76	214.89	51.1
comp171839_c0_seq1_m.24187	Nuclear transport factor 2	1060.77	761.22	704.29	557.97	735.24	442.92	374.9	230.69	765.18	645.62	748.06	722.92	762.22	552.77	317.31	654.52	598.05	549.16	813.18	701.41	571.1	214.04	118.02	788.79	333.2	615.49	335.25	160.49	161.04	712.76	612.92	794.54	665.84	247.44	305.75	955.26	661.58	921.03	496.46
comp171841_c0_seq1_m.10393	Alpha-amylase 3	190.22	84.71	60.51	30.48	53.66	26.66	134.92	110.66	130.31	124.66	151.34	150.65	48.72	55.71	35.42	75.94	61.13	66.17	84.01	73.03	78.42	145.67	87.1	153.4	64.38	171.5	42.66	141.24	145.72	173.71	111.91	186.03	140.19	74.65	43.62	53.53	10.03	64.65	8.54
comp171843_c0_seq1_m.25531	.	60.06	53.12	70.08	58.1	99.44	42.49	0	1.88	14.08	10.34	17.04	16.2	4.33	0	3.78	3.28	9.47	7.24	9.27	6.4	4.4	9.62	3.99	4.84	5.04	6.53	6	3.62	4.67	1.91	4.76	2.42	1.49	40.31	39.26	8.48	20.39	15.73	7
comp171889_c0_seq1_m.21268	Probable ribosome biogenesis protein RLP24	439.96	452.11	468.46	546.31	504.49	464.35	365.51	218.96	335.63	399.36	395.19	413.03	719.56	621.79	603.49	963.98	948.7	1140.43	1189.7	1213.35	1341.76	440.51	472.37	419.38	590.48	484.84	724.51	390.02	370.5	329.98	536.62	453.28	620.51	1086.48	1224.15	1062.73	1087.33	1150.06	1161.64
comp171902_c0_seq1_m.28061	Dynein heavy chain 1, axonemal	0	0	0	0	0	0	0	0	0	0	1.19	1.22	0	0	1.7	0	0	0	0	0	0	0	0	0	0	0	0	0	0	0	0	0	0	1.53	2.53	0	0	0	0
comp171925_c0_seq1_m.3789	Vacuolar protein sorting-associated protein 11 homolog	21.77	15.22	9.68	2.73	6.12	5.29	48.73	40.28	35.81	26.77	50.52	37.71	58.56	56.49	25.08	31.51	21.66	27.47	39.11	27.79	32.89	57.77	19.25	35.27	4.88	50.73	4.37	62.42	56.67	40.82	34.74	44.02	47.74	44.48	23.93	22.75	2.25	30.15	2.29
comp171953_c0_seq1_m.24413	.	1510.31	1021.83	1161.79	786.65	1269.82	598.79	268.21	283.22	1338.94	1269.82	1156.12	1026.34	476.17	514.82	273.03	1627.83	1449.31	1275.06	1369.94	1192.89	1161.56	374.16	204.71	1697.04	675.98	1189.57	476.82	297.58	259.15	1472.77	1377.01	1379.98	1183.93	48.05	84.52	1834.17	723.28	1430.28	446.96
comp171954_c0_seq1_m.17007	Eukaryotic translation initiation factor 2 subunit alpha	217.78	318.12	261.52	494.35	250	425.32	130.54	92.1	263.42	214.5	236.16	212.46	250.26	280.98	485.87	252.01	238.7	317.49	278.09	258.65	330.15	218.4	173.28	249.16	169.52	255.83	191.45	210.56	173.2	244.07	225.63	278.65	240.64	208.51	300.12	278.38	873.62	314.34	1034.8
comp171956_c0_seq1_m.14676	.	12.17	3.82	7.23	5.26	4.81	7.19	30.06	58.77	181.5	236.25	163.42	315.08	249.71	289.9	375.57	197.79	205.41	155.62	239.35	269.99	208.11	25.34	22.47	87.86	35.99	100.45	46.89	19.68	24.31	73.36	67.45	77.81	75.94	148.52	355.95	308	169.12	381.54	168.31
comp171956_c0_seq1_m.14677	.	0	0	0	0	0	0	0	0	2.55	0	0	0	0	0	5.24	0	2.11	0.98	0	0	0	0	1.29	0	0	0	0	0	0	0	0	0	0	0	0	0	1.94	0	1.78
comp171974_c0_seq1_m.7040	TBC1 domain family member 24	18.89	24.02	9.49	7.73	6.18	10.08	34.18	35.84	40.57	39.36	44.14	44.3	47.67	55.82	81.15	45.37	57.58	67.16	54.1	70.33	71.32	54.87	66	40.33	38.14	52.52	38.05	59.84	60.23	44.1	42.92	49.35	54.92	73.62	72.14	35.9	44.24	42.08	63.59
comp171987_c0_seq1_m.13734	Eukaryotic peptide chain release factor GTP-binding subunit ERF3A	76.23	94.67	75.37	94.06	54.67	101.52	108.78	70.34	149.53	156.81	169.6	154.18	107.2	119.03	140.05	174	150.17	196.1	175.18	160.11	211.74	91.49	76.85	134.61	97.59	136.8	101.92	90.39	79.34	136.97	131.7	146.1	130.44	106.86	106.67	189.57	335.98	207.26	420.33
comp171992_c0_seq1_m.19016	Glutathione S-transferase class-mu 28 kDa isozyme	133.76	112.69	66.22	82.17	69.83	60.84	257.21	267.72	62.08	101.4	79.32	105.01	108.85	131.38	65.65	75.77	98.49	29.23	99.32	115.5	27.99	37.29	41.79	121.4	35.67	132.99	34.16	38.12	38.29	142.53	166.15	178.11	186.85	49.65	81.6	56.5	45.28	55.86	46.21
comp172050_c0_seq1_m.16833	Uncharacterized protein YtfP	0.25	0.15	0	0.09	0	0	0.25	0.51	0.53	0.9	0.39	1.72	0.31	0	0.72	1	2.09	1.34	0.58	1.88	1.83	0.25	0	0.69	0.19	1.25	0.1	0	0.73	1.18	0.54	0.28	0.83	1.01	1.13	2.35	0.37	1.82	0.17
comp172055_c0_seq1_m.10045	GTP-binding protein 1	21.3	55.68	15.07	38.29	13.61	39.27	37.03	65.7	31.61	66.81	40.16	60.72	47.06	65.09	389.02	28.76	45.93	33.98	33.07	58.86	38.25	40.06	111.01	27.86	100.67	32.56	131.73	39.14	47.39	30.43	55.45	35.16	65.4	64.94	153.14	24.77	168.98	29.52	217.85
comp172104_c0_seq1_m.14247	Histone deacetylase 1	363.72	535.94	241.17	542.69	262.7	473.02	177.61	236.37	296.78	433.59	303.42	456.71	205.97	303.07	534.93	308.29	742.12	569.73	345.87	876	621.52	202.43	238.72	298.22	217.71	319.01	267.39	215.39	251.1	322.15	472.29	413.62	548.5	246.96	515.5	253.04	724.26	289.53	861.64
comp172125_c0_seq2_m.20742	.	0	0	0.16	0	0	0	0	0	0.68	0.72	0.78	0.18	1.48	0.55	0.49	0.74	0.85	0.13	0.34	0.18	0.18	0.44	0.33	0	0.18	0	0	0	0	0.45	0	0	0.37	0	0.6	0.14	0.14	0.18	0.17
comp172130_c0_seq1_m.27014	.	0	0	0	0	0	0	1.2	0	0	0	1.79	0	0	2.85	0	0	0.55	0	0	0	0	0	0	1.45	0	0	0	0	1.76	0.58	0	1.06	0.96	0	1.03	0	0	0	0.8
comp172130_c1_seq1_m.24215	.	0	0	0.37	0	0	0	0	0	0.34	1.17	1.25	1.6	0	0.68	0.59	2.37	0.57	0.27	1.16	0	0	0.78	0.58	0.78	0	0.37	0	0	0	0.6	2.08	1.75	0.42	0	1.16	1.37	0	0.74	0
comp172134_c0_seq1_m.20449	.	144.6	100.87	185.16	153.01	196.68	105.62	21.08	17.18	78.9	75	94.98	85.23	41.52	47.64	53.26	49.07	39.3	62.27	52.94	50.32	54.61	62.49	47.82	71.56	25.42	75.33	21.61	68.95	60.9	69.92	71.55	83.59	89.76	54.94	56.85	66.08	20.68	61.24	13.24
comp172135_c0_seq1_m.22560	.	2.55	0.45	0.74	0.8	1.59	0.54	0	0	1.47	0	0.86	0.54	0.25	2.03	0	0.42	0	0	0	0	0.28	0	0	0.19	0	1.75	0	0	0.88	0.65	0	0.29	0.56	0.81	0	0.6	0.2	0.26	0
comp172142_c0_seq1_m.24047	.	2.93	1.94	1.42	0.38	1.25	1.88	0	0	1	1.99	0.4	0.39	1.32	0.99	0.29	0.86	1.11	2.1	0.37	0	1.19	0	0	1.52	0.35	1.43	0	0	1.11	4.4	2.6	0.85	0.81	2.23	0	2.94	0.27	0.72	0
comp172150_c0_seq1_m.17372	.	125.34	94.84	37.07	23.92	33.63	23.1	12.51	8.73	12.61	27.67	12.17	31.49	7.05	9.38	10.18	11.87	8.82	5.76	11.58	10.32	8.55	19.72	29.72	56.1	82.73	62.42	84.92	21.79	19.21	61.87	39.7	73.74	41.74	9.4	9.14	8.6	4.75	9.5	2.49
comp172162_c0_seq1_m.25644	.	0	0	0	0	0	0.55	0	0	1.4	1.62	0	0	0	0	0	1.62	1.56	4.06	6.43	3.26	3.04	0	0.72	0.35	0	0	0	0	0	1.24	0.41	0	1.85	0.8	0.77	0	0	1.55	0
comp172196_c0_seq1_m.14238	Probable ADP-ribosylation factor GTPase-activating protein AGD11	25.1	15.71	12.35	9.82	9.76	11.12	4.49	6.8	17.56	21.21	20.75	22.29	10.96	13.74	8.23	13.7	12.2	15.11	14.57	13.14	10.09	9.83	9.5	24.52	12.21	25.85	8.15	15.62	13.58	28.12	33.78	24.69	37.94	13.75	10.93	12.97	0.54	11.38	0.56
comp172202_c0_seq1_m.23026	.	34.54	76.33	53.35	151.39	53.43	144.92	4.57	31.22	68.23	162.49	63.36	229.49	12.12	26.76	10.38	16.22	92.75	36.15	21.31	133.02	34.6	1.97	9.32	57.71	37.21	78.62	37.21	7.55	19.24	46.68	130.26	61.77	153.98	5.95	89.37	21.36	16.52	18.15	14.52
comp172216_c0_seq1_m.19315	.	0	0	0	0.27	0.36	0.57	0	0.44	0.13	0.45	0.59	0	0	0	0.39	0.46	0	0.1	0.13	0.14	0.14	1.06	0	0	0	0.13	0	0.57	0	0.23	0	0.29	0	2.79	2.13	0.33	0.55	0	0.39
comp172222_c0_seq1_m.10701	Protein YIPF3	2.34	4.71	2.18	6.35	2.16	5.32	0.26	2.38	4.15	13.21	5.02	18.58	4.21	4.34	3.61	1.56	15.83	3.15	2.22	21.82	3.72	0.53	2.95	2.58	6.99	2.84	11.84	0.84	3.87	2.17	15.21	3.84	13.93	17.47	80.93	3.51	22.62	2.42	18.05
comp172222_c0_seq1_m.10702	Protein YIPF3	41.91	30.28	29.24	25.03	28.65	17.63	8.54	4.36	28.04	25.34	30.22	27.72	32.52	27.12	12.64	22.84	21.92	23.78	23.99	24.22	24.01	17.87	6.68	37.1	11.41	37.09	4.13	21.26	11.42	36.41	31.8	39.58	31.53	30.81	26.68	34.96	7.92	30.27	4.1
comp172262_c0_seq1_m.17014	.	42.32	31.78	20.9	12.77	22.9	5.62	15.45	6.87	38.35	27.67	31.06	28.6	15.37	13.69	6.43	16.83	11.09	15.91	13.17	14.62	10.53	13.06	9.24	21.19	4.56	24.28	2.94	10.77	11.42	25.23	16.28	24.02	14	16.88	17.19	13.05	2.19	9.87	1.69
comp172278_c0_seq1_m.13796	.	15.89	31.95	12.56	35.59	12.44	40.6	3.92	23.05	30.31	65.41	36.57	61.85	51.08	60.96	84.89	53.95	73.71	80.12	52.91	83.9	73.4	40.42	122.63	30.45	180.71	27.14	206.65	43.89	40.7	19.17	49.94	17.54	51.81	58.31	156.2	61.84	209.65	64.32	210.76
comp1722869_c0_seq1_m.27669	.	3.13	1.89	0	0	2.01	0	0	0	0.76	2	0	0	0	0	1.6	0	0.63	0.59	0	1.3	0	0	0	1.11	0	0	1.15	2.27	0	0.67	0	2.58	1.16	0	0	0	0.6	0	0
comp172397_c0_seq1_m.12956	.	0	0	0.13	0	0	0.15	0	0	0	0	0	0	0	0	9.64	0	0.11	0.22	0	0	0	0	0.27	0	0.14	0	0.62	0	0	0	0	0	0	0	0.25	0	0.57	0	0.41
comp172397_c0_seq1_m.12957	.	0	0	0	0	0	0	0	0	0	0	0	0	0	0	8.3	0	0	0.37	0	0	0.61	0	0	0	0	0	0	0	0	0	0	0	0	0	0	0	0.38	0	0
comp172402_c0_seq1_m.13348	.	13.34	11.2	6.29	6.31	7.07	5.36	5.8	4.92	31.79	33.05	32.15	33.91	25.21	27.96	18.89	26.66	27.9	33.96	28.85	32.07	36.02	16.86	11.97	31.09	14.26	37.07	10.74	21.55	11.41	25.89	33.49	32.04	42.4	29.47	34.34	22.27	11.42	25.79	11.11
comp172470_c0_seq1_m.25509	.	0	0	0	0	0	0	1.65	0.41	1.8	0.39	0.57	1.12	0	0.85	0	0	2.26	0.71	0	0	0	0	0	0.68	0	0	0.6	0	1.38	0	0	0.63	1.18	0.77	0	0.36	0	0.5	0
comp172472_c0_seq1_m.29314	.	0	0	0	0	0	0	0	0	0	0	0	0	0	2.6	0	0	0	0	0	0	0	1.65	0	0	0	0	0	0	0	0	0	0	0	0	0	0	0	0	0
comp172485_c0_seq1_m.16188	Membrane-associated tyrosine- and threonine-specific cdc2-inhibitory kinase wee-1.3	0.08	0.07	0.3	0.08	0.16	0	0	0	0	0.14	0.18	0	0	0	0.08	0.14	0	0.13	0.08	0.08	0	0.46	0.17	0	0.09	0.15	0.09	0.37	0.34	0	0.42	0	0	0.66	0.15	0.14	0.07	0.42	0
comp172485_c1_seq1_m.25253	Tankyrase	0	0	0	0	0	0	0	0	0	0	1.1	2.25	0	0	0	0	0	0.61	0	0	0	0	0	0.57	0	1.04	0	4.64	0	0	0	0	0	0	1.2	0	0	0.9	0
comp172504_c0_seq1_m.22722	.	107.3	96.21	119.49	111.83	150.61	69.48	18.81	12.98	101.72	59.68	75.98	77.04	59.37	49.93	70.61	54.9	64.34	91.99	69.08	61.18	92.03	32.65	21.87	93.08	38.39	86.58	29.06	33.4	31.8	97.27	93.06	109.33	71.07	32.69	71.4	78.18	89.59	73.38	55.24
comp172515_c0_seq1_m.20858	NFU1 iron-sulfur cluster scaffold homolog, mitochondrial {ECO:0000250|UniProtKB:Q9UMS0}	31.46	50.99	20.84	52.89	21.03	42.88	18.31	19.77	42	53.4	32.33	41.63	51.21	63.33	117.75	77.22	107.33	112.02	63.49	71.15	77.05	33.58	38.92	62.44	56.85	47.2	54.01	32.34	32.86	62.49	59.56	40.29	45.92	34.08	70.95	87.04	150.83	64.19	94.56
comp172531_c0_seq1_m.17616	40S ribosomal protein S2-4	0	0	0	0	0	0	0	0	0	0	0	0	1.94	2.12	1.6	0	0	0	0	0	0	0	0	0	0	0	0	0	0	0	0	1.07	0	0	0	0	0	0	0
comp172560_c0_seq1_m.26371	Adenylate cyclase	0	0	0	0	0	0	0	2.86	0.55	0	0	0	0	0	0	0	0	0	0	0	0	0	0	0	0	0	0	0	0	0	0	0	0	0	0.89	0	0	0	0
comp172569_c0_seq1_m.23134	Bardet-Biedl syndrome 4 protein homolog	0	0	0	0.3	0	0.3	0	0.28	2.18	3.25	5.81	2.14	0.28	1.95	7.59	0	0	0	0	0	0	0	0.97	0.83	0.86	0.57	2.62	1.07	0	0.24	0.47	0	0.32	16.29	41.39	1.32	4.92	0.58	3.73
comp172583_c0_seq1_m.16722	Proteasome assembly chaperone 2	106.61	121.09	107.6	109.12	91.61	91.2	25.04	36.61	167.89	137.61	166.05	142.08	34.33	38.5	71.83	62.05	78.53	92.91	72.24	95.42	96.38	49.91	38.15	122.03	124.84	135.32	128.7	62.27	60.22	147.92	164.1	175.79	183.34	69.89	84.69	59.4	155.4	69.61	193.48
comp172601_c0_seq1_m.18653	.	0.11	0	0.22	0	0.08	0	0.11	0.26	0.94	0.6	0.13	0.97	0.66	1.17	0.35	1.02	0.49	0.37	1.01	0.61	0.99	0	0	0.46	0	0.56	0	0.51	0	0.42	0.51	0.64	0.87	0.38	0.42	0.87	0.2	1.57	0.23
comp172603_c0_seq1_m.16771	Ankyrin repeat-containing protein C6C3.08	12.03	20.27	9.72	14.73	8.65	10.94	0.75	2.87	22.75	24.04	15.56	23.71	1.72	1.91	14.22	6.56	13.77	12.25	10.58	16.32	14.97	2.51	10.64	10.46	48.16	12.94	70.94	8.02	4.52	12.19	23.27	17.01	30.58	8.35	18.08	9.83	62.09	7.96	63.48
comp172651_c0_seq1_m.20723	.	0	0	0.88	0	0	0.2	0	0.2	0.54	0.46	0.83	0.19	0.39	0.39	0.52	1.73	0.15	0.43	0.91	0	0.4	1.4	1.4	0.14	0.19	0.54	0	1.52	0	0.48	0.78	0	0	1.79	6.11	0.45	0.9	0.19	0.37
comp172686_c0_seq1_m.17157	.	0.28	0.41	0	0.6	0.13	0	0.18	0	1.87	0.67	1.42	1.51	0	0	0.4	1.2	0.66	0.63	0.75	1	0.41	0.82	0.41	1.39	0.42	2.7	0.65	0.87	1.21	2.96	2.38	2.12	3.21	0.96	1.07	0.57	0.33	0.4	0.39
comp172689_c0_seq1_m.24055	.	0	17.81	0.36	31.43	0	37.18	0	0	0	0	0	0	0	0	0.58	0	0	0	0	0	0	1.52	2.27	0	0	0	0	3.76	5.55	0	0.29	0	0	0	0	0	0	0	0
comp172733_c0_seq2_m.20957	.	10.97	1.77	8.22	7.61	11.73	9.39	12.89	1.97	24.32	10.66	10.2	14.64	17.27	17.91	20.74	16.62	12.1	22.54	16	10.32	22.7	1.82	1.36	12.85	2.66	16.98	0.56	1.52	1.33	12.82	8.21	12.85	1.65	20.32	12.74	18.63	4.49	27.12	1.44
comp172744_c0_seq1_m.20871	.	112.3	55.36	59.68	54.08	65.06	38.35	7.44	6.66	96.88	60.1	71.56	95.17	22.27	16.13	10.53	42.25	39.79	42.89	64.87	56.28	63.06	35.43	27.48	83.55	26.59	112.73	23.14	35.84	30.93	66	61.66	105.19	93.77	40.38	40.21	53.55	19.19	68.29	23.57
comp172774_c0_seq1_m.23010	.	0	0	0	0	0	0	0.25	0.81	0.53	0.45	0.94	0.6	0.55	0	0.24	0.46	0.67	0.42	0.85	0.93	0.61	0	0.96	0	0	1.66	0	0	0.94	0.24	0	0	0	2.21	0.92	0.22	0.44	0	0
comp172827_c0_seq1_m.19165	.	98.78	73.06	100.37	93.43	105.75	74.34	27.31	19.39	83.02	62.51	71.15	74.11	40.21	32.28	416.08	40.44	59.24	143.36	48.9	70.18	154.73	43.83	27.04	68.49	26.6	84.48	24.79	40.5	37.05	73.27	80.29	89.62	89.82	37.34	38.63	46.4	38.18	42.22	34.08
comp172834_c0_seq1_m.21658	Dual specificity protein phosphatase 5	3.3	0.36	1.8	1.74	3.88	0.44	0.75	0.22	4.87	3.45	2.81	4.39	3.04	4.31	8.95	7.93	3.74	4.67	5.38	7.41	4.48	1.03	2.69	2.04	1.92	4.87	4.48	2.5	1.51	4.3	2.46	5.16	3.4	2.34	2.86	4.8	9.42	8.3	7.07
comp172846_c0_seq1_m.28291	.	0	0	0	0	0	0	0	0	0	0	0	1.33	0	5	0	0	0	0	0	0	0	0	0	0	0	0	0	0	0	0	0	0	1.43	0	12.04	0	0	0	0
comp172866_c0_seq1_m.21871	.	2.17	1.71	0.84	0	0	0	0	0	0.42	0.18	0.74	0.92	0	0.67	1.38	0.74	1.42	0.67	1.09	0.71	0.47	0	0.4	0.82	3.57	3.84	5.2	0	0	2.43	1.47	3.45	1.9	0	0	0	0.35	0.45	0
comp172870_c0_seq1_m.17069	Autophagy protein 5	94.74	155.56	109.77	121.78	103.76	135.97	35.64	38.98	75.21	77.08	84.23	90.17	86	93.21	118.47	92.48	108.48	144.29	105.21	127.34	145.51	79.91	218.62	89.93	256.69	92.17	236.99	92.66	108.85	89.11	106.78	85.57	113.45	91.66	171.76	86.88	262.15	94.08	246.46
comp172883_c0_seq1_m.23015	.	0.56	0	0.55	0	0.19	0	0.49	0.81	0.27	0	0.31	1.49	1.37	0.55	0.72	0.23	1.56	0.63	1.7	0	0.31	0	0.96	0.41	0	2.76	0.32	0	0.94	1.65	0	0.32	0.62	0.88	1.38	0.65	0	1.13	0
comp172905_c0_seq1_m.25089	.	0	0	0	0	0	0	0	0	0	0.35	0	0	0	0	3.77	0	0	0	0	0	0	0	0.66	0	0.43	0	0	0	0	0	0	0	0	0	0	0	0.33	0	0.46
comp172921_c0_seq1_m.16463	.	0.08	0.42	2.87	3.26	5.44	10.66	0.24	0	0.25	0.07	0.37	0.43	0	0.48	0	0.07	0.28	0.13	0.32	0.34	0.35	0.95	0.53	0.13	0.45	0.16	0.46	0.76	0	0.3	0.22	0.27	0.09	0.27	0	0.07	0.5	0	0.49
comp172939_c0_seq1_m.13305	Bystin	5.47	3.18	1.93	2.5	2.52	1.75	15.51	3.41	19.82	14.54	22.1	16.01	15.12	18.55	12.62	19.76	13.71	26.98	25.45	15.67	32.29	3.75	1.02	10.77	2.89	14.82	6.66	2.16	1.26	14.44	12.18	23.17	9.23	21.33	7.39	34.8	4.98	45.65	4.47
comp172965_c0_seq1_m.7749	Acylpyruvase FAHD1, mitochondrial	0.51	1.49	1.39	1.14	0.66	1.1	1.48	0.47	1.44	2.22	1.74	1.93	0.82	0.06	0.93	1.95	1.42	3.56	2	1.27	3.62	0.72	0.97	2.27	4.17	2.01	2.04	1.37	0.64	1.76	1.16	2.33	1.78	2.17	1.1	2.65	0.38	2.53	0.29
comp172965_c0_seq1_m.7750	Acylpyruvase FAHD1, mitochondrial	199.13	74.54	98.23	43.75	109.2	24.51	135.26	61.04	86.51	57.57	72.49	72.07	54.12	42.7	17.24	60.42	47.66	36.21	83.04	53.73	40.41	38.43	12.45	104.35	14.78	123.06	7.8	35.16	28.86	137.69	77.34	177.26	92.03	49.14	24.98	78.62	9.36	80.3	6.24
comp173020_c0_seq1_m.19633	Golgi apparatus membrane protein TVP23 homolog B	257.46	315.78	338.1	353.38	401.52	267.93	22.22	27.3	96.9	148.68	125.26	147.15	68.63	80.42	122.01	111.27	123.38	162.13	115.11	135.07	145.99	96.26	137.41	155.02	262.88	157.08	263.76	93.02	112.17	128.84	147.8	151.02	187.36	74.33	107.75	111.42	184.15	94.76	150.94
comp173025_c0_seq1_m.23607	.	0	0.85	0	1.68	2.22	0.67	0.55	0.3	0.9	3.32	1.79	0.68	0	0.61	0.79	0.26	0	0	0	0	0	0	0	0	0.63	0.63	0.37	0	0	0	0.52	0	0.35	0	0.51	0.24	0.49	0.32	0.32
comp173035_c0_seq1_m.16810	.	82.96	442.07	241.75	546.08	217.98	581.54	2.62	13.91	49.03	107.53	45.64	81.49	23.02	33.8	330.69	103.92	246.24	214.09	89.09	248.59	197.68	35.39	357.24	42.61	1163.16	30.5	1254.36	43	75.27	34.13	90.44	36.18	81.88	53.19	375.34	98.68	2815.3	85.46	2116.32
comp173062_c0_seq1_m.19547	Putative methyltransferase DDB_G0268948	0.14	0	0.13	0	0	0	0.78	0.31	0.56	2.13	0.63	1.32	0.16	0.77	0	1.1	0.47	0.11	0.82	0.44	0.6	0	0.56	0.11	0	0	0	1.2	0.55	0.12	0.12	0.15	0.15	0.69	4.27	0.35	0.23	0	0
comp173087_c0_seq1_m.1990	DNA-directed RNA polymerase subunit alpha {ECO:0000255|HAMAP-Rule:MF_00059}	0	0	0	0	0	0	1.07	2.02	0	0	0	0	0	0	0	0.11	0.05	0.15	0	0.06	0.06	8.04	9.3	0	0.07	0	0	5.51	5.93	0.06	0	0	0	0	0	0.16	0	0.26	0.12
comp173087_c0_seq1_m.1991	DNA-directed RNA polymerase subunit alpha {ECO:0000255|HAMAP-Rule:MF_00059}	0	0	0	0	0	0	1.71	2.1	0	0	0.21	0	0	0.22	0	0.17	0.08	0.15	0	0	0.1	6.18	13.67	0	0	0.18	0	5.15	7.12	0	0	0	0.1	0	0	0.24	0.08	0.1	0
comp173087_c0_seq1_m.1992	DNA-directed RNA polymerase subunit alpha {ECO:0000255|HAMAP-Rule:MF_00059}	0	0	0	0	0	0	3.73	4.5	0	0	0	0	0.65	0	0	0	0.17	0	0.2	0	0	8.17	16.4	0	0.21	0.2	0	9.95	7.49	0	0	0	0.22	0	0	0.33	0	0.21	0
comp173087_c0_seq1_m.1994	DNA-directed RNA polymerase subunit alpha {ECO:0000255|HAMAP-Rule:MF_00059}	0	0	0	0	0	0	0.68	2.27	0	0	0	0	0.51	0	0	0.21	0.2	0	0	0	0.28	17.34	21.44	0	0	0	0	16.61	16.65	0	0	0	0.28	0	0	0.4	0	0	0
comp173087_c0_seq1_m.1995	DNA-directed RNA polymerase subunit alpha {ECO:0000255|HAMAP-Rule:MF_00059}	0	0.24	0	0	0	0	1.46	2.96	0	0	0	0	1.09	0	0	0	0	0	0	0	0	3.81	13.74	0	0	0	0	2.08	3.72	0	0	0.32	0	0	0.46	0	0	0	0
comp173087_c0_seq1_m.1996	DNA-directed RNA polymerase subunit alpha {ECO:0000255|HAMAP-Rule:MF_00059}	0	0	0	0	0	0	8.83	8.95	0	0	0	0	0	0	0	0.46	0	0.63	0.85	0.31	0	4.48	8.12	0	0	0	0	8.39	5.62	0	0	0	0	0	0	0.43	0	0.28	0.28
comp173087_c0_seq1_m.1998	DNA-directed RNA polymerase subunit alpha {ECO:0000255|HAMAP-Rule:MF_00059}	0	0	0	0	0	0	0.67	2.43	0	0	0	0	0	0	0	0	0	0	0	0	0	2.43	3.63	0	0	0	0.46	0	1.18	0	0	0	0	0	0	0	0	0	0
comp173087_c0_seq1_m.1999	DNA-directed RNA polymerase subunit alpha {ECO:0000255|HAMAP-Rule:MF_00059}	0	0	0	0	0	0	8.31	10.36	0	0	0	0	1.95	0	0	1.78	0.34	0	0	0	0.52	40.84	67.59	0	0	0	0	29.63	32.41	0	0	0	0	0	0	0.66	0	0.9	0.92
comp173087_c0_seq1_m.2000	DNA-directed RNA polymerase subunit alpha {ECO:0000255|HAMAP-Rule:MF_00059}	0	0	0	0	0	0	3.56	2.17	0	0	0	0	0	0	0	0	0	0	0.62	0.69	0	11.96	13.38	0	0	0	0	6.7	8.72	0	0	0	0	0	0	0	0.78	0.54	0
comp173087_c0_seq1_m.2001	DNA-directed RNA polymerase subunit alpha {ECO:0000255|HAMAP-Rule:MF_00059}	0	0	0	0	0	0	0.95	9.1	0	0	0	0	0	0	0	0.45	0.43	0.41	2.68	0	0	34.27	43.39	0	0	0	0	19.28	12.11	0	0	0	0	0	0	0	0	0	0
comp173087_c0_seq1_m.2002	DNA-directed RNA polymerase subunit alpha {ECO:0000255|HAMAP-Rule:MF_00059}	0	0	0	0	0	0	6.72	11.63	0	0	0	0	1.49	0	0	1.47	0.47	0.45	0.76	0	0	50.63	45.17	0.42	0.59	0.69	0	41.07	27.26	0	0	0	1.58	0	0	0	0	1.91	0
comp173087_c0_seq1_m.2003	DNA-directed RNA polymerase subunit alpha {ECO:0000255|HAMAP-Rule:MF_00059}	0	0	0	0	0	0	0.56	7.14	0	0	0	0	1.05	0	0	0.53	0.51	0	0	0	0	40.33	55.02	0	0.63	0	0	27.47	21.81	0	0	0	0	0	0	0	0.49	0	0
comp173087_c0_seq1_m.2004	DNA-directed RNA polymerase subunit alpha {ECO:0000255|HAMAP-Rule:MF_00059}	0	0	0	0	0	0	0	2.79	0	0	0	0	1.15	0	0	0.6	0	0.54	0	0	0	5	3.73	0	0	0	0	0	9.09	0	0	0	0	0	0	0	0	2.38	0.86
comp173087_c0_seq1_m.2005	DNA-directed RNA polymerase subunit alpha {ECO:0000255|HAMAP-Rule:MF_00059}	0	0	0	0	0	0	0	5.37	0	0	0	0	2.1	0	0	0	1.53	0	0	0	0	17.59	29.61	0	0	0	0	7.73	12.85	0	0	0	0	0	0	0	0	3.22	0
comp173112_c0_seq1_m.11839	.	12.19	8.3	10.25	8.24	8.8	9.83	12.95	12.42	12.3	14.55	16.56	13.27	19.79	23.34	12.62	29.86	23.47	31.76	27.62	19.56	29.58	11.48	5.43	13.93	3.73	13.7	2.28	9.1	6.72	17.04	11.9	15.02	11.18	22.92	13.56	27.49	7.79	27.96	8.16
comp173156_c0_seq1_m.18116	Magnesium transporter MgtE	48.69	57.03	59.43	79.13	68.74	54.44	10.53	7.45	26.9	21.54	22.72	30.12	15.44	15.57	44.53	22.56	29.21	22.6	19.46	27.92	31.98	12.23	9.63	24.47	22.09	19.82	27.48	9.28	12.79	19.72	22.71	27.89	24.43	12.31	19.39	21.33	38	19.82	35.18
comp173186_c0_seq1_m.6337	Probable phosphatidylinositol 4-phosphate 5-kinase MSS4	16.86	25.81	25.89	25.07	17.3	29.57	4.2	7.97	17.6	22.12	22.12	25.08	12.78	16.93	21.1	22.89	26.63	27.98	23	28.42	28.9	14.54	27.73	11.75	24.45	23.28	32.99	16.33	18.15	15.63	18.44	18.19	19.88	14.64	15.13	17.77	27.58	18.32	27.62
comp173193_c0_seq1_m.18228	.	13.92	5.24	3.66	1.89	3.47	1.07	0.91	0.63	11.19	11	5.43	10.57	28.03	52.03	52.34	11.59	16.28	22.73	14.33	16.2	30.87	12	10.09	5.31	3.1	3.52	5.23	5.68	8.07	6.25	8.67	3.84	4.8	14.22	18.03	24.86	13.19	21.99	10.63
comp173195_c0_seq1_m.27485	Tenascin-N	0	0	0	0	0	0	0	0.57	0.71	0	0	0	0	0	0	0	0	0	0	1.19	0	0	0	0	0	3.72	0	0	1.85	0	0	0	0	1.28	0	0	0	0	0
comp173220_c0_seq1_m.26869	.	0	0	0	0	0	0	0	0	0	0	0	0	0	0	3.73	0	0	0	0	0.98	0	0	0	0	0	0	0	2	0	0	0	0	0	1.1	0	0	0	0	0
comp173231_c0_seq1_m.24650	.	2.81	1.29	0	0	1.77	4.83	0	1.37	0	0.85	0	2.91	2.15	0	1.87	0	0	0	0	0	0	0	0	1.38	0.97	0	0	0	2.18	2.54	2.56	1.78	0	0	8.53	1.44	0	0	0
comp173233_c0_seq1_m.29877	Intraflagellar transport protein 57 homolog	0	0	0	0	0	0	0	1.69	0	1.19	2.09	0	0.89	0	0	2.3	2.21	2.05	2.49	2.85	0	0	0	1.88	1.34	0	0	0	0	1.18	4.78	0	0	0	3.79	1.96	3.03	3.14	0
comp173239_c0_seq1_m.16751	.	88.61	37.77	66.6	39.43	54.93	35.15	5.72	3.39	114.46	69.48	97.41	83.84	41.88	33.53	30.53	100.29	79.3	82.13	116.72	80.06	103.62	22.94	12.5	94.25	24.38	102.29	23.54	25.35	25.02	68.07	72.15	73.59	84.24	83.57	74.27	71.73	24.71	89.78	19.96
comp173239_c1_seq1_m.21890	.	0	0.89	0	0.51	2.01	0.49	4.3	7.09	1.71	6.62	0.54	18.3	0	0	0	0	0	0	0.52	0	0.54	0	0	0	0	0	0	1.52	2.66	1.13	1.87	1.75	1.65	0	2.12	0	0.35	0.47	0
comp173243_c0_seq1_m.24805	Bardet-Biedl syndrome 5 protein homolog	0	0	0	0	0	0	0	0	0.78	0.34	0.97	0	1.5	2.28	1.32	0	0	0	0	0	0	0	0	0	0	0	0	0	0	0	0	0	0	0.66	13.12	0	0.32	0	0
comp173245_c0_seq1_m.27142	.	0	4.92	7.39	4.22	0.7	8.72	0	0	0	10.3	0	0	0	0.65	0	0	1.95	0	0	0	0	1.34	3	0	13.61	0	0	0	1.95	1.38	2.77	0	0	0	8.37	0	1.23	0	0
comp173251_c0_seq1_m.17153	.	77	44.07	88.34	35	66.23	36.15	15.72	12.99	166.18	114.17	125.7	110.52	123.95	125.45	98.77	185.22	177.27	216.24	136.74	137.47	179.89	122.98	62.57	141.11	44	112.7	33.42	114.43	91.59	134.52	116.93	101.26	124.36	129.53	151.91	177.83	56.7	147.72	40.58
comp173276_c0_seq1_m.11189	Putative RNA-binding protein Luc7-like 1	21.07	16.98	15.66	11.86	13.28	11	14.76	14.22	87.72	82.28	91	93.83	27.83	40.13	65.01	74.92	71.42	85.56	93.48	87.36	104.36	26.28	14.38	84.39	26.39	113.39	30.61	31.63	29.28	79.08	82.58	114.68	105.1	38.71	33.64	73.18	29.31	87.48	27.09
comp173276_c0_seq1_m.11190	Putative RNA-binding protein Luc7-like 1	126.93	109.45	243.32	194.64	243.17	144.41	49.84	21.8	135.51	195.47	178.64	177.06	78.38	84.81	82.89	291.84	255.31	335.4	270.9	288.92	334.92	22.98	10.73	178.64	32.73	204.14	24.7	24.36	27.79	232.36	153.59	252.74	150.2	63.84	71.93	293.59	90.67	249.08	76.19
comp173312_c0_seq1_m.24510	.	112.59	160.43	720.73	637.71	809.05	563.1	0.37	1.52	13.77	14.3	14.66	25.51	1.16	2.34	0.34	0	0	0	0	0	0	16.67	15.06	0.92	2.11	1.82	1.05	11.7	16.65	0	0	1.09	2.06	1.37	2.7	2.9	4.93	4.42	3.61
comp173313_c0_seq1_m.10771	Speckle-type POZ protein-like	5.39	10.51	1.92	2.75	1.03	2.57	4.56	6.51	14.63	14.8	16.43	17.91	10.21	16.41	3.47	9.86	13.48	4.39	14.07	16.34	4.98	11.04	8.95	14.33	5.1	14.07	6.21	10.48	11.31	13.72	14.46	12.4	15.93	17.79	21.81	8.56	18.14	12.14	20.11
comp173313_c1_seq1_m.24038	.	1.18	16.29	3.43	3.57	4.32	6.29	24.48	18.69	22.4	29.07	20.05	36.98	19.55	13.12	1.17	26.96	21.92	7.28	19.11	33.73	6.39	15.94	14.87	17.49	4.54	32.02	6.57	16.76	18.89	27.55	18.78	19.52	32.45	16.72	23.86	11.13	22.75	18.34	33.63
comp173342_c0_seq1_m.17391	.	104.92	55.48	47.87	30.11	39.33	19.89	68.03	57.77	38.02	51.52	40.36	66.35	44.33	45.83	11.04	25.08	22.2	20.37	25.72	27.9	22.15	31.36	11.62	48.87	7.61	51.2	7.49	32.19	33.03	47.52	64.06	50.24	72.08	55.9	47.2	39.19	1.57	43.23	1.03
comp173349_c0_seq1_m.24421	.	0	7.86	0	1.61	0	1.42	0	2.27	0	1.98	0	1.76	0.79	0	0	0	0	0	0	4.5	3.74	0	1.21	0	0	0	0	0	0	0	0	0	0	0	1.62	0	2.57	0	1.53
comp173353_c0_seq1_m.5717	RAB6A-GEF complex partner protein 1 {ECO:0000250|UniProtKB:Q4ADV7}	4.54	3.64	1.97	2.28	1.46	1.54	3.7	3.5	9.32	9.83	9.84	9.64	7.64	8.73	8.71	9.86	8.39	11	10.82	10.48	14.13	6.89	7.86	9.19	7.96	11.44	6.8	7.01	6.06	8.7	8.68	10.25	9.38	8.67	6.36	7.7	2.96	8.46	5.14
comp173564_c0_seq1_m.28996	.	0	0	0	1.47	0	0	0	0	0	1.83	3.09	1.6	0	0	3.27	1.78	0	1.6	0	0	0	1.55	2.33	0	2.1	0	6.83	0	0	0	0	0	0	4	15.16	0	7.96	0	1.39
comp173602_c0_seq1_m.23696	.	0	1.16	0	0	0.9	0.68	0	0.3	0	0.26	0.73	0.35	1.22	0	1.34	0.53	0	0.72	0.33	0	0	0	0	0.23	0.95	0.96	0	0	0	0.27	0	0	0	2.02	0	0.49	0	0	0
comp1739801_c0_seq1_m.29051	.	0	0	0	9.23	0	0	1	0	0	0	0	0	3.09	0	0	0	0	0	0	0	0	0	1.19	0	0	0	0	0	0	0	0	0	0	0	0	0	0	0	0
comp174012_c0_seq1_m.21999	NADH dehydrogenase [ubiquinone] iron-sulfur protein 4, mitochondrial	478.27	373.59	380.26	343.14	404.61	263.26	77.33	64.03	383.2	332.78	391.87	413.04	177.61	160.43	186.02	401.03	352.33	399.28	521.79	509.24	508.8	167.62	100.76	398.78	202.11	486.36	242.99	164.65	106.74	409.53	400.26	587.78	478.37	241.82	215.95	430.3	210.61	443.87	208.16
comp174031_c0_seq1_m.26782	.	0	0	0	0	0	0	0	0	1.22	0	0	0	0	0	0.46	0	0	0	0	0	0	0	0	0	0	0	0	0	0	0	0	0	0	1.07	0	0	0	0	0
comp174110_c0_seq1_m.6779	Rho GTPase-activating protein 24	28.2	20.38	33.18	20.04	23.3	22.46	50.59	47.47	78.23	63.35	88.59	70.16	69.32	57.27	31.47	102.4	84.02	92.09	111.93	89.73	103.34	61.48	39.1	42.46	25.33	77.45	22.56	68.25	58.07	66.35	62.01	71.23	71.42	72.51	39.97	72.1	16	80.83	16.7
comp174433_c0_seq1_m.11592	Probable splicing factor 3A subunit 1	4.49	6.91	2.39	3.98	2.67	4.99	4.21	7.89	16.42	26.9	14.44	29.31	8.97	11.75	22.27	12.84	21.05	19.5	14.22	23.8	20.7	7.19	12	12.9	11.28	16.52	9.81	7.22	11.42	14.18	25.77	14.94	26.23	9.57	23.87	12.53	8.6	15.52	8.23
comp174551_c0_seq2_m.23770	.	0	0.29	0	0.35	0	0	0.56	0	0.61	0	0.74	0.35	1.23	0	0.81	0.27	0	1.46	1.69	1.48	1.08	0.71	0	0	0	2.28	0	0	0	1.36	0	0	0	0	0.53	0	0	0.66	0.98
comp174558_c0_seq1_m.9634	Folylpolyglutamate synthase, mitochondrial	28.87	70.54	49.66	137.99	44.1	113.83	16.44	13.92	9.58	9.97	10.39	9.18	9.06	11.01	9.31	8.55	6.86	8.1	10.17	6.33	8.44	9.17	9.69	9.55	4.42	10.19	4.2	12.32	10.38	11.89	10.01	12.1	11.4	8.11	7.13	11.78	3.04	11.46	3.1
comp174565_c0_seq1_m.22752	.	0	0	0	0	0.39	0.3	0.49	0	0	0	0	0	0	0	0	0	0	0	0	0	0.31	0.64	0	0	0	0	0	0	0	0	0	0	0	0	0	0	0	0.56	0
comp174574_c0_seq1_m.12481	Probable E3 ubiquitin-protein ligase LUL2	53.18	80.18	50.43	56.13	40.75	60.84	13.92	22.26	55.71	68.37	55.34	73.68	42.97	47.42	93.88	63.19	64.59	93.86	69.7	74.27	96.66	47.28	93.77	68.24	184.78	73.56	199.48	51.18	53.92	65.39	75.43	74.18	85.02	61.33	77.31	55.44	78.57	57.76	75.25
comp174580_c0_seq1_m.17664	Geranylgeranyl transferase type-2 subunit beta	37.78	45.97	47.53	52.37	34.77	48.55	13.49	14.95	48.54	42.66	41.67	39.58	11.71	9.03	8.61	33.52	32.45	36.34	36.14	31.6	37.91	24.65	22.12	46.18	39.48	42.31	32.34	23.18	22.62	38.18	38.25	50.26	48.61	8.37	11.43	30.06	25.08	31.42	21.95
comp174612_c0_seq1_m.23811	.	0	0	0	0	0	0	2.29	1.23	0.93	0.8	2.62	1.07	0.31	1.25	0	0.27	0.26	0.25	0	0	0	0	0	1.18	0	1.32	0	0	0	1.1	0	1.95	1.11	0	0	0.5	0	0.33	0
comp174629_c0_seq1_m.14220	Splicing factor 3B subunit 6-like protein	3.2	3.04	4.48	4.03	5.73	3.68	5.69	2.14	5.03	4.33	5.81	5.55	2.48	1.21	2.87	2.14	1.57	1.96	1.12	0.6	1.54	1.37	1.43	7.01	0.42	5.03	0.33	2.62	1.61	12.29	2.98	8.58	1.97	1.6	2.15	1.88	0.83	1.21	0.48
comp174629_c0_seq1_m.14222	Splicing factor 3B subunit 6-like protein	77.81	51	93.05	77.76	72.86	46.21	8.08	13.83	131.24	104.34	125.46	100.75	32.76	23.51	47.43	110.6	89.92	116.19	104.42	73.47	119.17	13.01	3.24	84.81	30.91	102.83	24.69	23.88	12.64	98.38	78.34	123.79	102.68	49.97	35.59	105.7	35.45	89.9	40.51
comp174673_c0_seq1_m.21592	Signal recognition particle 19 kDa protein	195.52	238.99	287.12	289.62	323.87	211.55	25.74	31.85	170.66	148.44	178.58	157.07	61.81	38.32	107.87	98.82	106.76	135.51	143.3	140.63	158.41	49.96	67.56	129.65	109.87	160.18	99.95	70.99	81.05	158.39	134.71	200.69	157.44	91.17	148.77	106.57	271.65	107.83	306.27
comp174689_c0_seq1_m.7817	.	29.47	30.57	20.52	17.91	13.55	22.02	29.58	27.54	62.05	67.8	74.45	80	67.68	71.81	55.01	82.65	85.93	100.23	88.45	90.56	100.67	44.77	44.13	33.79	46.03	72.57	54.75	50.07	46.35	64.1	61.45	54.7	57.65	98.01	78.67	75.24	56.61	78.89	60.1
comp174690_c0_seq1_m.25608	Probable 3-hydroxyacyl-CoA dehydrogenase	0	0	0	0	0	0	0.42	0	0	0	0	0	0	0	0	0	0	0	0	0	0	0	0	0	0	0	0	0	0	0	0	0	0	0	0	0	0	0	0
comp174702_c0_seq1_m.28452	.	222.95	320.24	60.16	50.22	89.12	33.65	19.52	14.11	81.28	107.53	76.97	75.08	14.67	3.66	4.86	35.87	26.8	40.21	19.6	25.81	23.47	98.2	246.76	286.4	1161.64	243.42	831.66	131.4	83.5	275.5	307.02	216.97	301.49	26.07	19.29	39.79	21.52	39.77	19.41
comp174702_c1_seq1_m.23425	.	148.3	213.73	45.15	31.17	61.75	37.75	25.09	18.72	28.3	53.71	38.91	40.85	19.99	19.76	14.3	13.14	12.39	16.78	15.59	15.06	12.12	95.88	290.92	122.47	600.33	91.04	349.8	98.96	137.97	140.85	183.42	115.92	140.84	18.66	18.32	19.2	7.16	14.16	5.11
comp174713_c0_seq1_m.25828	.	0	2.82	0	3.12	1.03	0	0	0	0	0	0.82	0	0	1.08	0.92	0	0.51	0	0	0	0	0	0	0.45	1.26	2.27	0.87	1.96	0	0.54	0	0	2.6	1.07	1.93	0.95	0	0	0
comp174731_c0_seq1_m.17659	50S ribosomal protein L22 {ECO:0000255|HAMAP-Rule:MF_01331}	60.9	41.84	96.87	74.74	80.49	85.55	64.24	32.08	93.69	76.58	84.63	85.67	93.67	87.53	75.37	149.82	117.88	151.8	157.96	135.62	159.27	58.64	24.34	93.68	23.57	97.95	27.23	52.09	39.76	102.43	74.76	108.68	66.68	82.19	60.74	133.45	35.98	138.68	34.73
comp174744_c0_seq1_m.8908	.	24.7	24.45	10.32	9.96	10.05	11.8	16.9	18.71	113.25	99.65	109.92	100.32	110.57	99.99	105.31	92.79	85.13	119.94	109.16	100.42	130.06	64.1	46.74	78.99	53.25	75.67	48.44	62.49	53.41	65.14	86.53	59.56	85.7	164.06	133.62	95.49	40.89	107.94	38.99
comp174744_c0_seq1_m.8909	.	1.23	4.2	1.19	0.39	0	0.41	0.12	0	3.17	6.54	5.55	4.21	3.41	2.94	11.61	3.85	2.87	4.63	4.03	2.77	4.82	2.06	3.33	1.28	1.61	2.19	1.42	3.3	1.51	1.57	0.55	1.67	0.27	14.68	13.01	2.09	2.75	2.62	1.39
comp174806_c0_seq1_m.21709	.	1.25	0.37	0.81	0.22	0	0.9	0	0	0.2	0.17	0.47	0.66	0.44	0	3.45	0	0.17	0	0	0	0	0	0	0	0	0.2	0	0	0	0	0	0	0	0.67	2.16	0.17	0.51	0	0
comp174822_c0_seq1_m.21031	.	1711.76	2242.2	5941.84	6251.81	6858.68	5229.89	60.68	26.33	495.3	451.14	606.74	730.28	83.85	93.45	90.66	1466.1	1317.72	1383.12	1902.15	1780.46	1993.83	239.09	428.23	472.1	957.62	714.32	1488.49	243.11	306.59	539.13	350.82	842.85	472.49	145.1	211.6	1193.56	4145.03	1338.36	4207.41
comp174826_c0_seq1_m.16211	Zinc-type alcohol dehydrogenase-like protein C1773.06c	13.66	51.02	150.57	349.44	147.09	384.42	2.38	27.17	2.81	11.65	1.32	8.23	3.34	4.33	2089.8	6.89	31.06	1805.84	7.03	57.99	1771.69	2.64	14.88	1.2	4.61	0.64	3.46	1.91	4.59	0.83	1.03	0	0.36	0.14	0.31	6.93	83.81	6.54	91.46
comp174859_c0_seq1_m.26946	.	0	0	0	5.68	0	0	0	0	0	1.88	0	2.01	3.52	0	0	0	0	0	0	3.58	0	0	0.95	0.52	0	0	2.14	0	0	3.16	0.63	0	0	2.56	15.51	0.55	0	0	0
comp174879_c0_seq1_m.15737	Uncharacterized membrane protein C776.05	54.9	40.26	35.66	35.92	33.38	29.83	20.38	12.63	42.15	37.75	52.01	54.23	51.79	59.56	34.59	41.11	34.31	47.05	53.97	47.94	57.18	28.74	22.86	44.85	31	65.02	35.84	31.7	30.34	40.67	41.36	61.08	56.27	51.18	43.73	41.68	13.86	49.97	14.86
comp174919_c0_seq1_m.22140	.	430.47	224.95	199.38	93.24	202.77	74.5	31.94	27.55	324.03	203.48	277.78	279.22	78.81	53.6	35.45	116.02	92.1	72.6	151.93	113.9	72.44	69.98	22.6	249.58	55.12	288.48	56.53	76.53	39.99	252.42	210.2	378.45	317.12	79.72	65.36	152.44	35.34	160.48	22.16
comp174950_c0_seq1_m.10133	Catalase	774.18	868.39	1968.04	2003.04	1517.89	1996.41	4.29	2.84	1.19	0.82	0.65	0.89	17.41	12.19	10.29	0.74	0.18	0.58	0.5	0.29	0.51	10.09	11.75	10.61	23.96	12.87	19.61	12.6	20.77	4.97	5.31	3.35	4.98	10.57	1.88	36.69	39.95	47.02	49.82
comp174978_c0_seq1_m.18088	Nitric oxide synthase-interacting protein homolog	25.02	19.37	22.42	19.92	27.02	12.18	8.38	5.13	21.48	19.72	29.49	28.92	20.68	17.06	20.72	20.28	18.75	22.37	20.32	21.4	17.18	12.06	5.26	25.78	12.4	26.71	10.35	16.13	10.35	27.62	27.08	25.52	27.36	14.09	21.37	16.5	12.08	19.1	8.7
comp175010_c0_seq1_m.17104	WD repeat-containing protein 61	116.4	82.18	85.85	73.36	82.76	49.22	45.65	36.18	94.26	99.27	99.87	95.52	57.49	67	50.5	69.44	64.16	72.54	66.67	61.01	66.66	55.53	25.18	104.81	43.21	102	32.04	49.67	54.2	104.33	103.6	117.56	107.4	67.93	68.35	74.17	41.01	64.52	28.32
comp175052_c0_seq1_m.22734	.	0.26	0	0	0	0.37	0	1.16	0.26	1.51	0.43	0.3	0	0	0.26	0.23	0	0	0.4	0	0	0	0	0	0.58	0	0.52	0	0	0	0.67	0	0	0.29	0.42	0.44	0.2	0	0	0
comp175071_c0_seq1_m.26222	.	0	0	0	0	0	0	0.99	0	0	0	0	0	0	0	0	0	0	0	0	0	0	0	0	0	0	0	0	0	0	0	0	0	0	0	0	0	0	0	0
comp175073_c0_seq1_m.18548	Uncharacterized protein in mobD 3'region	0.22	0	0	0	0.16	0	0.87	0.26	0.23	0.1	0.13	0.12	1.44	0	0	0	0	0.09	0	0	0	0.32	0	0	0	0.22	0	0.51	0	0.21	0	0.25	0	0.19	0.21	0	0	0	0
comp175077_c0_seq1_m.6327	.	12.79	9.12	8.09	8.04	7.73	7.68	9.23	9.25	17.5	17.05	19.93	19.04	13.5	14.72	21.03	14.23	12.82	16.3	14.9	13.88	17.14	10.88	3.84	16.69	5.25	19.28	4.61	10.53	6.91	18.47	15.69	17.86	16.3	13.71	13.42	14.05	3.73	14.77	3.42
comp175077_c0_seq1_m.6328	.	5.41	2.82	4.37	1.13	2.4	1.5	9.25	3.04	9.03	7.61	8.31	6.71	8.4	8.89	11.41	14.02	8.46	11.34	13.34	10.15	10.33	5.51	2.22	12.69	3.64	11.34	3.66	4.04	4.06	16.7	5.53	16.74	6.42	14.51	10.23	15.12	1.13	16.54	1.89
comp175090_c0_seq1_m.19513	Serine/threonine-protein kinase DCLK3	1.2	0.47	0.26	0.42	0.19	0.29	0.38	0.45	10.07	4.37	9.51	5.54	2.43	5.98	0	13.01	7.53	5.73	21.14	11.41	11.7	0.37	0	6.56	0.58	9.71	0.92	0.59	1.07	7.82	6.35	15.76	10.22	4.89	1.47	11.21	0.68	14.64	0.41
comp175094_c0_seq1_m.24914	Probable acyl-CoA dehydrogenase	0	0	0	0	0	0	0	0	0	0	0	0	0	0	0	0	0	0	0	0	0	0	0	0	0	0	0	0	0	0	0	0	0	0	0	0	0	0	0
comp175129_c0_seq1_m.26713	.	0	0	0	0	0	0	0	0	0	0	0	0	0	0	1.37	0	0	0	0	0	0	0	0	0	0	0	0	0	0	0	0	0	0	2.13	0	0	0	0	0
comp175132_c0_seq1_m.20902	.	5.11	18.49	5.95	18.33	7.98	11.44	1.12	1.93	3.22	0.85	1.86	1.74	0.22	0.85	1.89	13.97	8.26	10.85	13.72	8	11.99	12.76	6.48	17.09	2.12	10.66	3.51	24.86	19.47	48.02	41.48	120.87	29.64	1.33	2.48	26.46	9.18	21.93	4.12
comp175137_c0_seq1_m.19370	O-methyltransferase MdmC	300.87	177.91	167.19	111.79	178.6	74.96	35.49	32.95	137.22	115.92	123.67	146.52	71.33	64.35	57.43	122.35	104.31	109.73	144.83	127.57	126.98	70.29	48.13	199.53	67.45	232.78	49.5	78.47	57.27	236.11	182.08	289.28	225.57	73.19	66.47	123.61	39.53	110.96	30.47
comp175153_c0_seq1_m.25060	.	0	0	0	0	0	0	0	0.77	0	0	0	0.5	0.78	0	0	0.71	0.34	0.33	0.49	2.73	0	0	0.66	0	0	0.46	0	0	0	0.73	0	0	0	0	0.69	0.33	0.67	0	3.68
comp175156_c0_seq1_m.21032	.	0	0.94	0.17	0	0	0	0.17	0.19	0	0.15	0.61	0.57	0	0	1.53	0.16	0	0.14	0.36	0.58	0.97	0	0.35	0	0	0	0.21	0	0	0	0.15	0	0	1.76	3.17	0.29	0	0	0
comp175169_c0_seq1_m.23922	.	1.74	1.23	0.34	0.72	0	0	0.29	0.31	1.6	2.73	2.7	2.21	0.32	0	0	1.94	2.93	2.02	2.13	1.17	2.27	2.21	0	3.4	1.67	1.71	3.15	0	0	4.51	1.11	2.01	4.98	0	0.54	2.57	1.57	1.37	0
comp175250_c0_seq1_m.16421	.	26.01	14	8.36	9.05	9.49	5.82	14.37	9.19	22.25	19.9	20.68	24.58	17.63	19.19	21.01	38.54	33.44	43.6	40.25	36.93	45.27	8.29	8.08	31.01	10.17	27.32	8.58	8.81	7.4	29.51	22.43	41.42	27.46	17.92	17.48	34.65	10.31	38.23	10.2
comp175262_c0_seq1_m.23127	.	0	0	0	0	0	0	0.5	0.55	0	0	0	0	0	0	0	0	0	0	0	0	0	0.65	0.49	0	0	0	0	1.07	0	0	0	0	0	0	0	0	0	0	0
comp175262_c1_seq1_m.25713	.	0	0	0	0	0	0	0.87	0.43	0	0	0	0	0	0	0	0	0	0	0	0	0	0.98	0.73	0	0	0	0	0	0	0	0	0	0	0	0	0	0	0	0
comp175274_c0_seq1_m.20534	Trafficking protein particle complex subunit 3	287.99	195.74	326.11	244.09	356.91	196.68	57.67	80.48	438.54	312.29	331.78	332.34	120.35	118.78	54.17	283.25	257.11	226.21	290.59	257.99	252.97	100.89	44.29	320.99	83.47	361.72	60.55	115.26	95.27	307.65	273.27	382.46	378.18	84.15	108.34	297.6	86.96	278.85	47.72
comp175285_c0_seq1_m.24224	.	0	0	0	0	0	0	0	0	2.05	0	2.08	0.4	0.67	0	0.89	0	0	0	0	0	0	0	0.58	0	0	0.37	0	0	0	0	0	0	0	3.44	5.8	0.55	0.28	0	0.74
comp175289_c0_seq1_m.30010	.	0	0	0	0	0	0	0	0	0	0	0	0	0	0	2.31	0	4.41	1.02	0	0	0	0	0	0	0	0	0	0	0	0	0	0	0	0	0	0	0	0	0
comp175311_c0_seq1_m.27445	.	0	0	0	0	0	0	0	0	0	0	0	0	0	0	0	0	0	0	0	0	0	0	0	0	0	0	0	0	1.85	0	0	0	0	0	0	0	0	0	0
comp175349_c0_seq1_m.22585	Cytochrome P450 3A43	0	0	0	0	0	0	0	0	0	0	0	0	0	0	2.49	0.83	0.79	0	0	1.81	1.54	0	0	0	1.95	0	0	0	0	0	0	1.78	0	0	0	0	0	0	0
comp175377_c0_seq1_m.19855	Variant-surface-glycoprotein phospholipase C	2.25	4.56	9.15	4.79	4.95	3.4	0.13	0.16	1.15	0.36	3.89	0.15	0.16	0	0.14	0.25	0	0.23	0.14	0	0	0.38	0.57	0.11	0.15	0	0	1.23	1.69	0	0.25	0.32	0.15	0.7	1.29	0	0.48	0	0.57
comp175404_c0_seq1_m.25391	.	0	0	0	0	0	0	0	0	0	0	0	0	0.81	1.24	1.07	0	0	1.03	0	0	0	0.92	0	0	0.45	0	0	0	0	0	0	0	0	0	0	0	0	0	0
comp175419_c0_seq1_m.22805	.	0	0	0	0	0	0	2.85	0	0	0	0.61	0	0	0	0	0.45	0.43	0.82	1.64	0.6	0.29	0	0	0.2	0	0.27	0	0	0.91	0.68	0	1.55	0	0	0.89	0.42	0.21	0	0
comp175605_c0_seq1_m.26632	.	0	0	0.74	0	0	0	0	0	1.19	0	2.38	0	1.03	0	0.9	0	0	0	0	0	0	0	0	0	0	0	0	0	0	0	0	0	0	10.39	36.88	0.46	1.42	0	3.56
comp175649_c0_seq1_m.21105	.	0	0	0	2.06	0	0	0	0	0	0.61	0	0.84	0	0	1.22	0	0	0	0	0	0.43	0	2.39	0	1.12	0	0.45	0	0	0	0.31	0	0	0	1.21	0	1.16	0	1.56
comp175680_c0_seq1_m.30016	.	0	0	0	0	0	0	0	0	0	0	0	0	0	0	3.08	0	0	0	0	0	0	0	0	0.94	0	0	0	0	2.6	0	0	0	0	0	0	0	0	0	0
comp175681_c0_seq1_m.21653	.	60.54	37.02	52.41	42.05	45.21	26.16	11.72	9.19	75.17	71.96	80.46	79.78	23.79	18.21	38.88	52.76	51.1	69.8	58.9	51.62	89.44	25.3	9.23	58.71	24.39	66.29	23.83	24.98	16.39	58.61	56.07	87.88	68.11	26.96	50.97	55.64	39.34	56.14	30.88
comp175882_c0_seq1_m.5630	Elongation factor G {ECO:0000255|HAMAP-Rule:MF_00054}	0.14	0	0.03	0.12	0.03	0.2	1.15	1.8	0	0	0	0.04	0.23	0	0.2	0.23	0.16	0.12	0.11	0	0.08	2.83	5.34	0	0	0.07	0	2.15	4.34	0	0.03	0.12	0	0	0	0.03	0	0.16	0
comp175882_c0_seq1_m.5631	Elongation factor G {ECO:0000255|HAMAP-Rule:MF_00054}	0.35	0	0	0	0	0	0.88	3.77	0	0	0	0	0	0	0	0	0.27	0	0	0.39	0	8.1	17.59	0	0	0	0.79	8.5	8.62	0	0	0	0	0	0	0.51	0	0.68	0
comp175882_c0_seq1_m.5632	Elongation factor G {ECO:0000255|HAMAP-Rule:MF_00054}	0	0.46	0	0	0	0	9.72	18.22	0	0	0	0	0.41	0	0	1.15	0	0	0.54	0	0	37.32	64.06	0	0	0	0.58	26.56	40.85	0	0	0	0	1.51	1.46	1.05	0.36	0.97	1
comp175882_c0_seq1_m.5633	Elongation factor G {ECO:0000255|HAMAP-Rule:MF_00054}	0	0	0	0	0	0	4.61	0	0	0	0	0	0	0	0	0	0	0	0	0	0	0	1.26	0	0	0	0	0	0	0	0	0	0	0	0	0	0	0	0
comp176085_c0_seq1_m.26443	.	1.48	0	0	0	0	0	0	0	0	0.5	0.77	0.77	0	2.59	1.77	0.5	0	2.28	0.78	2.65	0	0	0	1.29	0	0.71	0	1.9	0	0.51	0	0	0	2.02	2.78	1.36	0.46	0	0.69
comp176243_c0_seq1_m.27822	.	2.17	0	0	0	0	0	2.14	0.6	5.47	4.8	4.42	7.88	1.87	2.6	0	0	0.65	0.61	0	1.36	0	0	0	16.53	69.65	33.3	67.1	2.32	0	22.83	6.23	34.95	8.42	2.84	0	0	0	0	0
comp176243_c1_seq1_m.24680	.	0	0.66	0	0	0	0	0	0	4.06	21.69	7.71	37.68	0	2.07	0	0	0.97	1.82	0.78	0	0	0	0.83	45.6	131.16	126.89	211.12	0	1.63	36.41	18.37	124.91	46.41	3.03	0.93	0.45	0	0	0
comp176334_c0_seq1_m.14746	Tenascin-X	0.06	0.17	0	0	0	0	0.64	0.56	0.48	0.35	0.75	1.03	0.4	0.39	0	0.3	0.29	0.11	0.76	0.27	0.14	0.39	0.29	0.05	0.22	0.45	0.3	0	0	0.12	0.12	0.07	0.14	0.44	0.25	0.17	0.06	0.7	0.13
comp176347_c0_seq1_m.11525	Elongator complex protein 3	45.11	76.69	62.59	101.78	45.84	105.02	62.65	47.62	69.58	74.61	76.27	85	86.15	95.04	227.98	80.41	72.07	107.94	92.83	83.61	114.63	51.47	45.49	57.89	34.94	67	47.29	62.6	58.54	57.72	52.01	63	61.51	75.61	73.78	76	61.54	92.96	77.26
comp176554_c0_seq1_m.25623	.	0	0	0	0	1.46	1.07	0	0	0	0	1.17	0	1.7	0.43	0	1.99	0	0	0	1.27	0	0	0	0.34	0	0	0.61	0	0	0	0	0	0.6	0.78	0	3.99	0	0	0
comp176580_c0_seq1_m.25061	.	0	0	0.46	0.97	0	0	0	0.38	4.12	3.19	2.58	3.51	0.78	0	1.37	0.71	2.06	2.93	4.44	0.55	4.66	0	0	0	1.29	1.39	1.07	0	1.3	0.36	1.8	1.12	2.1	1.4	0.69	1.31	1.34	2.7	0.92
comp176618_c0_seq1_m.19371	NHL repeat-containing protein 2	1.17	1.14	3.15	0.41	3.11	1	0.25	0.15	0.93	0.68	1.65	1.52	0	0.88	1.7	2.77	1.23	1.69	2.58	0.97	1.13	0.72	0	0.52	0.14	0.38	0	0.58	0	0.35	0.11	0.15	0.43	0.43	1.91	2.96	0.33	2.2	0.13
comp176649_c0_seq1_m.22596	.	218.02	203.15	386.96	403.74	378.85	301.28	84.61	42.52	262.31	250.34	196.48	265.73	89.63	111.46	61.09	409.29	418.81	352.49	421.92	421.62	420.82	59.71	34.12	242.13	101.14	237.87	105.59	43.74	40.85	261.15	218.26	362.21	211.83	87.46	146.16	445.83	382.15	329.6	287.67
comp176673_c0_seq1_m.22204	.	0.6	1.06	1.17	0.63	0.41	0	0	0.28	0	0	1.01	0.95	0	0	0.76	0.24	0	0.22	0	0	0	0	1	0	0	0	0	0	0.98	0	0.49	0	0	0.47	2.43	0	0	0	0.89
comp176887_c0_seq1_m.26237	.	0.67	0	0	0	0	0	0	0.94	1.62	1.88	0.71	0.7	0.48	0	0	0	0	0	0	0	0	0	1.59	1.61	0	1.31	0	0	1.56	2.39	0.95	0	2.23	0	0	0	0	0	0
comp176989_c0_seq1_m.21344	.	1.35	0.34	0.38	0	0.14	0	0	0	0.57	0.49	0.66	0.21	0.41	0.82	0	0.67	0.48	1.67	0.19	1.89	0.42	0	0	1.18	0	0.76	0	0.79	0	0.68	1.16	1.76	1.7	0.95	1.36	1.1	0.32	0	0
comp177005_c0_seq1_m.20704	.	0.17	0	0.16	0.36	0	0	0	0	0.51	0.43	1.55	0.9	1.48	0.37	0.33	0.59	0	0.13	0.84	0.37	0	0	0.33	0.26	0	0.17	0.19	0.72	0	0.3	0	0.19	0	3.07	6.35	0.84	0.14	0.35	1.03
comp177019_c0_seq1_m.28767	DNA polymerase eta	0	0	0	0	0	0	0	0	0	0	0	0	0	0	1.91	0	0.82	0	0	0	0	1.52	1.14	0	0	0	0	0	0	0	0	0	0	0	1.47	0	0	0	0
comp177090_c0_seq1_m.19190	.	0	0	0	0	0.09	0	0	0.15	0	0.11	0.15	0.14	0.45	0.59	0.66	0.58	0.45	0.96	0.13	0.7	0.85	0	0	0.1	0	0.13	0	0	0	0.24	0	0.15	0.14	0	0.24	0.33	0.22	0	0.13
comp177091_c0_seq1_m.17385	Probable UDP-N-acetylglucosamine--peptide N-acetylglucosaminyltransferase SPINDLY	0	0	0	0	0	0	0	0.11	0	0.33	1.29	0.1	0.33	0.22	2.23	0	0	0	0	0	0	0	0	0	0.1	0	0.43	0.43	0.4	0	0	0	0	5.96	16.32	0	0.32	0.2	0.38
comp177101_c0_seq1_m.17825	.	1.18	3.1	1.66	10.91	1.11	18.95	1	5.4	128.38	126.22	129.1	130.45	378.75	344.16	111.69	308.43	273.47	139.61	392.1	353.02	195.53	0.72	1.08	63.86	93.84	94.73	128.04	0.58	1.06	69.95	75.08	81.99	85.7	289.63	459.97	98.99	507.34	122.83	621.07
comp177138_c0_seq1_m.29902	Sushi, von Willebrand factor type A, EGF and pentraxin domain-containing protein 1	0	0	0	0	0	0	3.84	0	1.33	0	0	0	0	0	0	4.61	2.21	0	7.47	0	4.64	0	0	1.88	0	5.98	0	0	0	0	0	0	4.72	0	0	0.98	2.02	0	1.88
comp177153_c0_seq1_m.27438	.	0	0	0	0	0.78	2.15	0	0	0	0	0	0	0	3.48	1.16	63.23	27.88	16.11	30.1	32.74	13.42	0	0	0	0	1.18	0	0	0	0	0	494.12	0	0	1.3	64.15	11.43	5.99	16.74
comp177176_c0_seq1_m.12908	.	7.91	5.86	4.55	3.19	4.04	2.77	6.1	4.02	4.24	4	3.97	2.24	8.27	10.82	6.23	2.33	4.03	1.16	2.31	2.42	2.83	3.71	3.14	3.2	2.25	3.81	3.32	5.63	3.57	4.1	5.67	4.14	5.04	7.04	6.88	3.72	9.97	3.86	10.1
comp177199_c0_seq1_m.23063	.	0	0	0	0	0	0	0	0.27	0	0	0	0	0	0	0	0	0	0	0	0	0	0.64	0.48	0	0	0	0	1.05	0	0	0	0	0	0	0	0	0	0	0
comp177221_c0_seq1_m.18611	.	1.24	1.38	2.41	2.17	1.51	0.5	0	0	0.82	1.09	0.65	0.48	0.13	0	0.12	0.3	0.49	0.19	1.01	0.48	0.49	0.64	0.24	1.18	0	0.45	0	1.02	0	1.03	0.3	0.38	0.62	0.38	1.48	0.48	0.1	0.96	0.23
comp177223_c0_seq1_m.23936	Probable peroxiredoxin	0	0	0	0	0	0	0	1.26	0	0	0	0	0	0	1.12	1.11	0.53	2.02	0.36	0	0.76	1.47	0	0	0	0	0	0	0	0	0	0	0	0	0	0	0	0	0
comp177236_c0_seq1_m.15555	Calpain-type cysteine protease DEK1	0.57	0.12	0.35	0.15	0.2	0.16	0.56	0.53	0.98	0.7	1.75	0.46	0.09	0.09	0.23	0.85	1.33	1.56	1.9	1.59	1.16	1.29	0.64	1.54	0.32	2.11	0	0.68	1.26	0.8	0.59	0.64	1.17	0.24	0.97	0.75	0.44	0.69	0.22
comp177324_c0_seq1_m.5293	.	6.15	7.46	6.93	10.24	6.64	9.94	129.71	135.07	104.93	91.22	113.44	146.87	33.65	50.99	39.96	255.75	275.84	278.88	318.72	330.08	311.61	41.45	25.03	120.73	35.58	145.95	41.5	56.09	51.58	73.44	167.68	69.06	234.39	122.48	54.83	110.22	13.15	145.09	14.75
comp177326_c0_seq1_m.7362	Chromo domain-containing protein LHP1	7.12	2.43	4.01	3.6	4.55	2.8	14.16	8.35	16.25	14.9	17.58	15.2	21.74	16.11	20.02	21.1	13.39	20.15	21.33	14.97	22.33	10.51	5.61	18.83	4.17	19.45	3.63	12.62	8.84	18.78	13.61	24.16	17.54	24.49	19.75	14.31	10.35	14.67	12.22
comp177326_c0_seq1_m.7363	Chromo domain-containing protein LHP1	3.99	1.22	0.34	0	0	0.75	0.48	0.19	161.39	170.99	157.61	133.54	18.9	6.36	7.8	0	0.73	0.14	0	1.31	0	34.7	18.19	3.23	1.65	2.56	1.19	26.23	23.83	2.61	2.55	0.59	1.14	128.48	198.34	1.28	8.51	1.81	7.21
comp177355_c0_seq1_m.23981	Tenascin-R	0	0	0	0	0	0	1.19	0.95	0	0	0	0	0	0	0	0	0	0	0	0	0	0	0.56	0	0	0	0	2.46	1.09	0.29	0	0	0.78	0	0	0	0	0	0
comp177374_c0_seq1_m.25534	.	2.73	0.97	2.65	0.55	0	3.75	0.42	0	10.1	6.74	2.92	8.59	1.28	1.73	0	1.59	3.06	4.34	7.97	10.15	4.15	0	0	2.76	0	4.25	0	0	0	2.03	1.61	14.82	2.41	1.57	0.76	8.71	0	16.7	3.14
comp177393_c0_seq1_m.18767	S-formylglutathione hydrolase	153.39	89.95	131.16	95.16	129.98	74.24	47.92	36.75	106.53	109.88	106.99	105.44	84.6	72.37	53.67	83.04	86.09	111.6	88.25	83.9	108.71	79.89	44.68	115.65	37.72	99.45	27.5	73.95	53.73	100.42	85.34	101.36	88.1	41.33	42.24	73.09	28.24	74.03	24.3
comp177437_c0_seq1_m.12686	.	26.76	17.98	13.32	6.75	9.5	4.23	7.47	6.31	31.9	25.81	30.42	32.68	16.32	21.63	16.23	19.81	20.62	17.66	25.02	24.44	19.62	26.5	11.67	34.23	10.1	31.85	10.62	23.87	24.66	28.03	34.43	30.79	37.54	28.68	23.58	19.21	9.22	20.47	8.98
comp177465_c0_seq1_m.25296	.	3314.69	3286.11	6575.58	5160.09	9958.78	4204.45	4.7	0.58	1.47	3.22	5.13	1.04	60.48	16.14	17.75	0	0	1.73	2.19	0	0	52.97	38.59	4.31	8.3	4.82	9.98	42.33	90.32	3.26	3.91	2.47	3.34	10.59	9.09	23.74	8.7	38.81	11.06
comp177487_c0_seq1_m.5450	Hybrid signal transduction histidine kinase A	9.93	16.26	9.45	11.23	7.77	12.47	7.42	14.41	10	11.54	15.96	12.78	24.48	17.25	42.94	21.19	20.71	61.86	24.99	26.3	68.11	15.88	21.85	5.92	19.18	15.96	29.66	16.38	22.44	12.25	17.16	13.51	18.23	32.15	15.58	23.59	23.1	30.85	34.6
comp177534_c0_seq1_m.27355	Meiosis-specific nuclear structural protein 1	0	0	2.82	0	0	1.75	0	0.57	0	0.63	0.99	3.01	0	0	1.02	0.62	0.59	0	1.05	0	0	0	0	0	2.94	0	2.14	0	0	0	0	0	0	1.28	5.54	0	2.82	0	0
comp177551_c0_seq1_m.16920	.	23.61	49.06	36.55	32.15	28.11	44.29	9.61	8.47	57.46	60.48	53.23	59.13	31.28	37.66	144.23	58.41	62.86	73.57	61.67	65.27	79.28	21.11	32.8	51.66	75.99	57.52	89.26	31.55	22.72	46.75	43.84	45.5	50.68	30.38	52.36	58.44	167.13	61.64	170.89
comp177634_c0_seq1_m.17655	Abhydrolase domain-containing protein 8	35.05	25.99	36.66	22.77	31.15	24.63	8.84	9.54	36.17	36.01	37.71	37.48	20.01	19.4	24.67	31.33	31.03	26.41	35.79	37.96	34.04	15.7	42.42	26.36	72.4	32.49	117.45	10.78	10.84	23.57	19.26	27.75	21.94	20.47	25.45	27.14	83.5	32.42	89.31
comp177637_c0_seq1_m.25018	.	0	3.07	0.56	0.58	1.15	0.56	0.87	0.43	1.43	2.89	0.61	3.61	3.06	0	0	0	0	0	0.6	1.34	0	0	0.73	0	0	0.56	0	1.65	0	0.42	0.84	0	0.63	0	0.78	0	0	0	0
comp177648_c0_seq1_m.2304	Transcription factor IIIB 90 kDa subunit	6.13	4.55	2.95	2.41	2.48	2.02	4.29	3.03	10.63	9.1	12.04	10.99	9.72	10.6	15.12	11.72	10.63	14.57	12.83	13.19	16.88	6.25	5.23	9.47	8.2	12.31	6.62	8.12	5.92	9.51	11.11	10.73	13	12.79	10.85	9.74	5.01	11.68	6.29
comp177648_c0_seq1_m.2305	Transcription factor IIIB 90 kDa subunit	8.27	4.29	3.58	2.04	2.37	1.37	5.16	3.63	19.42	14.37	19.2	17.98	11.44	11.69	13.89	15.35	12.64	17.92	17.05	14.72	16	8.46	2.69	17.98	4.49	22.14	2.24	8.06	5.13	19.06	16.07	20.4	14.51	12.35	6.85	15.61	2.56	16.05	2.69
comp177648_c0_seq1_m.2306	Transcription factor IIIB 90 kDa subunit	8.95	11.53	9.51	6.25	6.21	7.4	5.08	5.25	37.87	38.52	32.55	38.16	12.28	12.66	23.52	39.44	37.22	53.02	42.81	41.87	60.33	20.97	17.96	33.03	25.59	35.97	19.95	21.57	20.13	32.26	38.45	31.09	35.01	13.3	15.13	35.1	18.24	38.46	18.86
comp177673_c0_seq1_m.13543	Mediator of RNA polymerase II transcription subunit 6	95.53	75.61	116.71	89.48	105.77	86.09	49.77	42.62	114.11	87.03	106.88	114.92	138.33	141.69	44.71	89.65	86.88	82.81	109.43	101.99	95.04	138.3	95.99	102.32	46.59	122.24	40.45	138.4	120.46	94.36	99.11	113.46	117.34	154.68	136.35	92.19	33.75	100.07	23.85
comp177673_c0_seq1_m.13544	Mediator of RNA polymerase II transcription subunit 6	39.97	38.55	63.55	53.49	71.46	34.11	5.9	1.03	43.91	23.28	40.23	32.41	15.36	16.87	5.2	34.64	32.21	31.02	87.98	59.57	49.4	14.41	10.76	30.34	18.63	49.95	40.52	9.29	5.85	36.28	18.36	63.52	33.83	31.25	22.32	37.73	25.05	55.98	38.21
comp177705_c0_seq1_m.23650	.	3.57	1.36	5.44	0	3.42	0	0	0	1.3	3.37	2.19	1.07	0	0.83	0	1.5	1.81	2.74	0	0	0.55	0	0	4.9	0	1.98	0	1.54	0	7.29	4.94	1.79	3.93	1.48	0.72	0.69	0	0.48	0
comp177706_c0_seq1_m.21304	Polycomb protein eed	3.46	1.82	2.24	0	3.04	1.72	0	0.47	5.82	3.05	7.81	8.57	1.65	0	2.49	6.6	5.81	4.61	6.25	7.05	5.5	3.34	1.66	4.65	0.71	4.53	0.79	0	1.63	4.15	3.1	3.68	6.84	4.07	1.57	4.19	2.41	3.53	2.08
comp177729_c0_seq1_m.22638	.	11.12	10.57	14.16	2.78	9.62	3.3	0	0	8.86	6.25	14.59	13.77	35.2	31.52	16.24	7.66	6.92	6.09	11.03	9.91	5.28	4.34	1.62	7	5.72	4.7	4.63	5.51	9.48	5.87	7.3	5.82	3.07	26.91	34.7	5.2	3.99	6.2	1.31
comp177744_c0_seq1_m.20482	Serine/threonine-protein kinase svkA	0.49	0.14	0.78	0.69	0	1.06	0	0	0.49	1.38	1.11	0.69	0.71	0	0.63	0.28	0	0.52	0.81	1.05	0.53	0	2.23	0.25	0.34	0	0.56	0.69	0.63	0.43	0.56	0	0	2.4	7.55	0.4	2.31	0.51	4.11
comp177778_c0_seq1_m.16265	GDP-mannose transporter GONST2	22.86	7.63	9.42	4.13	10.93	2.16	5.2	2.93	22.01	19.98	17.88	17.97	13.17	15.67	6.34	26.5	17.7	17.85	19.67	14.67	15.19	17.62	4.99	35.04	7.53	24.67	8.54	15.17	9.82	31.36	27.29	28.76	23.1	19.36	14.2	29.69	8.53	21.74	5.88
comp177804_c0_seq1_m.23087	.	0	0	0	0	0.2	0.9	0	3.01	0	0.92	0	1.51	0.55	0.55	0.24	0	0	0	0	2.2	0	0	0	0	0	0	0.32	0	0.95	0	0.23	0	0.63	0.89	29.79	0	1.33	0	0.57
comp177806_c0_seq1_m.21761	.	1.02	0.45	0.25	0.8	1.06	0.54	0	0	1.95	2.29	2.01	0.27	0	0.76	0.45	0	0.41	0.58	0	0	3.04	0.6	2.23	0	0.51	0.25	0	0.98	2.63	0.43	0.64	0.58	0.28	2.43	2.98	0.6	1.21	0	0.25
comp177808_c0_seq1_m.24178	.	0.38	0	0.37	1.17	2.07	1.16	0	0	0.68	0.88	1.25	0	0.34	4.07	0.59	0.89	0.29	1.35	0	0	0	0	0	0.52	0	0	0	0	0	0	0.3	0	0	0.57	1.16	1.64	0.56	0	0
comp177844_c0_seq1_m.18312	Transcription initiation factor TFIID subunit 13	14.29	7.05	19.01	5.78	12.36	6.13	4.32	3.63	63.28	38.97	38.83	36.6	22.43	19.54	24.3	37.91	35.39	47.45	37.28	33.65	46.11	14.29	3.16	39.1	7.18	38.58	4.65	11.45	6.21	46.57	33.64	41.45	36.22	15.54	16.99	46.92	14.95	38.81	10.87
comp177854_c0_seq1_m.18301	.	6.22	3.83	5.38	3.21	7.06	2.74	0.94	0.73	6.58	4.57	5.96	5.37	6.08	1.82	59.99	7.91	8.06	20.61	7.71	9.07	23.72	3.08	1.97	10.98	2.31	13.57	1.35	1.42	1.94	7.31	4.67	10.47	11.81	2.77	4.5	6.5	4.77	7.2	6.14
comp177866_c0_seq1_m.29552	.	0	0	0	0	0	0	2.3	0	0	0	1.88	0	2.52	0	0	0	0	0.94	0	0	0	0	0	0.86	0	1.79	0	0	0	0	1.09	0	0	0	1.75	0	0	0	1.69
comp177869_c0_seq1_m.27047	.	0	0	0	0	0	0	0	0	0.76	0	0	0	0	6.34	0	1.31	0	0	0	0	0	0	0	0	0	0	0	0	0	0	0	0	0	2.74	10.49	1.16	0	1.74	0
comp177876_c0_seq1_m.29458	.	0	1.66	0	0	1.11	0	0	0	0	0	0	3.72	0	3.47	1.41	1.01	0.97	0.9	0	4.76	0	0	0	0	0	0	0	0	0	0	0	0	0	0	0	0.87	0	0	0
comp177878_c0_seq1_m.28410	Heat shock protein 90	0	0	0	0	0	0	0	0	0	0	0	0	0	0	0	0	0	0	0	0	0	0	0	0	0	0	0	0	0	0	0	0	0	0	0	0	0	0	0
comp177900_c0_seq1_m.23681	.	0.33	1.45	0	0	0	0.34	0	0.6	0	1.04	0	0	0	0	0	0	0.25	0.48	0	0	1.78	1.42	1.06	0.46	0.95	0.64	1.48	0	1.04	0.54	0	0	0	0	0	0.24	0.75	0.32	1.94
comp177902_c0_seq1_m.17542	E3 ubiquitin-protein ligase TRIM71	37.55	56	36.16	45.68	27.42	37.17	9.72	20.41	54.88	67.53	48.44	53.3	33.12	29.92	69.35	38.98	55.09	54.03	38.62	55.08	49.43	37.56	104.31	42.83	179.03	47.71	227.3	40.5	47.14	37.79	69.19	45.25	80.43	30.56	66.17	40.4	192.35	39.47	156.13
comp177926_c0_seq1_m.24574	.	0.85	0	0.82	0	0.29	0	0	0.36	4.48	1.28	0	1.33	0.72	0	0	1.29	0.31	0.3	0.43	0.96	0.46	0	0	2.83	0	1.65	0.48	0	1.21	1.65	1.3	2.46	1.86	1.26	0.63	0	0	0.41	0
comp177926_c1_seq1_m.22765	.	1.34	1.18	0.78	0	0.74	1.13	0	0.26	2.04	1.3	1.5	2.27	0.79	0.26	0	0.44	1.28	0.2	1.08	0	1.74	0	0	0.98	0.27	2.89	0.3	1.01	0	1.35	1.55	2.14	0.88	0.85	0.44	0	0	0.54	0
comp177943_c0_seq1_m.22589	.	11.67	7.34	8.08	3.77	7.48	2.04	2.91	1.07	20.78	18.4	26.11	27.94	21.98	10.84	22.6	19.85	22.67	20.41	26.92	25.72	19.88	17.12	1.89	25.01	4.42	27.79	3.79	14.54	1.86	22.55	17.82	28.31	18	25.35	30.1	37.51	10.18	33.22	6.36
comp177945_c0_seq1_m.23755	.	0	0	0	0	0	0	0	0.32	0.66	0.57	0.81	1.16	0	0	4.04	0.29	0	0	0	0	0	0	0	0.51	0	1.79	0.41	0	0	0.59	0	0.85	0	3.9	7.35	1.33	0.82	1.43	0.36
comp177965_c0_seq1_m.19950	.	0.24	0.42	0.23	0.25	0	0	2.55	3.12	37.75	75.23	21.49	98.56	5.33	5.78	2.97	5.19	5.78	4.56	6.7	6.51	5.43	1.14	0.43	1.59	0	0.94	1.09	0.93	0.84	3.46	2.4	3.53	3.14	4.95	28.19	5.81	1.14	5.1	0.48
comp177972_c0_seq1_m.24261	.	1.54	0	0	0.8	0	0	0.32	0	0.69	0	0.42	0	0.34	0	0	0	0	0.27	0	0	0	0	0	0	0	2.26	0	0	0	0.61	0.3	1.34	0.42	0	0	0	0	0	0
comp177984_c0_seq1_m.17987	Uncharacterized protein in mobD 3'region	1.62	0.18	0.79	0	0.57	0	0.2	0	0.42	0.27	0.35	0.43	0.36	0	0	0.18	0.18	0.34	0.4	0	0.44	0.29	0	0.41	0	0.8	0	0.47	0	0.56	0.73	0.68	0.56	3.61	0.96	0.44	0.09	0.54	0
comp178008_c0_seq2_m.7142	.	2.14	1.75	2.71	1.92	2.39	2.81	0.21	0.26	1.52	1.47	2.17	2.3	2.11	3.44	2.7	1.98	2.67	4.34	2.19	2.58	3.81	1.94	0.97	2.08	1.04	1.91	0.99	1.03	3.48	2.48	1.96	1.93	1.49	2.83	2.22	1.89	0.7	1.7	0.59
comp178008_c0_seq2_m.7143	.	0.17	2.36	0.49	0.53	0.24	1.28	0.31	0	1.18	0.43	0.58	0.72	0	1.27	2.43	0.29	0.85	1.07	0.34	1.09	1.09	0.44	21.7	1.83	586.42	1.82	444.45	1.42	0.65	0.45	3.06	0.95	7.57	0.55	0.6	0	0.14	0.18	0
comp178008_c0_seq2_m.7144	.	2.3	3.53	3.16	3.04	3.88	2.9	0.88	0.61	6.27	2.58	5.24	4.49	4.51	3.04	2.7	5.61	4.14	6.33	6.71	4.79	10.41	0.49	1.45	2.94	3	6.42	0.44	1.58	0.71	3.53	2.63	6.97	4.63	2.19	2.02	4.2	0.95	5.96	2.52
comp178028_c0_seq1_m.19575	.	4.57	2.62	2.51	2.1	3.61	1.71	0.18	0	0.79	0.67	0.45	0.21	2.74	0	0	0.51	0.16	0.16	0.4	0.22	0	1.5	0.37	2.27	1.03	2.15	0	0.81	1.47	0.52	1.7	1.36	1.53	0.65	0	1.92	0	1.03	0.2
comp178093_c0_seq1_m.21231	.	0.19	0	0.18	0	0	0	0	0.2	0.19	0.32	1.29	1	0	1	0.53	0.65	0.31	0.74	1.13	0.2	0.82	0	1.08	0	0	0.37	0.22	0.78	0	0.5	0	0.21	1.45	0.62	0.33	0.61	0.31	1.56	0
comp178121_c0_seq1_m.22417	.	0	0.43	0.48	1.29	0.17	0	0.22	0	1.9	0.2	1.39	0.26	1.49	1.24	0.87	0.21	0.79	0.19	0.5	0.54	2.4	0	0	0	0	0.73	0.28	0	0.86	0	0.21	0	0.81	1.18	1.24	0.77	0.78	1.75	0.99
comp178158_c0_seq1_m.23868	.	22	96.34	23.42	63.55	27.08	74.72	6.06	9.85	104.47	75.9	104.93	72.3	20.72	25.85	145.84	54.97	91.67	68.58	77.33	99.08	50.47	18.91	38.76	35.99	145.1	69.87	217.74	18.81	22.85	23.73	34.2	41.99	46.89	52.3	118.17	33.87	792.6	61.5	782.34
comp178201_c0_seq1_m.16983	.	23.77	37.69	17.68	26.26	15.2	24.68	5.41	8.59	39.79	43.99	30.43	42.69	8.69	10.88	27.32	38.34	58.3	41.13	40.44	74.68	44.93	11.39	16.42	45.72	35.12	45.47	45.06	15.98	13.5	42.72	41.07	50.81	50.46	10.59	18.74	31.52	48.05	33.23	41.9
comp178211_c0_seq1_m.22511	Cytosolic carboxypeptidase 2	0	0	0	0.53	0.35	0	0	0	0.48	0.41	0.57	0	0	0	2.22	0	0	0.19	0	0	0	0	0	0	0	0	0	0	0	0	0	0	0	2.8	0.84	0.2	1.6	0	1.26
comp178211_c1_seq1_m.26244	Cytosolic carboxypeptidase 1	0	0	0	0	0	0	0	0	0	0	1.42	0	0.96	0	2.1	0	0.45	0.85	0	0	0.73	0	0	0	0	0	0	0	0	0	0	0	0	0.94	0.87	0.42	2.6	0	1.91
comp178218_c0_seq1_m.15895	.	0.22	0.91	1.94	2.15	2.37	1.67	0	0	0.47	0.53	1.3	0.87	0	0	0.4	0.34	0.4	0.06	0.07	0.79	0.16	0.44	0.33	0	0.33	0	0.34	0.71	0.65	0	0.2	0	0	1.66	2.58	0	0.53	0.16	0.46
comp178257_c0_seq1_m.29428	.	0	0	0	0	0	4.45	0	0	0	1.04	0	0	0	2.6	0.71	0	0	0.9	0	0	0	0	0	0	0	0	0	2.97	0	0	0	0	0	2.34	1.68	0	0	0	0
comp178343_c0_seq1_m.21256	.	174.34	75.49	118.91	77.22	127.32	65.04	31.05	25.44	172.91	128.88	145.3	167.3	50.65	47.73	54.35	207.69	221.84	240.5	275.45	285.69	323.46	39.01	22	127.3	63.08	185.49	70.36	47.66	29.12	158.1	140.56	308.15	205.83	82.99	82.57	160.26	118.15	194.58	116.43
comp178358_c0_seq1_m.21352	Putative sulfiredoxin	22.46	43.71	15.89	73.84	20.46	56.63	14.19	24.37	55.94	64.64	42.7	71.12	42.12	57.92	1433.65	94.21	181.36	511.1	120.12	253.1	604.18	7.97	63.19	33.27	327.22	31.12	612.64	3.01	9.88	28.51	61.89	36.56	57.75	20.48	36.81	92.81	743.99	98.73	753.36
comp178515_c0_seq1_m.14226	.	12.67	7.35	16.18	11.54	12.16	10.34	5.03	3.74	20.63	19.56	17.55	17.01	18.79	21.92	16.72	18.58	15.48	24.15	19.65	16.47	24.52	13.52	5.98	17.53	4.94	16.92	2.75	10.28	8.7	15.77	13.87	18.7	14.48	18.85	14.88	23.18	5.54	26.53	4.85
comp178584_c0_seq1_m.17778	.	9.36	21.31	18.29	26.5	21.14	33.36	4.77	4.41	29.48	49.64	25.61	32.33	9.71	15.65	52.98	24.24	37.09	31.16	19.75	35.19	27.31	8.51	17.5	26.01	87.62	26.07	72.93	6.26	11.47	26.76	27.96	26.05	28.74	12.03	34.09	25.27	158.75	20.67	117.7
comp178625_c0_seq1_m.16804	.	104	108.46	82.24	62.67	67.54	80.86	14.67	18.1	223.82	212.03	221.59	230.33	32.13	31.38	23.86	199.22	200.63	209.59	235.36	226.44	232.95	99.6	128.03	255.65	298.72	310.64	362.39	89.5	99.67	218.58	231.59	241.82	258.79	30.22	44.08	184.4	197.25	226.15	196.14
comp178738_c0_seq1_m.29878	Aminomethyltransferase {ECO:0000255|HAMAP-Rule:MF_00259}	0	0	0	0	0	0	1.21	3.28	0	0	0	0	0	0	0	0	0	0	0	0	0	0	2.58	0	0	0	0	0	0	0	0	0	0	0	0	0	0	0	0
comp178813_c0_seq1_m.28451	40S ribosomal protein S4	0	0	0	0	0	0	0	0	0	0	0	0	0	0	0	0	0	0	0	0	0	0	0	0	0	0	0	0	0	0	0	0	0	0	0	0	0	0	0
comp178976_c0_seq1_m.18995	.	4.43	7.58	23.4	86.03	30.38	67.71	2.41	0.98	15.64	11.91	5.82	8.88	17.88	10.38	14.38	9.46	8.14	17.47	6.94	9.45	16.56	1.75	2.62	2.92	2.74	2.18	3.65	7.62	3.42	2.93	4.11	3.37	3.25	3.53	11.18	26.01	158.99	24.02	146.09
comp179188_c0_seq1_m.17834	Mitochondrial 2-oxoglutarate/malate carrier protein	84.82	42.8	97.04	90.62	101.93	75.02	4.71	1.78	32.84	20.14	32.54	24.45	17.31	14.26	3.24	27.27	20.19	18.15	29.97	19.44	19.67	14.8	9.22	47.28	11.06	46.97	11.75	18.26	20.87	56.87	28.92	67.49	35.11	19.78	9.15	30.2	5.65	28.93	3.78
comp179542_c0_seq1_m.27661	Vacuolar protein sorting-associated protein 33A	0	0.98	1.06	0	0	0	0	0	0	0.69	1.1	1.13	0	0	5.99	0	0	0	0	0	2.37	1.34	1	0	0	0	0	0	1.95	0	0	0	0	0	0	0	0	0	2.98
comp179609_c0_seq1_m.25553	UDP-glucose 4-epimerase	0	0	1.06	0	0	0	0	0	0	0.4	0.58	0	0.85	0	0	0	0	0	0	0	0	0	0.71	0	0	0	0.61	0	0	0	0.4	0	0.6	0	0	0.36	0	0	0
comp179643_c0_seq1_m.25675	.	0	0	0	0	0	0.73	0	0	0	0	0	0.82	0	0	0	0	0	0.96	0	0	0	0	0.86	0	0	0	1.74	0	0	0	0	0	0	0	0	0.47	0	0.69	0
comp179705_c0_seq1_m.22882	.	0	0.87	0	0	0	0	0	0	0	0	0.73	0	1.22	0	2.14	0	0	0	0	0	0	0	0	0	0.32	0	0	0	0	0	0	0	0	3.04	12.99	0	0.5	0	0.32
comp179709_c0_seq1_m.21309	.	50.79	46.57	184.4	211.14	240.64	175.28	0.56	1.29	2.03	1.38	4.22	4.17	46.66	44.57	4	21.14	30.26	32.02	20.26	26.27	31.82	9.25	11.52	3.45	1.07	2.84	0.47	12.52	17.35	1.26	1.58	1.64	2.04	37.79	52.59	23.86	7.07	23.19	6.86
comp179774_c0_seq1_m.12022	Mitogen-activated protein kinase kinase kinase 10	4.24	6.09	2.76	4.06	2.49	3.17	0.47	0.53	0.75	1.05	0.38	1.15	0.65	0.63	0.26	47.7	63.84	46.66	57.37	81.48	58.4	1.02	1.96	1.5	3.03	2.03	2.27	0.92	0.64	1.51	1.94	2.03	2.05	19.1	20.58	8.18	45.58	10.8	51.4
comp179787_c0_seq1_m.20523	ATP synthase subunit beta {ECO:0000255|HAMAP-Rule:MF_01347}	0	0	0	0	0	0	0.61	0.18	0	0	0	0	0	0	0.47	0.28	0.14	0	0	0	0.18	0.43	0	0	0	0	0	0	0.63	0	0	0	0	0	0	0.54	0.27	0	0
comp179798_c0_seq1_m.17545	COBW domain-containing protein DDB_G0274527	0.19	0.16	0	0	0.07	0	0.28	0.11	0.39	1.25	0.88	1.31	0.23	0	0.1	0	0.08	0.08	0.09	0.1	0.1	0.55	0.61	0.31	0	0.19	0.11	3.5	0.4	0	0.26	0.42	0.21	0.96	0.18	0.16	0	0	0
comp179803_c0_seq1_m.11480	Sphingomyelinase phosphodiesterase D	15.87	18.8	10.29	10.57	7.35	11.59	5.3	3.25	11.96	12.66	12.4	14.46	6.46	6.65	16.01	12.18	10.46	15.23	13.77	16.13	19.19	9.99	14.63	20.43	22.48	25.57	14.6	12.84	11.11	24.62	14.54	27.53	18.97	8.29	6.51	9.92	5.63	12.75	5.24
comp179805_c0_seq1_m.18759	Phosphatidylcholine-sterol acyltransferase	0.12	0	0.23	0	0.25	0.26	0	0	0.48	0.1	0.27	0.12	0.81	0.93	2.38	0.42	0.3	0.29	0	0.25	0.38	0	0	0.09	0.25	0.23	0.4	0	0	0	0	0	0	0.2	0.43	0	1.01	0	0.48
comp179893_c0_seq1_m.21740	.	0	0.92	0.2	0	0	0	0.57	0.66	0.41	0.88	0.24	0.22	0.66	0	0	0.36	0.86	0	0	0.23	0	0	0.78	0	0.43	0.21	0	0.85	0.76	0	0.36	0	0.23	0.68	0.73	0	0.17	0	0.42
comp179994_c0_seq1_m.19416	.	336.29	379.35	1673.15	1381.84	1723.44	1195.81	0.81	2.74	17.09	16.81	19.32	44.72	4.37	0.96	1.14	0.13	0.12	0.12	0	0	0.16	43.12	64.19	4.99	4.01	4.95	4.79	61.29	93.08	1.03	1.14	0.81	0.63	7.17	16.22	9.25	5.12	6.81	5.85
comp180209_c0_seq1_m.5267	Serine/threonine-protein kinase HT1	4.48	2.58	3.54	1.6	2.81	2.19	8.73	6.7	9.7	5.54	11.8	8.46	7.71	8.96	5.37	6.64	6.05	7.06	8.58	7.14	8.41	12.16	3.67	4.56	0.48	9.34	0.38	13.43	12.3	7.96	6.81	7.82	7.24	11.8	4.93	6.04	0.82	7.5	1.2
comp180267_c0_seq1_m.25856	Calmodulin-like protein 1	128.24	83.91	115.88	88.39	128.31	40.77	6.83	3.63	138.03	94.71	115.4	96.31	40.54	47.19	29.81	79.34	77.42	74.95	100	82.4	73.22	12.87	8.73	106.56	55.34	109.59	53.02	5.99	10.23	114.29	112.25	158.02	118.35	12.07	20.73	83.41	54.63	96.07	37.02
comp180272_c0_seq1_m.10198	.	10.33	3.21	4.45	1.39	4.11	1.87	17.55	7.47	19.05	8.79	19.97	11.11	12.15	11.78	6.93	12.93	8.71	7.48	15.66	9.3	9.68	14.01	2.04	12.42	0.27	14.78	0.55	13.91	11.7	14.23	9.84	14.42	11.71	13.8	9.3	10.52	1.11	11.85	1.38
comp180272_c1_seq1_m.25350	.	21.41	8.16	7.91	1.56	4.79	1.51	27.44	13.58	49.52	15.36	52.06	29.4	20.77	17.34	5.7	25.19	17.03	22.26	43.88	25.85	27.09	11.06	3.44	20.92	0.9	37.19	0	15.41	5.38	19.58	14.06	38.89	33.1	26.62	11.51	18.6	0.7	41.95	0.98
comp180317_c0_seq1_m.26560	.	0	0	0	0	0	0	1.59	0.99	0	1.01	0.77	0.77	1.01	0	0	0	0	0	0	0	0	1.12	0	0.43	0	1.43	0	0	0	0.51	0	0	0	0	0	0	0	0	0
comp180371_c0_seq1_m.17580	.	27.15	13.22	16.16	2.63	12.72	1.9	4.88	5.89	10	5.01	11.33	8	2.37	0.89	1.89	21.43	22.6	11.73	27.63	23.99	8.64	1.37	0.21	15.54	2.83	14.3	2.19	0.88	2.02	22.14	16.39	23.52	16.53	19.63	15.46	37.44	13.03	37.69	6.81
comp180379_c0_seq1_m.24656	.	0	0	4.1	7.81	1.72	2.99	0.34	1.78	36.99	86.98	39.16	63.14	0	0	0	0.32	0.31	0	0.87	0	0	0	0	7.36	23.77	11.13	13.79	0	0	3.63	21.19	10.32	13.94	0.63	0.63	0.3	0	0	0
comp180398_c0_seq1_m.7858	Mannosyl-oligosaccharide glucosidase GCS1	12.44	9.09	6.83	4.93	4.7	6.11	19.47	17.03	14.99	15	18.3	17.13	15.3	13.66	8.78	15.94	13.79	10	16.2	14.59	12.28	9.77	6.02	20.2	6.33	25.53	4.32	11.52	8.36	24.79	18.04	27.99	21.38	10.43	10.16	15.56	4.92	15.61	4.93
comp180409_c0_seq1_m.19892	.	45.23	37.9	52.62	57.06	57.86	72.74	38.3	11.94	36.49	27.36	37.63	31.74	25.08	28.45	20.92	57.05	42.02	63.42	64.58	49.59	62.35	37.85	14.66	63.04	5.64	70.22	7.32	46.15	34.88	75.87	46.04	90.69	57.84	32.97	27.73	49.69	14.73	54.69	14.04
comp180462_c0_seq1_m.24060	Deleted in lung and esophageal cancer protein 1	0	0	0	0	0.25	0	0.31	0	1	0	0.81	0	0	0.33	3.46	0	0	0	0	0	0	0	0	0	0	0.36	0	0	0	0	0	0	0	2.79	2.83	0	1.09	0	0.36
comp180723_c0_seq1_m.21398	ADP-ribosylation factor-like protein 5B	125.51	122.88	180.76	165.52	185.76	137.36	5.33	6.05	164.71	148.97	156.79	162.54	19.45	17.48	26.32	170.07	161.69	155.68	196.75	200.07	169.82	38.14	29.74	128.92	106.77	149.78	117.67	41.41	36.48	113.06	116.83	150.25	162.6	20.51	27.21	141.19	142.7	144.88	104.63
comp181118_c0_seq1_m.21960	.	0	0	0	0	0	0	0	0.23	0.43	1.65	2.25	1.64	1.14	0.91	0.4	0	0.18	0	0	0	0	0	0.4	0	0	0	0	0	0	0	0	0	0	2.85	10.23	0	0	0.23	0.67
comp181118_c1_seq1_m.25210	.	0	1.33	0	0	0	0	0.39	1.18	0.43	6.25	4.83	0.52	0.4	0	0.7	0	0	0	1.03	0	0	0	0	0	0	0	0	0	0	0	0	1.17	0	8.71	16.99	0	0.35	0	0
comp181196_c0_seq1_m.23596	.	23.74	28.75	30.79	21.92	18.79	7.02	1.47	1.23	37.93	33.32	11.48	14.06	40.19	43.84	30.01	22.3	22.11	29.59	17.47	9.94	6.16	10.89	5.09	38.74	30.54	17.32	14.97	9.46	9.92	24.27	38.62	15.45	35.1	16.22	14.74	31.41	23.39	8.38	9.28
comp181312_c0_seq1_m.21928	Altered inheritance rate of mitochondria protein 29	59.94	52.28	53.79	48.86	58.01	34.12	1.28	1.13	52.6	55.6	59.21	54.3	13.66	15.93	34.18	54.06	52.61	51.32	50.12	40.06	53.73	7.95	5.45	63.05	49.89	40.42	46.12	7.62	8.74	62.48	61.9	55.83	50.51	31.05	28.35	62.11	48.07	44.44	27.07
comp181322_c0_seq1_m.19998	.	0	0	0.98	0.43	0	0	0.37	0.85	0.2	1.53	0.69	1.08	0.43	0	0	1.56	1	0.32	1.42	0.66	0.66	2.03	1.14	0.46	0	0	0.23	0.82	1.49	0.18	0	0.23	0.67	3.94	3.87	0.33	0	1.05	0.2
comp181335_c0_seq1_m.16156	Deoxynucleotidyltransferase terminal-interacting protein 2	5.45	4.69	5.76	6.27	5.16	7.18	12.83	2.12	22.54	19.35	22.61	17.79	18.78	16.5	23.18	40.28	23.48	53.99	39.32	29.23	61.4	2.59	2.29	15.87	2.57	17.36	4.76	1.12	1.04	16.24	10.79	20.96	7.99	26.81	13.24	67.43	7.71	68.49	6.69
comp181353_c0_seq1_m.18106	WD repeat-containing protein 34	0	0	0.2	0	0.15	0	0	0.37	0.22	0.82	2.17	0.55	0.74	0	2.04	0	0	0	0	0	0	0.3	0.22	0	0	0	0.24	0.48	0	0	0	0	0.34	1.93	5.67	0	0.18	0.11	1.28
comp181376_c0_seq1_m.26226	.	0	0	0.65	0	0.45	0	0	0	0.54	0	0	0	0	0	0.84	0	0	0.43	0	0	0	2.14	0	1.21	0	0	0	0	0	0.96	0.48	0	0	1.88	2.62	0.85	0.87	0	0
comp181376_c1_seq1_m.25702	.	0.57	0	0	0	0	0	0	0	0	0	0	0	0	0	1.53	0	0	0	0	0	0	1.97	0	0	0	0	0	0	0	0	0	0	0	5.73	4.69	0	0	0	0
comp181439_c0_seq1_m.14799	DNA primase small subunit	11	10.28	6.26	8.51	5.83	7.01	10.4	3.64	20.69	14.42	18.2	17.66	17.36	20.6	10.7	28.02	22.93	20.78	37.53	24.99	24.18	5.49	2.53	19.12	2.45	21.08	3.25	6.38	1.87	25.59	9.23	25.73	10.79	12.9	14.01	28.54	21.26	35.1	18.33
comp181467_c0_seq1_m.21785	.	0	0.93	0	0.22	0	0.46	0	0	0.21	0.35	0	0.23	0	1.54	0.78	0.18	0	0	0	0	0	0	1.96	0	1.31	0	2.43	0	0	0	0	0.48	0.47	0.34	1.83	0	0.52	0	0.43
comp181468_c0_seq1_m.22664	.	1.04	1.38	4.05	3.28	4.7	1.38	0	0	3.49	1.91	0.29	1.66	0.52	0	1.36	4.76	3.55	1.38	6.31	4.02	1.7	0	0	1.53	4.45	2.31	2.08	0	0	0	0.65	0.3	2.29	4.14	1.3	0.81	0.82	0	0.52
comp181502_c0_seq2_m.13798	TM2 domain-containing protein almondex	42.11	52.81	49.63	83.12	98.43	58.39	1.64	0.96	24.13	33.25	25.77	29.7	2.12	2.48	13.7	23.26	29.44	28.72	24.66	31.33	25.66	3.21	20.94	37.63	278.99	38.84	345.96	2.97	9.44	45.79	58.02	52.98	52.68	5.24	10.39	24.41	83.31	22.2	63.16
comp181502_c0_seq2_m.13799	TM2 domain-containing protein almondex	45.7	26.18	23.67	19.15	19.33	14.01	7.34	5.03	65.08	60.08	63.55	61.48	36.64	19.83	54.45	55.3	46.93	76.93	58.23	48.36	66.57	16.2	6.05	56.15	8.34	53.92	7.1	12.15	7.54	47.08	49.15	48.3	44.46	16.03	29.41	83.66	29.53	52.39	22.64
comp181881_c0_seq1_m.20226	WD repeat-containing protein 60	0.61	0.27	0.59	0.65	0.54	0	0.43	0.17	0.77	1.31	1.23	1.14	0	0.17	1.79	0.13	0	0.12	0.15	0	0	0.82	0	0.12	0	0	0	1.32	0	0	0.27	0	0.17	2.53	4.97	0.13	0.13	0	0.47
comp182103_c0_seq1_m.11065	RCC1 and BTB domain-containing protein 2	11.88	14.28	17.43	18.03	12.11	19.22	2.38	3.89	16.6	15.56	15.12	15.61	13.18	17.98	44.07	61.27	62.04	54.56	64.54	65.82	57.33	7.7	8.25	16.19	18.06	16.27	19.56	9.03	8.22	13.83	16.63	20.95	25.98	16.58	22.97	56.13	47.92	48.92	53.28
comp182188_c0_seq1_m.23750	.	553.28	683.32	3003.96	3328.71	2998.64	2513.02	1.15	0.8	0	0	0	1.96	0	0	0	2.1	1.01	0	0	0	4.16	55.56	44.26	27.62	38.13	12.54	42.05	88.51	86.85	8.64	14.16	2.47	12.69	0	0	53.26	28.78	48.74	42.19
comp182197_c0_seq1_m.21414	.	0	0.35	0.39	0.21	0.55	0	0	0	0	0.5	0	0.42	0	0	0.55	0.17	0.33	0.62	1	1.08	1.51	0.5	0.37	0	0.21	0	0.68	0	0	0	0	0	0	0.65	0.69	0.16	1.79	0	2.01
comp182248_c0_seq1_m.26659	.	66.73	67.29	98.69	55.86	108.68	60.54	0.65	5.12	4.29	6.26	7.93	6.03	0	0	6.65	10.5	8.91	7.27	2.1	11.92	7.37	2.54	3.79	7.86	4.4	1.86	0	0	1.85	5.69	5.05	11.86	6.42	56.31	63.16	18.71	7.9	18.8	8.01
comp182325_c0_seq1_m.28911	.	0	0	0	0	0	0	0	0	0	0	1.54	3.2	2.26	0	0.65	0.89	0.86	3.2	0	0	6.77	1.55	0	0.74	2.1	1.47	0	0	2.28	0	0.92	0	0	2	1.52	1.55	0	0	0
comp182328_c0_seq1_m.16746	.	0.17	0.22	0.08	0	0	0.19	0.08	0.1	0.27	0.45	0.99	0.55	0	0	0.18	0.08	0.08	0	0.25	0.27	0.19	1.26	2.82	0.35	0.48	0.34	0.59	0.8	2.22	0	0.31	0	0.19	0.29	0.65	0.07	0.68	0.46	0.18
comp182345_c0_seq1_m.18714	U2 small nuclear ribonucleoprotein A'	10.69	8.3	9.64	6.87	11.94	4.28	2.27	3.19	19.53	20.15	21.96	21.51	14.98	21.09	24.83	17.76	17.78	23.86	20.98	15.88	24.03	4.03	2.71	23.33	9.18	26.56	6.23	6.5	4.15	22.52	19.51	22.64	18.19	16.23	17.46	21.81	10.81	20.1	3.98
comp182353_c0_seq1_m.22281	30S ribosomal protein S16 {ECO:0000255|HAMAP-Rule:MF_00385}	0.26	0	0.51	0	0	0	0.93	0.78	0	0	0	0	0	0	0	0.44	0.63	0.8	0	0	0.29	0	0	0	0.53	0	0	0	0	0	0	0	0	0	0	0.2	0	0.27	0
comp182365_c0_seq1_m.14197	.	0	0.07	0.08	0	0	0	0	0	0.08	0.28	1.45	0.08	0.66	0.09	2.66	0	0.41	0.07	0.08	0.58	0.08	0	0.17	0.06	0	0	0	0	0	0	0	0	0	5.99	18.71	0.27	0.83	0.17	0.4
comp182366_c0_seq1_m.24077	Ras guanine nucleotide exchange factor D	0	0	0	0.76	0	0	0	0.32	0	0	0	0.39	0.33	0	4.04	0	0	0.26	0	0	0	0	0	0	0	0.36	0.41	1.25	0	0	0	0	0	0	0	0	1.09	0	0
comp182377_c0_seq2_m.27333	.	0	0	0	3.55	0	0	0	1.6	0	1.08	1.88	0	0	0	0	0	0	0	0	0	0	0	1.26	0	0	0	0	0	0	0	0	0	0	0	0	0	0	0	0
comp182381_c0_seq1_m.24487	.	3.38	7.49	22.13	37.76	40.41	20.92	0	0	0.37	0	0	0	0	0	0	0	0	0	0	0	0	0.83	0.62	0	0	0	0	1.38	3.63	0	0	0	0	0	0	0	1.83	0.41	0.82
comp182392_c0_seq1_m.23004	.	0.56	0	2.15	0.58	3.45	3.5	0	0	0	0	0	0	0	0	1.19	0	0	0	0	0	0.3	0	0.47	0	0	0	0	0	0	0	0	0	0	0	0.46	0	0	0	0
comp182428_c0_seq1_m.22957	.	5.28	1.47	0.81	2.61	1.92	0.58	1.46	0.27	1.05	1.79	0.62	1.47	0	1.08	0.71	0.91	0.44	0.62	1.96	0.61	0.9	0	0	4.23	0	3	0	0	0	3.72	0.91	3.82	1.83	0	0	2.34	0	3.07	0.28
comp182446_c0_seq1_m.28160	.	0	2.08	0	0	2.73	1.78	0	1.74	1.4	4.99	0	4.62	0	0	0	0	0	1.07	7.96	6.06	0	1.8	0	1.96	0	0	0	0	0	0	2.51	11.87	12.5	0	0	7.18	0	3.3	1.98
comp182453_c0_seq1_m.20531	.	0	0	0	0	0	0	2.74	0.36	0.16	0.28	1.87	0	0.18	1.07	0.16	0	0	0.13	0	0.18	0.18	0	0	0.25	0	0.64	0	0	0	0.58	0.14	1.66	0.18	1.34	2.05	0	0	0.68	0.33
comp182469_c0_seq1_m.24966	.	0	0	0.44	0	0	0	0	0	0	0	3.47	0.48	0	0	0	0	0	0	0	0	0	0	0.65	0	0	0	0	0	2.53	0	0	0	0	0	2	0	0.97	0	0.44
comp182503_c0_seq1_m.25717	.	34.17	83.53	28.84	32.73	22.76	17.32	0	0	2.7	2.36	4.63	4.67	2.82	0	0	4.09	7.31	2.12	14.58	7.7	3.91	1.23	0.92	6.46	6.95	7.79	3.98	0	0	0	1.19	0	0	7.2	7.39	2.61	3.75	1.54	0.83
comp182583_c0_seq1_m.22811	.	0	0	0	0.28	0	0	0	0	0	0.22	0	0	0	0	2.8	0	0	0	0	0	0	0	0	0	0	0	0	1.02	0	0	0	0	0	0	0	0	0.21	0	0
comp182624_c0_seq1_m.12314	Autocrine proliferation repressor protein A	469.54	348.96	214.87	115.93	257.29	87.55	169.12	119.81	149.85	155.02	137.83	167.29	182.53	189.98	75.49	202.31	190.93	153.41	221.02	192.44	157.84	251.94	277.19	358.29	257.79	357.57	212.3	264.61	243.27	298.15	242.33	311.92	275.54	231.89	151.27	163.73	37.77	159.58	35.18
comp182632_c0_seq1_m.19183	.	0	0	0	0	0	0.63	0.27	0	0	0	0	0	0	0	0	0.13	0.85	0.69	0.28	0	0	0	0	0	0	0	0	0	0.57	0	0.13	0.16	0	0	0	0	0.73	0	0
comp182632_c1_seq1_m.23111	Calpain-11	0	0	1.4	0	0	0	0	0.28	0	0	0	0	0	0	1.47	0	0.23	0	0	0.32	0.31	0	0	0	0	0	0	0	0	0	0	0	0	0	0	0	0.22	0	0
comp182674_c0_seq1_m.26358	DEAD-box ATP-dependent RNA helicase CshA {ECO:0000255|HAMAP-Rule:MF_01493}	0	0	0	0	0	0	0	0.48	0	0	0	0	0	0	1.74	0	0	0	0	0	0	2.2	1.64	0	0	0	0	0	1.6	0	0	0	0	0	0	0	0	0	0
comp182748_c0_seq1_m.20251	.	0	0	0	0	0	0.17	0	0.34	0	0	0.18	0.33	0	0.5	1.49	0	0	0	0.15	0	0	0	0.61	0	0.33	0	0	0	0	0	0	0	0	0.51	1.38	0	0.39	0.32	0.93
comp182786_c0_seq1_m.20363	U6 snRNA-associated Sm-like protein LSm1	52.47	35.3	45.61	37.98	52.74	23.01	5.04	4.92	74.9	65.99	69.06	61.12	38.24	25.47	20.04	80.21	60.52	80.38	82.74	68.82	80.68	21.59	6.1	64.52	21.17	69.41	11.78	20.01	20.53	72.28	68.67	82.93	60.04	27.47	25.25	97.88	19.78	82.58	16.51
comp182799_c0_seq1_m.13099	.	13.48	27.6	10.43	41.94	9.93	43.62	5	13.27	15.04	32.1	16.56	35.58	14.01	25.3	29.63	15.57	23.27	18.62	16.65	27.94	19.63	14.34	35.81	8.66	31.97	10.63	35.12	13.08	24.31	8.72	15.48	7.99	16.04	19.68	42.59	17.9	41.22	18.49	49.77
comp182800_c0_seq1_m.7514	Endoplasmic reticulum-Golgi intermediate compartment protein 3	72.32	43.89	43.15	35.43	38.61	34.26	54.85	44.81	110.82	90.24	92.2	94.02	97.75	90.79	90.47	111.24	101.39	116.69	120.94	105.8	124.23	55.79	43.31	109.22	61.41	123.59	51.63	69.84	56.13	105.16	102.67	138.51	130.15	99.95	76.59	85.69	31.8	96.89	40.06
comp182800_c0_seq1_m.7515	Endoplasmic reticulum-Golgi intermediate compartment protein 3	9.22	4.59	10.35	8.73	6.02	15.76	61.24	16.67	16.55	11.68	23.1	13.34	38.81	35.71	36.32	31	22.86	34.37	32.26	25.44	40.07	19.21	7.26	15.53	3.31	18.99	2.29	17.73	16.13	17.65	11.95	23.7	9.99	31.63	18.2	48.18	8	53.65	7.49
comp182816_c0_seq1_m.24101	.	74.67	73.7	80.4	106.07	81.65	83.81	11.95	9.34	46.22	34.84	58.96	52.38	24.54	6.04	37.73	146.26	159.51	220.44	239.13	263.87	320.21	2.34	2.62	40.59	6.43	65.75	7.19	0	3.41	50.8	30.26	126.61	27.79	10.98	30.6	130.93	110.26	128.56	120.87
comp182818_c0_seq1_m.10038	Ribosomal RNA processing protein 1 homolog B	6.71	7.1	4.48	4.21	2.45	4.76	10.49	2.53	38.1	25.26	28	20.83	9.27	7.26	6.83	35.11	22.87	38.7	33.11	25.25	37.69	7.41	5.05	23.07	8.03	26.89	9.16	8.37	5.07	33.48	26.43	32.52	18.59	14.25	7.43	47.38	9.32	49.06	9.29
comp182821_c0_seq1_m.17128	Ras-like protein 2	301.22	624.11	1629.95	1699.6	1386.67	1327.25	0.7	2.32	98.4	54.15	118.57	150.57	1.83	0	0	0.19	0.27	0	0.1	0	0	110.06	153.35	4.86	4.66	4.79	3.69	139.12	192.45	0.76	1.39	0.7	2.27	48.59	70.62	4.17	1.53	7.29	1.8
comp182865_c0_seq1_m.26158	.	0	0	0	3.29	0	0	0	0	0.53	0.46	0.69	1.37	0	1.93	0.83	0.92	0.44	0.42	0	2.32	0	1.05	0	1.58	0	0.64	0	1.78	1.54	0.47	2.32	0.78	0.72	0	0	1.25	0	0	0
comp182867_c0_seq1_m.16895	.	10.83	14.77	88.04	40.66	86.34	38.87	0	1.7	0.92	1.17	1.44	3.02	0.11	0.21	1.4	0	0.16	0.07	0	0	0	2.84	1.74	0.07	0	0.09	0.31	3.3	7.23	0	0	0	0	3.3	3.53	0.31	0.7	0.09	0.18
comp182874_c0_seq1_m.18889	.	3.55	4.07	2.75	3.67	3.15	8.02	0.3	2.22	2.59	10.8	3.13	8.23	2.58	1.29	8.19	3.36	3.51	5.11	2.17	7.54	5	0.74	1.11	9.36	3.72	5.55	2.4	1.23	2.18	6.86	13.79	7.37	11.68	3.79	14.89	3.9	0	0.35	1.04
comp182874_c0_seq1_m.18890	.	180.23	174.31	103.48	165.66	117.61	100.73	15.71	35.59	289.35	314.37	230.89	539.36	38.71	44.13	62.03	145.85	145.45	155.71	193.33	241.48	203.5	20.07	13.99	216.57	107.27	303.86	118.62	18.54	37.04	245.58	372.56	384.41	459.64	21.31	93.29	114.23	65.68	136.85	37.7
comp182881_c0_seq1_m.17459	Probable enoyl-CoA hydratase, mitochondrial	360.28	358.88	233.85	217.03	237.28	175.97	89.74	106.69	110.75	129.2	129.98	137.48	79.62	75.95	106.02	113.82	149.26	139.71	114.02	131.84	126.67	119.74	92.51	234.16	197.82	213.4	177.7	117.22	112.95	226.97	240.6	239.34	248.74	63.38	92.26	109.26	207.05	100.06	188.41
comp182886_c0_seq1_m.22498	.	0	1.1	2.66	2.09	1.04	1.85	0	0.25	0.24	0.41	0	0.53	0.5	0	0	0	0.6	0.19	0.25	0	0	0	0.44	0	0.25	0	0	0	2.59	0	0.21	0	0	0	0	0.39	0.79	0.51	0.5
comp182918_c0_seq1_m.26408	ATP-binding cassette sub-family G member 2	1.43	0	0	0	0	0	0	0.48	0	0	1.5	0.75	0	0	1.3	0	0	0	0	0	0	0	0	0	0	0	0	0	0	0	0	0	0	0	0	0	0	0	0
comp182943_c0_seq1_m.12522	Mitochondrial import inner membrane translocase subunit TIM44-1	16.05	26.82	11.8	23.48	9.37	29.61	18.04	13.34	37.5	43.26	39.36	47.8	38.56	45.38	73.06	125.84	147.3	179.3	132.59	165.33	196.42	23.96	16.19	37.38	16.54	41.05	17.29	24.89	21.8	37.15	40.24	52.29	39.97	40.45	75.5	93.93	126.85	100.95	151.39
comp182974_c0_seq1_m.22215	Peptidyl-prolyl cis-trans isomerase NIMA-interacting 1	181.09	128.82	303.57	292.66	315.43	233.7	79.69	56.26	252.85	240.19	238.59	261.82	107.17	86.78	103.79	215.36	210.8	249.8	241.72	263.83	283.1	62.21	44.96	266.05	117.16	307.73	127.94	59.33	46.04	286.93	228.04	367.35	270.56	167.91	228.27	203.68	181.97	197.68	155.6
comp182992_c0_seq1_m.15244	Zinc finger protein ZPR1	43.73	68.98	68.09	163.19	62.88	144.09	36.66	65.62	70.77	140.12	67.52	159.75	52.54	130.86	259.99	94.52	209.38	153.57	87.71	216.25	149.97	33.82	46.53	55.44	59.82	55.46	51.77	41.42	51.08	58.06	121.05	52.31	120.79	46.36	146.04	93.39	109.14	85.01	117.14
comp183001_c0_seq1_m.8425	Kinesin-related protein 6	12.23	6.08	8.54	4.52	6.1	5.43	15.43	7.65	16.03	21.83	21.52	21.57	20.36	19.2	14.1	24.28	18.3	22.03	23.77	18.13	21.99	14.44	11.74	18.39	4.98	24.19	2.79	17.71	12.57	25.18	14.85	21	13.38	24.59	28.87	16.88	4.64	20.31	4.53
comp183002_c0_seq1_m.16927	.	25.17	17.23	16.69	18.13	15.35	11.17	18.1	11.86	35.2	29.46	32.49	28.74	24.52	18.64	15.41	31.8	26.07	29.09	33.07	26.04	35.01	20.59	10.97	32.78	12.88	41.36	9.12	18.06	15.16	41.39	29.24	36.19	32.67	32.02	28.83	30	8.58	30.22	6.6
comp183002_c1_seq1_m.27839	.	74.62	33.89	46.19	21.92	33.97	28.07	9.59	6.16	111.37	96.43	117.05	128.93	24.24	15.28	6.11	74.56	69.67	62.97	98.55	83.74	67.79	6.81	9.16	71.03	15.68	110.43	23.7	21.29	5.95	89.96	59.36	154.51	87.75	57.52	38.08	62.82	20.86	90.33	32.99
comp183018_c0_seq1_m.17666	Transmembrane emp24 domain-containing protein 4	112.78	96.05	206.66	184.04	222.25	182.17	24.73	25.32	45.09	55.08	51.36	53.2	50.43	52.01	139.57	40.39	45.14	50.58	46.81	43.58	42.15	50.83	48.14	58.38	79.62	54.47	72.56	69.04	49.26	48.58	52.71	52.39	56.71	49.51	57.12	44.65	75.36	49.88	82.81
comp183042_c0_seq1_m.27403	.	0.97	0	0	0	0	0.88	0	0	0	0	0	0	1.76	0	1.54	0	0	0	0	0	0	0	0	0	0	0	1.07	0	0	0	0	0	0	0	3.32	0	0	0	0.89
comp183055_c0_seq1_m.23667	.	0	0	0	0	0	0	0	0	1.21	0.52	3.27	2.08	1.22	0	1.07	0	0	0.24	0	0	0	0	0	0	0	0	0	0	0	0	0	0	0	2.02	11.95	0.49	0.75	0	0.97
comp183074_c0_seq1_m.10627	.	45.14	95.89	68.27	142.28	61.13	155.37	34.93	132.33	13.31	63.52	44.56	155.26	9.58	50.43	29.66	30.15	94.6	40.73	38.56	139.23	53.02	39.9	185.04	5.5	37.89	32.24	100.38	39.7	103.88	21.7	64.23	31	76.58	19.83	121.1	23.41	60.08	27.98	90.77
comp183077_c0_seq1_m.25063	.	12.88	7.2	3.24	3.41	3.22	0.95	0	0.38	8.65	4.97	6.19	11.52	0	0.4	1.03	6.42	6.88	5.85	7.89	6.01	8.28	0	0	6.53	2.57	8.83	2.67	0	0	4.37	5.4	8.37	7.87	6.29	0.69	3.93	1.34	6.3	1.84
comp183079_c0_seq1_m.8379	.	8.95	5.23	3.29	3.22	2.42	3.26	18.48	5.86	24.73	22.44	27.69	18.02	8.45	8.34	12.62	39.14	24.18	47.73	38.19	23.04	47.76	5.53	1.77	21.33	3.76	23.07	4.07	6.23	4.23	29.49	15.96	32.1	14.03	13.03	8.47	55.41	5.76	60.48	5.03
comp183104_c0_seq1_m.15887	.	34.85	60.32	33.69	81.18	25.71	85.05	85.52	44.68	72.44	75.75	60.57	76.85	88.1	118.79	144.57	349.99	385.64	404.05	328.23	386.15	402.77	15.26	12.1	79.82	41.21	70.53	39.01	17.76	11.07	89.8	76.26	82.59	56.58	32.31	55.5	316.14	230.56	287.26	198.04
comp183105_c0_seq1_m.19901	Small nuclear ribonucleoprotein Sm D3	161.36	101.3	165.21	110.55	127.63	81.57	14.12	11.4	312.7	285.95	314.57	316.2	42.7	49.54	27.17	280.7	259.18	281.7	349.46	339.39	354.31	42.68	28.95	307.5	75.31	413.02	101.95	52.12	49.53	299.53	268.93	432.98	347.35	40.85	53.01	275.49	86.12	272.36	66.32
comp183147_c0_seq2_m.21059	Hydroxyacyl-thioester dehydratase type 2, mitochondrial {ECO:0000303|PubMed:17898086}	90.22	38.94	76.9	48.76	79.01	42.87	26.88	17.9	65.21	57.9	73.68	58.42	57.8	39.29	23.06	54.44	57.44	41.24	62.07	43.76	49.82	22.98	11.43	71.69	10.49	81.82	4.89	28.91	16.76	84.01	47.84	93.41	39.13	8.63	16.62	61.73	10.75	57.2	6.27
comp183192_c0_seq1_m.19904	.	199.4	80.61	156.5	65.25	140.98	47.21	93.32	50.21	379.69	180	330.28	245.79	109.52	91.88	66.43	300	192.94	250.3	382.97	256.79	293.07	187.76	53.28	268.79	35.08	325.57	36.64	143.2	93.21	266.55	200.65	319.67	236.97	137.74	87.68	242.57	62.56	268.23	55.59
comp183246_c0_seq1_m.22543	.	0.5	2.22	1.22	1.32	0	1.34	0.22	0.25	0.24	2.68	0	8.82	0	1.26	0	0.21	2.23	0.38	0	2.76	0.27	1.19	0.89	0.19	0.76	1.73	0.29	0	0.87	0.43	2.31	0	3.87	0	0.84	0.98	0	0.51	0.25
comp183256_c0_seq1_m.26944	.	2.52	3.02	0	0	0	0	0	0	1.28	0	4.34	3.49	0	0	1.9	2.77	6.4	1	0.9	0	0.91	1.19	0	1.89	1.32	0	0	0	0	2.83	1.69	0	0.93	1.13	0	1.99	0	0.73	0
comp183270_c0_seq1_m.19333	Protein YIPF5	87.64	67.28	111.62	105.46	144.61	83.62	22.76	12.37	34.81	37.94	33.3	39.44	29.44	26.26	32.92	36.54	25.58	47.12	37	33.95	45.02	27.95	21.18	46.34	13.68	35.23	6.12	20.97	29.59	43.95	31.52	38.33	31.89	23.67	30.24	36.46	26.85	40.06	26.43
comp183273_c0_seq1_m.28959	Pinoresinol reductase 1	0	0	0	0	0	0	1	1.48	0	0	0	0	0	0	0	0	0	0	0	0	0	0	0	0	0	0	0	0	0	0	0	0	0	0	0	0	0	0	1.45
comp183281_c0_seq1_m.21644	.	1.43	0.18	0.79	0	0.57	0.22	0	0	0	0	0	0.22	0.43	1.5	0	0.35	0.51	0	0.82	0	0	0	0	1.24	0	0	0.23	0	0	0.89	0.35	0.46	0.67	0	0	0.33	0	0	0
comp183285_c0_seq1_m.24796	.	0	0	0	0	0	0	0	0	0	0	0	0	0	0	4.55	0	0	0.61	0	0	2.86	0	0.63	0	0	0	0.49	0	0	0	0.34	0	0.97	0	0	0	0	0	0
comp183341_c0_seq1_m.21627	50S ribosomal protein L20 {ECO:0000255|HAMAP-Rule:MF_00382}	135.09	102.64	171.91	154.73	167.38	149.54	61.5	34.43	180.23	141.99	152.15	137.11	65.4	65.94	126.05	229.14	199.93	301.18	267.3	240.68	357.96	47.54	26.85	110.14	30.54	121.98	34.62	63.02	51.07	128.74	93.58	187.16	106.48	55.68	52.1	231.29	115	243.81	115.62
comp183344_c0_seq1_m.19168	25.3 kDa vesicle transport protein	72.15	54.42	69.99	81.13	76.4	50.9	14.11	10.8	27.33	35.88	28.38	29.1	26.07	28.07	40.72	25.47	27.68	47.79	29.13	27.41	42.81	23.53	28.21	66.14	62.23	48.11	46.66	20.27	24.44	66.5	53.35	59.31	57.93	18.85	58.73	30.4	99.16	26.61	88.07
comp183362_c0_seq1_m.29103	Phosphoenolpyruvate carboxykinase [ATP] {ECO:0000255|HAMAP-Rule:MF_00453}	0	0	0	0	0	0	0	0.76	0	0	0	0	0	0	0	0	0	0	0	0	0	1.62	0	0	0	0	0	0	0	0	0	0	0	0	0	0	0	0	0
comp183366_c0_seq1_m.28834	.	2.95	0	0	0	0	0	0	0.7	0.99	0	1.47	0	0	0	0	0.86	0	0	0	0	0	0	0	1.43	0	0	1.63	0	0	0	0	0	0	0	0	0.75	0	0	0
comp183366_c1_seq1_m.29535	.	1.8	0	0	0	1.11	0	3.29	0	0	0	0	0	0	0	0	0	0.97	0	0	0	0	0	0	0	0	0	0	0	2.43	2.07	0	0	0	0	0	0	0	0	3.21
comp183371_c0_seq1_m.20127	Cytidine deaminase	214.43	228.04	405.72	310.71	460.74	243	69.25	55.59	58.5	95.72	89.17	97.76	43.26	40.37	44.16	38.24	47.02	66.82	42.11	42.26	66.99	115.4	114.86	95.08	87.9	101.18	77.47	137.24	139.95	106.97	97.55	98.78	85.71	53.35	78.11	69.13	50.97	46.65	44
comp183372_c0_seq1_m.29518	.	0	0	0	0	0	0	0	0	0	0	0	0	0	0	2.91	0	0	0	0	0	0	0	0	0	0	0	0	0	0	0	0	0	0	2.47	0	0	0	0	0
comp183378_c0_seq1_m.18347	Ras guanine nucleotide exchange factor A	25.16	15.39	11.83	6.51	9.8	2.25	6.74	3.43	49.9	37.81	43.27	38.01	54.87	58.46	32.9	52.2	44.31	65.1	55.97	46.21	62.08	37.65	12.89	50.28	16.81	55.05	10.93	39.87	37.08	46.39	51.43	51.77	51.95	70.82	47.07	50.46	10.75	43.93	6.71
comp183429_c0_seq1_m.6885	RNA-dependent RNA polymerase 1	4.39	3.17	1.74	1.4	1.78	1.22	4.66	3.07	24.25	15.54	27.01	20.29	43.95	50.47	56.07	46.31	31.35	60.68	57.47	35.62	72.41	4.04	1.38	46.78	10.54	51.11	8.85	4.64	3.85	47.44	41.9	52.7	48.67	60.53	26.87	56.06	14.81	68.63	18.7
comp183442_c0_seq1_m.27097	.	0.87	0.78	0.84	4.28	3.39	2.4	0	0	0.66	0.57	0.9	0	0	0	1.45	0	0.55	0	0	0	0.94	0	0	1.45	0.68	0	0.96	0	1.76	1.75	1.74	0	0.96	0	0	0	0	0	0.8
comp183443_c0_seq1_m.14886	Exosome complex component RRP4	27.86	15.28	19.28	14.9	18.76	10.21	11.35	5.85	51.48	38.79	41.32	41.97	57.78	50.94	49	52.47	45.59	58.69	54.47	45.7	58.31	23.82	13.8	35.49	15.11	37.87	16.8	23.8	18.58	34.6	36.3	41.71	40.02	49.61	42.94	66.76	29.93	69.62	22.6
comp183457_c0_seq1_m.21575	.	6.42	66.78	18.75	146.96	13.84	124.03	1.64	4.6	0.89	24.36	1.29	23.94	2.73	10	39.2	61.57	164.93	127.68	45.93	150.59	123.41	0	2.15	4.51	10	6.13	7.09	5.04	16.8	3.95	32.47	8.07	21.4	0	82.91	46.62	715.58	42.46	514.07
comp183460_c0_seq1_m.27010	NHL repeat-containing protein 2	1.68	0	0	0	0	0	0.58	0	1.92	0.56	0.87	0	0	0	0.47	0.55	0	0	0	0	0.91	0	1.77	0	0	0	0	0	0	0	1.69	2.03	0	3.39	0	1.49	0	0	0
comp183465_c0_seq1_m.21667	.	0.41	1.45	0.4	1.09	1.15	0.67	0	0.22	0	0.17	0.7	0	0	0	0	0	0	0	0	0	0	0	0.77	0.16	0	0.81	0	0	1.51	0	0.35	0	0	2.34	3.22	0	0.5	0	0.62
comp183512_c0_seq1_m.19229	.	8.01	10.28	4.55	9.9	3.95	10.11	35.95	18.8	24.91	28.2	25.11	26.8	29.71	26.36	57.61	79.47	92.87	104.93	76.38	100.88	118.5	4.93	5.53	27.46	16.27	25.37	10.95	4	2.9	41.82	25.92	50.57	24.66	10.81	38.58	58.41	143.43	70.51	118.28
comp183519_c0_seq1_m.24208	.	2.27	0	0.73	0.78	0.77	0.39	0	1.66	1.71	0	1.25	1.2	0	1.02	0	0	0.29	0	1.16	0	0	0	0	0.26	0	0	0	0	0	0.91	0.6	0	1.67	4.02	5.22	0.27	0.56	0	0
comp183538_c0_seq1_m.19946	Coiled-coil domain-containing protein 37	0.29	0.5	1.11	3.2	0	0.63	0	0	0.44	0.25	1.32	0.31	0.32	0	0.14	0.13	0.12	0	0	0	0	0.78	1.16	0.11	0	0	0	1.25	2.28	0	0	0	0	3.34	7.33	0	0.12	0	0.44
comp183545_c0_seq1_m.22491	.	0	0	0	0	0	0	1.99	0.99	0	0	0	0	0	0	0	0	0	0	0	0	0.27	1.18	0	0	0	0	0	0	0	0	0	0	0.27	0	0	0	0	0	0
comp183545_c1_seq1_m.28008	Trigger factor {ECO:0000255|HAMAP-Rule:MF_00303}	0	0	0	0	0	0	0	1.89	0	0	0	0	0	0	0	0	0	0	1.31	0	0	0	0	0	0	0	0	0	0	0	0	0	0	0	0	0	0	0	0
comp183547_c0_seq1_m.17728	Gamma-glutamyl hydrolase A	173.81	152.99	86.69	68.4	81.07	52.39	91.53	85.71	54.51	90.07	55.89	82.45	63.76	51.9	62.49	45.9	43.69	45.03	42.74	46.13	36.78	81.88	101.85	83.35	137.46	81.38	96.96	86.83	63.06	78.69	75.04	81.24	76.58	41.23	34.53	42.43	15.34	43.22	12.18
comp183549_c0_seq2_m.23299	Cytochrome P450 3A5	1.64	1.74	1.27	1.36	1.12	2.38	0	0.3	1.21	1.04	0.73	0.69	0	0	0	0	0.76	0.24	0	0	1.07	0	0.53	0.23	0.32	0	0	1.17	2.07	0.27	0.53	1.89	1.44	0.51	0	0.73	0.5	0.32	0.65
comp183550_c0_seq1_m.26981	.	0	0	0	0	0	0	0	0	0.64	0.56	0.87	0	0	2.8	1.42	0	0.53	0	2.7	0	0	1.19	0	0	0	0	0	2.03	0	0	0	0	0	7.91	8.07	0.5	0	1.45	1.56
comp183567_c1_seq1_m.27224	.	0	0	0	0	0	0	0	0	0	1.19	0	0	0	0	3.08	1.15	0	2.05	0	2.85	0	0	0	0	0	0	2.35	0	0	0	0	0	0	0	0	0.98	0	0	0
comp183568_c0_seq1_m.26124	Cytochrome P450 3A43	0	29.32	0	40.13	1.3	60.3	0	0	0	0	0	0	0	0	0.41	0	0	0	0	0	0	1.05	3.93	0	0	0	0	3.56	3.07	0	0	0.78	0	0	0	0	0	0	0
comp183573_c0_seq1_m.24565	.	0	0	0	0	0	0	0	0	0	0	0	0	4.63	0	0	0	0	0	0	0	0	0	0	0	0	0	0	0	0	0	0	0	0	0	0	0	0	0	0
comp183592_c0_seq1_m.16491	.	41.38	23.31	23.07	17.37	23.39	12.78	21.08	14.77	50.3	41.9	49.04	48.57	22.57	32.56	17.24	40.58	38.22	49.71	50.99	43.58	50.14	29.49	15.2	52.75	9.55	52.38	8.35	33.57	17.15	46.43	46.18	54.55	53.79	41.04	33.65	49.01	9.5	50.97	8.74
comp183599_c0_seq1_m.11819	Mini-chromosome maintenance complex-binding protein	23.01	13.57	16.79	14.74	14.8	16.04	14.03	9.51	45.35	39.68	44.02	49.94	25.28	34.39	32.68	41.55	37.5	53.9	49.75	45.71	61.08	19.49	11.74	32.34	12	42.75	10.44	22.04	23.34	33.19	31.61	40.65	38.7	39.84	36.5	35.5	16.11	40.39	17.67
comp183611_c0_seq1_m.29441	.	0	0	0	0	0	0	1.1	1.56	0	0	0	0	0	0	0	0	0	0	0	0	0	0	0	0	0	0	0	0	0	0	0	0	2	0	0	0	0	0	0
comp183643_c0_seq1_m.15870	.	113.46	201.09	141.27	207.94	128.8	142.13	46.37	50.59	126.11	147.96	156.99	169.95	148.83	139.34	282.96	359.95	431.78	559.74	439.5	548.85	689.98	98.33	155.68	216.34	408.82	234.18	506.87	110.26	114.54	195.61	273.04	225.86	343.04	246.53	390.49	256.86	805.73	282.85	759.73
comp183643_c0_seq1_m.15871	.	1008.16	1290.49	650.47	1377.87	730.39	1092.85	507.18	830.63	704.58	1508.98	680.24	1470.47	374.1	595.79	274.44	805.55	1558.4	842.08	865.16	1873.07	977.67	228.72	341.63	681.66	592.13	710.82	599.05	279.46	427.02	704.35	1314.02	946.38	1324.85	531.74	2525	812.02	690.6	669.08	509.54
comp183645_c0_seq1_m.8949	Propionyl-CoA carboxylase alpha chain, mitochondrial	81.58	319.27	47.4	236.86	38.4	246.45	167.12	152.72	105.98	98.01	109.08	111.4	158.72	186.17	95.58	157.6	133.42	143.06	179.88	143.21	149.43	132.68	68.81	134.73	20.97	150.04	27.81	130.72	121.08	141.76	108.59	164.09	116.41	130.26	104.48	134.23	27.29	152.47	31.07
comp183648_c0_seq1_m.15255	.	19.24	16.3	11.65	11.82	10.79	9.5	5.69	4.03	23.28	19.93	24.25	21.02	16.25	18.2	32.55	41.67	36.44	52.99	51.78	45.82	56.87	19.67	12.96	27.32	17.65	32.32	16.44	20.4	16.38	28.91	28.95	34.77	33.41	23.19	18.59	37.03	14.37	42.01	13.72
comp183662_c0_seq1_m.15535	.	21.73	50.54	13.01	22.15	10.17	16.69	1.76	2.76	25.44	32.06	29.11	30.48	1.71	2.05	7.35	30.28	31.38	42.7	35.36	35.43	46.54	9.05	15.28	50.26	89.51	63.65	76.71	10.72	9.91	52.05	53.79	54.98	67.74	2.8	4.05	25.27	37.68	28.04	37.72
comp183737_c0_seq1_m.24084	Ferric reduction oxidase 8, mitochondrial	0	0	0	0	0	0	0	0	1	0.57	0.4	2.7	0	0	0	0	0	0	0	0	0	1.52	3.4	0.25	0	0	0	1.25	1.11	0	0	0.42	0	3.34	3.39	0.53	0	0	0
comp183742_c0_seq1_m.13285	Probable endonuclease LCL3	89.93	73.67	107.73	78.44	113.4	63.34	10.79	14.93	93.23	84.48	93.49	101.54	54.12	49.42	23.9	71.02	66.03	85.32	83.99	73.79	98.31	37.09	26.02	83.49	47.41	97.58	31.07	38.77	39.91	75.95	94.68	91.43	106.51	64.49	59.65	72.69	20.22	76.94	17.94
comp183742_c0_seq1_m.13286	Probable endonuclease LCL3	12.27	16.35	16.3	21.55	14.95	28.52	3.28	2.57	15.52	8.58	16.16	10.38	7	4.55	11.32	34.27	58.38	62.92	39.39	58.96	67.51	3.52	1.64	13.2	8.36	11.92	6.17	1.42	9.04	12.97	11.82	12.56	15.32	3.32	9.31	21.71	86.02	22.12	75.52
comp183744_c0_seq1_m.29014	.	0	0	0	0	0	0	0	2.22	0	0	0	0	0	0	0	0	0.89	0.83	0	2.13	0	0	0	0	0	0	0	0	2.32	0	0	0	0	0	0	0	2.48	0	0
comp183762_c0_seq1_m.26290	.	0	0	0	0.69	1.37	1.32	0	0	0	0	0.73	0	0	0	0	0	0	0.44	0.74	1.65	0	0	0	0	0	0	0	0	0	0.49	0	0.83	0	0	0	0.87	0.44	1.24	0.65
comp183783_c0_seq1_m.24432	Serine protease/ABC transporter B family protein tagD	0.41	0	0	0	0	0	0	0	0.36	0	0	0	1.06	0	0.31	3.14	1.82	2	3.34	0	2.21	0	0	0.27	0	0	0	0	0	0	0.63	0.47	0.45	1.83	0	0	0	1.18	0
comp183791_c0_seq1_m.29857	.	0	0	0	0	0	0	0	0	0	0	0	0	1.78	0	1.54	0	0	0	0	0	0	0	0	0.94	0	0	0	0	0	0	0	0	0	2.77	0	0	0	0	0
comp183795_c0_seq1_m.15586	.	4.73	5.09	14.07	37.17	10.62	57.83	38.28	14.82	24.62	19.78	21.61	19.33	19.68	16.63	26.48	24.37	27.52	47.38	28.03	32.89	47.3	10.31	11.39	17.38	29.71	19.24	28.06	8.96	7.59	26.77	16.56	25.58	18.87	27.25	29.89	21.59	87.8	22.89	118.92
comp183801_c0_seq1_m.12985	Heat shock protein SSA1	14.64	10.27	9.26	9.58	5.44	7.59	27.85	9.97	33.55	31.39	35.1	30.33	27.62	26.33	22.44	44.24	36.38	51.1	49.93	38.19	53.33	10.6	5.95	28.53	8.41	34.97	10.72	12.89	8.85	35.8	19.47	40.72	21.41	39.45	23.9	55.49	5.64	56.62	5.6
comp183810_c0_seq1_m.23916	.	0.35	0	0	0	0	0	0.88	0.63	0.64	1.09	0	2.58	0.32	0	1.12	0.28	0	0.5	0.71	0.78	0	0	0	0.24	0	0	0	1.21	0	0.28	0	1.61	0.38	0	1.09	0.26	0	0.68	0.69
comp183938_c0_seq1_m.19664	Chaperone protein DnaJ {ECO:0000255|HAMAP-Rule:MF_01152}	138.66	81.89	109.03	91.17	123.24	70.39	138.42	96.93	181.67	245.39	202.2	184.81	157.09	154.49	127.39	301.87	245.03	234.81	267.93	221.05	243.83	38.31	26.85	215.46	63.13	249.86	54.59	43.08	25.22	232.77	186.95	296.08	221.27	91.46	83.27	251.61	116.15	235.6	82.83
comp183978_c0_seq1_m.24975	.	245.05	200.78	156.65	108.92	145.76	74.29	19.5	19.54	212.14	220.28	203.95	239.45	26.25	24.83	7.19	146.9	170.62	114.29	162.22	186.3	112.43	22.69	6.77	316	150.82	349.81	150.16	27.01	13.22	289.97	288.67	366.37	282.29	39.47	46.34	142.1	94.77	166.65	83.94
comp184032_c0_seq1_m.16457	.	0	0.15	0.08	1.08	0.3	0.47	0.08	0.71	4.33	2.46	3.72	3.96	0.41	2.79	1.79	0.85	4.38	1.05	0.33	3.48	0.91	0	0.37	0.35	0.56	0.08	0.68	0.39	1.46	0.08	1.52	0.28	1.85	2.15	11.91	0.66	1.71	0.18	0.95
comp184099_c0_seq2_m.11405	Probable E3 ubiquitin-protein ligase HERC4	41.7	16.43	28.95	7.6	22.25	6.44	16.08	16.41	35.8	32.52	41.69	29.71	29.11	28.91	10.65	27.27	25.64	29.42	27.73	24.25	23.92	25.02	8.63	35.2	4.21	37.33	1.64	25.77	21.9	38.56	32.02	39.81	35.04	37.34	23.07	25.48	3.4	22.48	1.8
comp184146_c0_seq1_m.6309	Serine/threonine-protein kinase gcn2	5.65	9.78	6.79	6.98	4.99	7.57	2.46	2.51	7.93	7.83	7.75	7.64	8.03	10.25	23.27	8.38	8.54	11.06	9.83	11.44	12.54	11.52	13.6	8.37	10.96	8.04	10.47	9.01	12.96	8.34	7.84	7.33	9.5	9.99	13.6	7.43	13.32	9.44	13.5
comp184146_c0_seq1_m.6310	Serine/threonine-protein kinase gcn2	12.19	10.09	21.19	17.4	16.48	8.84	0.31	0.92	1.02	1.44	0.78	0.9	2.6	3.48	1.79	0.3	0.85	0.27	0.51	0.37	0.55	5.31	2.32	1.05	0.54	1.17	0	3.58	11.05	1.2	1.32	1.73	1.12	3.62	2.72	0.56	0.28	0.71	0.17
comp184162_c0_seq1_m.10246	Acyl-protein thioesterase 1	0.65	2.26	0.63	0.69	1.14	1.32	0	0.25	3.13	2.93	3.88	3.69	1.65	2.86	1.78	4.28	3.66	2.31	4.28	3.8	3.05	0	0.46	2.79	0.47	3.41	0.5	0.49	0.45	1.39	2.9	2.06	2.13	1.28	0.81	3.88	0.56	3.46	0.33
comp184162_c0_seq1_m.10247	Acyl-protein thioesterase 1	15.58	59.52	5.67	34.4	10.9	31.47	3.85	12.38	6.02	9.44	6.05	9.37	16.61	27.15	40.67	22.56	28.19	11.56	17.4	28.15	12.17	3.74	49.8	23.73	99.04	19.23	116.4	8.18	11.99	14.3	51.54	17.03	54.3	5.93	6.55	66.09	92.35	54.61	78.87
comp184201_c0_seq1_m.19128	Eukaryotic translation initiation factor 4E type 2	86.03	56.54	66.63	37.96	60.58	37.96	87.39	55.95	86.85	85.11	85.11	82.54	58.12	63.85	48.93	71.74	61.39	70.69	63.7	59.78	88.38	50.74	29.06	85.68	37.75	81.41	31.41	41.63	40.21	99.96	84.14	110.52	85.33	55.72	51.47	100.32	55.99	93.91	38.81
comp184262_c0_seq1_m.7499	Protein RKD5	3.78	2.12	2.36	1.1	1.55	1.57	7.94	4.54	8.04	7.17	7.06	9.02	7.53	7.45	3.51	12.77	13.47	12.46	15.9	15.61	13.37	4.74	1.89	11.27	3	14.9	2.37	5.81	3.57	13.58	12.17	12.92	11.58	16.23	13.07	10.4	3.68	11.54	2.98
comp184379_c0_seq1_m.18020	UPF0488 protein C8orf33 homolog	111.43	69.61	98.06	66.75	98.09	30.21	34.04	9	69.7	42.09	56.91	61.32	52.53	55.67	13.02	90.87	86.36	88.34	108.61	86.36	104.68	12.78	4.4	74.74	29.72	93.68	42.29	13.22	7.17	75.52	64.82	95.02	75.28	26.18	37.52	120.54	63.11	139.36	53.64
comp184427_c0_seq1_m.20100	DNA-directed RNA polymerase III subunit RPC8	141.27	122.59	153.49	123.65	153.33	105.31	44.39	41.98	159.53	129.68	134.03	132.12	92.96	92.59	76.27	145.56	125.99	143.16	156.97	146.62	166.31	54.87	36.49	100.89	54.65	127.89	46.98	59.46	55.3	89.13	84.6	107.96	110.69	95.26	79.87	141.84	81.4	150.49	69.29
comp184570_c0_seq1_m.13612	.	10.18	9.61	13.37	9.39	10.71	9.1	10.61	9.23	31.33	21.83	32.69	26.07	35.24	29.53	23.32	33.92	30.29	36	41.57	31.74	39.47	19.66	13.81	30.18	11.5	35.34	10.38	24.07	16.53	29.87	25.33	31.19	27.8	37.29	26.62	29.8	5.04	34.82	5.97
comp184576_c0_seq1_m.10889	Mitochondrial inner membrane protease ATP23	8.79	6.61	16.34	17.95	11.78	14.76	9	5.28	34.66	32.64	42.21	41.15	44.43	42.31	27.09	90.01	89.56	93.14	93.95	78.39	107.66	22.74	15.72	28.97	12.39	38.74	9.27	19.36	25.34	22.64	24.75	28.5	24.49	38.87	40.15	51.58	26.51	61.68	36.48
comp184576_c0_seq1_m.10890	Mitochondrial inner membrane protease ATP23	4.47	4.16	3.66	1.64	3.24	1.69	1.06	2.21	15.26	8.69	13.69	16.12	2.69	4.99	4.73	10.4	8.85	7.93	14.6	10.21	11.55	1.52	0.57	12.52	0.9	16.41	0.8	1.84	0.56	13.11	8.01	16.59	12.13	4.66	1.79	10.21	1.31	16.98	1.43
comp184579_c0_seq1_m.19078	.	35.83	25.29	19.07	12.63	18.62	10.34	6.27	7.09	69.83	61.11	60.14	72.15	55.42	51.54	108.39	69.84	75.83	96.6	75.07	84.54	104.7	34.38	18.66	65.06	29.86	83.92	23.15	30.51	26.97	55.91	57.27	65.43	76.05	56.19	74.86	83.5	66.97	78.44	54.45
comp184618_c0_seq1_m.14554	.	37.94	20.52	26.04	15.02	20.01	14.54	13.4	14.81	78.79	62.5	72.33	64.37	38.46	38.63	45.68	33.09	28.35	39.37	40.09	34.2	39.06	31.54	10.82	45.01	6.58	54.72	7.36	33.83	21.9	45.24	44.8	55.23	55.91	40.05	50.95	31.14	11.14	39.04	10.69
comp184688_c0_seq1_m.21036	.	1.25	1.73	0.7	0	0	0	0	0.19	0.54	0.76	0.41	0.95	0.19	0.38	1.02	0.16	0.45	0	0.18	0.19	0.19	0.46	0	0.14	0.19	0.35	0.21	0	0.68	0	0.46	0	0.98	0.59	0.32	0	0.15	0	0
comp184908_c0_seq1_m.24489	.	28.77	17.75	19.39	26.84	29.87	14.05	32.26	7	83.43	46.59	73.11	66.52	45.57	39.72	33.99	48.27	31.84	58.19	49.43	41.41	87.76	3.59	1.34	37.6	6.98	43.67	7.1	1.5	2.62	47.8	41.41	70.22	32.19	22.08	23	122.25	36.03	102.77	31.48
comp185000_c0_seq1_m.9751	ATP-binding cassette sub-family D member 3	52.29	46.86	65.2	58.53	55.35	59.8	39.71	39.28	34.78	46.99	44.1	45.26	37.04	44.12	44.14	46.16	41.97	59.96	48.95	46.5	63.88	52.25	55.57	39.67	24.44	40.7	22.08	61.25	55.39	43	54.83	50.24	53.05	52.43	47.45	42.63	23.08	45.2	23.52
comp185100_c0_seq1_m.21755	Polycystic kidney disease and receptor for egg jelly-related protein	0	0	0.2	0	0	0.45	0.19	0	0	0.35	0.48	0.22	0	1.09	0.77	0.36	0.35	0.49	1.69	1.37	0.69	0	0.39	0.16	0	0	0	0	0	0.36	0.18	0	0.23	1.02	0.73	0.34	1.2	0.22	0.85
comp185293_c0_seq1_m.28094	.	0	3.36	0	0	0	0	0	0	0	0	0	0	0	0	1.16	0	0	0	0	0	0	0	0	0	0	0	0	0	0	0.76	0	0	0	1.6	5.2	0	0	0	0
comp185293_c1_seq1_m.22913	.	0.73	0	0	0	0	0	0.61	1.3	0	0.85	0.4	0.77	0	0	0	0.29	0.28	0.26	0	0	0.4	1.52	0.57	0	0	0.72	0	0	1.11	0.29	0	0	1.21	0	1.13	0	0.27	0.36	0.36
comp185374_c0_seq1_m.4079	.	5.37	5.08	2.73	0.81	2.18	1.53	4.62	4.2	11.11	9.33	11.19	11.63	8.22	7.6	7.76	7.07	6	5.69	8.5	8.39	5.31	7.68	5.44	12.69	4.13	16.8	2.94	6.58	8.63	12.81	8.1	14.54	9.87	8.29	5.68	6.11	1.14	6.94	1.67
comp185374_c0_seq1_m.4080	.	10.34	44.01	7.27	22.5	4.43	18.13	15.22	18.97	15.16	19.14	16.82	14.96	13.1	18.65	242.31	8.13	10.99	12.6	7.95	13.43	13.81	16.52	59.45	11.89	51.04	9.56	70.61	16.45	19.43	11.62	15.21	11.47	15.39	21.35	68.66	5.69	130.21	5.91	128.2
comp185436_c0_seq1_m.17978	.	319.31	225.84	140.59	84.77	159.27	73.27	69	58.29	227.22	219.25	212.34	258.49	106	123.19	57.37	301.65	275.36	196.17	357.32	308.55	226.67	95.5	121.51	327.13	310.47	383.56	334.7	107.82	80.15	290.47	236.24	340.24	308.11	86.48	93.31	245.56	88.8	285.1	87.91
comp185768_c0_seq1_m.20180	Protein-lysine methyltransferase METTL21D	100.73	138.5	117.19	122.09	112.66	87.47	9.69	9.5	104.48	73.67	82.79	81.89	40.41	33.11	49.41	46.35	53.63	47.34	45.74	71.3	46.56	31.66	28.4	83.65	100.4	88.59	111.97	34.74	43.41	75.88	95.76	115.8	119.2	30.56	47.6	50.14	103.73	47.61	86.64
comp185908_c0_seq1_m.28460	Tetratricopeptide repeat protein 30B	0	0	0	0	0	0	0	0	0	0	0	0	0	3.66	0	0	0	0	0	0	0	0	0	0	0	0	0	0	0	0	0	0	0	5.21	17.91	0	0	0	0
comp185979_c0_seq1_m.28497	.	0	0	0	0	0	0	0.85	0	0	0	1.35	0	1.4	0	0.61	0	0	0	0	0	0	0	0	0	0	0	0	0	2.14	0	0	0	0	0	0	0	0	0	0
comp186015_c0_seq1_m.22531	.	0	0	0.73	0.79	0	0.53	0	0	1.93	0.41	1.7	0.27	0	0	1.77	0.21	0	0.19	0.25	0	0	1.19	0	0	0	0	0	0	0	0.21	0.21	0.29	0.28	0	0	0	0	0	0
comp186017_c0_seq1_m.24566	.	0	0	0	0	0	0	0	0	0.5	0	0	0	0	0	0.39	0.43	0	0	0.63	0	0	0	0.75	0	1.03	0	0	1.7	0	0	0	0	0	0	0	0	0	0	0
comp186108_c0_seq1_m.23695	.	80.25	61.34	41.62	46.75	56.28	25.59	74.26	31.82	83.92	54.56	54.36	65.29	53.14	53.83	26.85	81.11	88.93	64.85	80.6	114.63	78.55	42.01	19.4	42.24	24.92	51.81	26.46	26.1	37.98	60.48	55.92	72.78	49.48	108.46	112.08	75.9	60.9	63.05	41.21
comp186109_c0_seq1_m.18449	Ubiquitin-conjugating enzyme E2 2	0.33	0.48	0.21	0	0	0	0.11	0.26	0	0.19	0.13	0.35	0.13	1.52	0.79	0.59	0.19	0.18	0	0.12	0.24	0	0.23	0.09	0.24	0.11	0.63	0	0.46	0	0.1	0.12	0.48	0.37	0.41	0.09	2.58	0	3.5
comp186151_c0_seq1_m.18037	Uncharacterized protein Mb2035	3.84	3.39	2.03	6.14	1.91	6.47	0.59	0.63	5.74	3.28	7.7	4.42	0.32	1.6	1395.85	19.36	33.33	484.04	18.11	48.75	505.67	1.47	4.4	3.89	3.34	1.02	5.91	2.43	0	3.38	3.89	3.62	1.92	0.53	2.72	0.26	31.62	0.34	24.7
comp186190_c0_seq1_m.24820	.	0	0	0	0	0	0	0	0	0	0	0	0	0.38	0	0.99	0	0	0	0	0	0	0	0	0	0	0	0	0	0	0	0	0	0	0	0	0	0	0	0
comp186190_c1_seq1_m.28486	.	0	0	0	0	0	0	0	0	0	0	0	0	0	0.73	1.82	0	0	0	0	0	0	0	0	0	0	0	0	0	0	0	0	0	0	0	0	0	0	0	0
comp186289_c0_seq1_m.13582	.	65.87	81.89	74.83	112.95	62.63	119.92	34.29	36.92	66.34	86.13	75.65	92.29	57.24	80.52	112.2	77.35	106.47	104.92	82.85	124.63	109.7	61.79	87.05	70.16	75.21	76.17	69.64	82.29	94.22	79.57	105.82	84.23	110.42	97.72	171.36	68.29	164.22	72.33	173.14
comp186302_c0_seq1_m.19129	Mitochondrial import inner membrane translocase subunit TIM17-2	43.61	78.39	31.12	87.31	38.64	80.41	7.05	14.12	34.63	60.35	25.2	41.94	5.02	15.27	29.63	97.42	160.26	159.53	67.43	120.39	135.78	4.94	3.23	30.1	7.22	23.36	5.78	2.02	4.53	34.89	43.1	43.45	35.55	4.65	27.88	81.58	118.63	65.84	87.98
comp186351_c0_seq1_m.23468	.	40.07	35.37	55.04	77.47	81.14	51.93	21.35	12.58	98.36	67.44	42.96	54.96	58.69	54.41	48.27	154.72	116.91	113.07	92.7	96.64	123.4	23.57	11.4	67.77	33.21	58.63	20.8	36.22	32.35	50.89	36.22	64.66	60.14	72.06	127.54	152.32	110.78	105.08	61.1
comp186369_c0_seq1_m.20312	Cyclin-dependent kinase 5 homolog	83.33	50.89	51.62	44.81	54.43	27.01	61.26	25.01	70.67	58.67	69.7	54.72	38.22	45.69	12.34	37.6	24.97	26.07	40.19	28.32	32.29	28.76	18.99	60.1	12.69	68.09	10.24	38.45	29.39	73.66	44.29	68.01	42.95	36.12	32.54	30.49	16.21	38.1	21.16
comp186443_c0_seq1_m.19276	Uncharacterized oxidoreductase C663.06c	67.06	61.26	92.86	72.82	96.69	72.54	11.12	6.2	45.24	33.29	39.15	39.27	28.96	19.2	29.45	35.32	32.6	49.43	41.11	35.35	56.57	43.19	33.47	75.68	50.58	74.45	52.5	44.89	53.67	62.34	62.48	65.27	82.76	32.89	56.12	41.46	40.31	40.92	45.2
comp186474_c0_seq1_m.10792	Putative L-aspartate dehydrogenase	187.43	99.95	103.71	53.37	91.78	29.14	72.04	45.1	206.71	149.46	176.62	182.33	182.55	169.3	105.41	162.99	148.53	136.06	213.26	180.96	164.02	119.01	79.94	172.8	80.33	221.88	87.83	130.86	100.92	141.94	155.72	176.92	198.26	152.49	126.43	161.7	67.94	164.77	66.29
comp186474_c0_seq1_m.10793	Putative L-aspartate dehydrogenase	340.9	208.69	177.36	151.06	224.29	111.75	31.87	31.12	352.25	255.29	255.23	297.38	143.48	128.94	102	202.93	260.31	225.34	307.82	301.15	290.22	67.88	27.95	277.23	70.78	306.85	99.75	69.87	39.2	214.23	256.41	335.67	323.68	125.14	137.2	258.47	146.52	259.24	81.59
comp186487_c0_seq1_m.26949	.	0	0	0	0.83	0.55	1.55	0	2.11	0	0	0	0	0	0	0	0	0	0	0	0	0	0	0	0	0	0	0.93	2.03	0	0	0	1.02	0	0	0	0	0	0	0
comp186520_c0_seq1_m.28769	.	0	0	0	0	0	0	0	0	0	0	0	0	0	0	0	0	0	0	0	0	0	0	2.33	0	0	0	0	0	0	0	0	0	0	0	0	0	0	0	0
comp186541_c0_seq1_m.22131	Dynein heavy chain 6, axonemal	0	0.41	0	0	0.16	0	0	0.47	0	0.19	0.26	0.49	0.47	0	0.62	0	0	0	0.23	0.25	0	0	1.25	0	0	0	0	0	0	0.2	0	0	0	0.37	1.57	0	0.19	0.24	0
comp186608_c0_seq1_m.14100	.	49.91	61.45	35.95	37.27	30.93	30.56	14.89	15.44	36.55	35.11	36.08	30.93	29.98	30.37	52.76	24.66	26.77	27.31	23.7	29.35	22.74	35.79	44.87	42.87	43.5	38.46	49.52	36.56	49.6	37.64	35.97	35.35	48.03	48.31	42.9	19.35	29.83	19.95	24.72
comp186620_c0_seq1_m.27410	.	0	0	0	1.02	0	0	0	0.59	1.52	0	1.06	2.17	1.22	0	4.26	0	0	0	1.14	0	0	1.31	0	0	0	0	0	2.27	3.83	0	0	0	0	1.37	2.33	0	0	0	0
comp186638_c0_seq1_m.11876	YEATS domain-containing protein 2	19.65	15.9	20.77	15.48	15.91	19.99	12.66	10.1	44.05	29.46	34.14	37.66	25.45	34.59	26.12	32.05	36.83	37.94	40.95	43.34	48.27	25.46	17.65	32.12	10.62	41.7	10.38	29.65	29.29	31.52	31.51	38.15	37.41	40.48	35.35	23.35	11.26	34.89	16.08
comp186638_c0_seq1_m.11877	YEATS domain-containing protein 2	23.53	15.48	23.66	20.01	14.03	18.46	18.06	15.57	23.08	26.91	25.11	27.69	34.6	40.46	28.96	28.88	26.66	35.51	29.36	30.19	34.85	34.78	16.47	30.12	11.65	28.27	5.74	24.26	37.49	27.33	28.22	29.81	30.23	48.43	40.31	22.57	9.57	31.43	9.3
comp186640_c0_seq1_m.29557	.	0	0	0	0	0	0	0	1.6	0	0	0	0	0	0	3.63	0	0	0	0	0	0	0	1.26	0	0	0	0	0	0	0	0	0	0	0	1.75	0	0	0	0
comp186658_c0_seq1_m.21979	.	0	0	0	0	0	0.47	0.4	0.91	0.22	0	0.5	0	0.46	0	0	0.19	0.36	0.51	0.44	0.24	0	0	0	0.17	0	0	0	0	0.79	0	0	0	0.49	0	0	0	0	0.68	0
comp186697_c0_seq1_m.18614	Transmembrane protein 199	52.27	100.31	78.48	82.25	70.11	92.97	9.65	12.62	57.14	79.62	52.02	86.02	28.49	38.66	66.46	46.88	72.36	67.15	56.09	95.44	79.1	27.68	120.14	40.48	217.13	61.05	294.81	25.37	38.99	53.19	70.31	71.71	92.42	24.77	82.49	49.02	203.29	59.33	188.76
comp186737_c0_seq1_m.20976	NADH-ubiquinone oxidoreductase 14.8 kDa subunit	212.43	121.72	196.62	136.76	218.62	109.85	96.24	67.57	236.62	187.95	209.04	214.62	140.16	132.92	106.88	169.42	145.36	170.92	211.59	169.77	205.87	96.51	33.48	203.67	44.21	238.67	35.41	114.32	73.28	225.99	180.81	290.65	226.63	158.46	157.28	205.12	36.11	227.02	31.35
comp186751_c0_seq1_m.11625	UPF0039 protein SAOUHSC_00995	213.94	169.66	119.08	100.5	138.69	86.55	32.33	23.08	72.36	68.9	52.27	84.74	32.72	21.05	60.37	63.47	48.66	65.86	73.24	57.78	85.26	21.88	21.78	100.75	102.4	101.49	91.9	26.12	19.41	86.09	63.11	113.35	83.42	26.41	20.66	47.26	33.19	54.81	29.42
comp186751_c0_seq1_m.11626	UPF0039 protein SAOUHSC_00995	0.69	1.87	0	0	0	1.32	3.03	0.48	1.11	2.4	2.19	5.07	4.89	1.5	0	0	0.46	1.74	1.47	0	0.75	1.08	0	2.88	0	2.69	0.77	1.84	1.58	3.43	1.95	3.32	2.3	6.73	0.89	2.17	1.77	1.86	0
comp186785_c0_seq1_m.21778	.	2.34	5.22	2.68	2.02	1.92	1.82	0	0	0	0	0	0	0	0	0	0.36	0	0	0	0	0	0.53	1.18	0.32	0.22	0	0	0	0	0	0.36	0	0	1.03	2.93	0	0	0.22	0.86
comp186884_c0_seq1_m.18293	.	0.11	0.65	0.62	0	1.43	0.47	0	0	1	0.75	0.62	1.14	0.25	1.36	0.33	0.87	0.84	0.44	0.63	0.11	0.23	0.3	0.46	0.26	0.12	0.63	0	0.49	1.34	0.39	0.19	0.6	0.7	0.54	0.8	0.64	0.19	0.46	0
comp186946_c0_seq1_m.17679	.	25.76	13.95	16.53	12.78	15.38	11.25	26.76	15.72	32.35	26.85	36.13	31.82	22.56	32.37	15.92	42.03	25.74	32.57	40.93	34.08	35.98	18.42	4.59	15.02	4.26	32.37	4.1	17.69	10.84	28.8	18.84	39.95	18.83	19.68	12.15	41.15	7.03	49.07	6.86
comp186977_c0_seq1_m.12659	Cleavage stimulation factor subunit 50 {ECO:0000303|PubMed:12379796}	15.23	9.05	8.91	6.37	7.89	7.83	27.53	17.7	29.88	26.19	27.68	29.01	27.18	25.15	34.69	24.35	24.52	29.75	28.86	24.75	32.25	15.13	6.3	29.6	8.34	30.57	4.42	17.04	9.89	33.61	26.47	36.12	28.1	25.84	15.45	24.66	3.9	25.35	4.68
comp187009_c0_seq1_m.17804	.	110.98	74.9	60.08	46.4	72.99	32.24	11.72	12.44	52.72	41.83	47.92	34.28	49.62	57.03	47.22	33.47	28.85	50.83	35.74	29.18	50.36	36.38	15.71	39.41	15.88	37.66	13.51	28.63	26.3	32.63	46.98	35.25	52.47	32.48	27.97	39.95	14.87	36.82	9.41
comp187017_c0_seq1_m.8426	.	7.41	8	6.13	7.27	7.63	4.54	1.68	0.81	12.67	11.72	11.04	11.65	4.76	7.96	10.77	21.26	16.57	24.96	19.46	19.79	25.55	5.14	1.48	10.1	1.98	13.97	2.34	2.83	4.37	12.55	9.78	15.47	12.01	10.54	8.5	18.87	6.93	20.2	6.86
comp187017_c0_seq1_m.8427	.	0	341.26	0	371.17	0	303.58	0.09	1.14	0	0.67	0	0.71	0	0.45	1	0.43	1.5	1.98	1.13	2.43	2.58	1.38	3.3	0.08	0.63	0	2.96	0	0.81	0	0.51	0	0	0	0.36	0.08	0.08	0.31	0.2
comp187085_c0_seq1_m.29919	.	0	0	0	0	0	0	0	0	0	0	0	0	0	0	0	0	0	0	0	0	0	0	0	0	0	0	0	0	5.2	0	0	0	0	0	1.89	0	0	0	0
comp187108_c0_seq1_m.27791	.	2.17	9.85	6.34	0	1.39	0	0	0	2.35	2.75	0	0	0	0	0	0	0.65	0	1.19	0	0	0	2	2.28	16.01	2.08	34.75	0	3.9	0.69	0.69	4.03	2.41	1.42	1.2	0.6	0.61	0.9	0.99
comp187201_c0_seq1_m.17742	ALA-interacting subunit 3	396.06	393.67	522.32	458.91	541.83	438.12	138.08	119.73	226.36	227.24	259.87	230.3	162.25	154.04	121.68	214.32	205.32	262.65	239.2	226.15	256.25	249.46	216.43	361.22	248.78	303.8	224.59	229.97	272.11	303.39	310	287.9	318.69	168.54	212.55	204.66	233.46	209.56	238.52
comp187221_c0_seq1_m.18606	.	2.93	6.04	3.86	3.25	2.31	2.72	0.22	0.54	10.28	11.35	10.71	13.65	0.54	0.94	0.24	4	4.47	3.17	3.72	2.51	4.33	1.97	0.98	8.01	36.2	12.72	41.17	0	2.42	6.1	8.25	10.7	6.18	1.77	3.27	3.29	8.7	3.24	5.64
comp187223_c0_seq1_m.28349	.	0	0	0	0	0	0	0	0	0	0	0	0	0	0	1.82	0	0	0	0	1.72	0	0	0	0	0	0	0	0	0	0	0.82	0	0	0	0	0	0	0	0
comp187250_c0_seq1_m.15869	Phosphoglucomutase	0	0	0	0	0	0	0.59	0.36	0	0	0	0	0	0	0	0	0	0.06	0.07	0	0	0	0.33	0	0	0	0	0	0.33	0	0	0	0	0	0	0.07	0	0	0.15
comp187252_c0_seq1_m.25709	Pre-mRNA-splicing factor CWC24	6.25	5.6	12.81	4.86	8.25	3.3	0	0	3.88	2.4	1.46	0.72	0	0	5.55	0	0	4.35	1.47	4.95	0.75	1.08	0.81	0	0	1.34	0	0	0	0	0	0	3.83	1.92	0.89	1.3	0.44	1.86	0.65
comp187324_c0_seq1_m.15707	Lathosterol oxidase	48.15	212.67	23.72	154.13	27.58	132.89	79.4	61.51	20.75	37.38	22.53	32.52	12.51	22.3	13.34	16.17	16.6	9.44	20.25	23.45	11.28	368.33	310.97	20.11	5.88	15.93	5.21	393.5	367.74	29.31	11.72	43.7	10.49	13.92	27.7	24.93	9.67	32.87	12.34
comp187423_c0_seq1_m.10948	Alpha-1,3-mannosyl-glycoprotein 2-beta-N-acetylglucosaminyltransferase	18.75	12.15	12.35	14.36	13.05	10.22	4.05	4.38	15.33	14.79	17.09	13.09	9.81	11.28	6.45	15.06	11.63	18.03	17.76	15.06	17.44	7.31	4.14	20.5	7.24	23.16	5.52	9.05	3.68	17.56	15.4	22.73	19.53	10.44	6.38	15.49	4.86	17.2	4.57
comp187529_c0_seq1_m.20086	60S ribosome subunit biogenesis protein NIP7 homolog	10.14	3.8	2.07	1.63	5.36	1.57	41.64	4.52	9.91	7.78	13.16	3.36	9.64	14.89	12.46	11.7	4.51	20.6	10.55	6.18	19.69	0.95	0	9.14	0	12.46	0	1.58	1.38	11.15	4.34	18.22	3.53	14.61	8.17	34.96	0.36	27.28	1.53
comp187818_c0_seq1_m.28490	.	0	0	0	0	0	0	0	0	0	0	0	0	0	2.2	1.82	0.8	0	0	0	0	0	0	0	0	0	0	0	0	0	0	0	0	0	0	0	0	0	0	0
comp187839_c0_seq1_m.22035	.	25.2	12.85	18.08	5.28	15.71	6.68	23.9	15.28	73.75	65.29	65.19	59.32	69.21	46.3	20.6	92.31	55.46	59.19	80.15	56.67	48.11	52.19	16.84	69.32	8.64	53.94	12.63	40.69	38.25	62.2	54.75	56.98	54.24	53.28	49.34	86.63	21.76	62.61	13.85
comp187890_c0_seq1_m.26047	.	0.9	0	1.75	0	0	3.3	0	0	0.68	0	0.93	0.93	0	0	0	1.17	0.56	0	0	0	0	0	0	0.5	0	0	0.99	0	0	0	0	0	0	0	1.06	0	0	1.54	2.49
comp187909_c0_seq1_m.25770	.	0	0	0	0	0	0	0.45	0	0	0	0	0	0	0	0	0.84	0	0.77	0.62	0	0.64	0	0	0	0	0	0	0	0	0.43	0.85	0	0	0	0	0	0	0	0
comp187964_c0_seq1_m.17776	Pre-mRNA-processing factor 19 {ECO:0000305}	18.17	7.81	10.76	10.21	9.44	6.96	14.33	9.36	32.73	25.46	37.08	27.03	15.79	14.67	20.17	15.15	11.58	15.81	22.49	16.65	19.09	12.67	3.97	28.21	2.6	37.13	2.61	14.61	11.28	36.88	29.25	51.33	31.25	18.79	14.92	16.09	2.69	21.77	2.11
comp187964_c1_seq1_m.22201	Pre-mRNA-processing factor 19 {ECO:0000305}	23.74	7.72	17.76	6.21	7.14	9.55	56.07	26.24	31.1	23.76	23.19	21.88	21.33	19.73	17.13	15.2	13.22	15.05	17.41	9.07	19.31	25.92	4.5	29.57	4.66	30.89	2.35	17.74	15.02	39.48	23.13	31.54	32.86	12.27	16.33	22.24	2.65	21.15	1.29
comp187968_c0_seq1_m.24347	.	0.39	0.69	0	0	0	0.8	0	0	0	0.91	0.86	0.41	0	0	1.81	0.3	0.59	0.28	0.4	0.44	1.7	0	1.18	0	8.45	0	6.19	0	0	0	0.31	0.46	0	1.78	0.6	0.28	0	0	0
comp188167_c0_seq1_m.16503	.	60.29	48.4	26.76	51.55	23.96	29.86	107.7	35.83	86.28	60.22	82.59	65.54	29.15	28.89	34.63	95.02	57.92	80.4	101.24	67.57	89.58	6.53	1.63	49.49	6.25	71.33	9.84	6.47	4.12	81	29.88	89.14	22.6	35.31	22.58	108.03	31.36	129.12	35.14
comp188427_c0_seq1_m.29830	.	0	0	0	1.87	0	0	0	0	0	0	0	0	0	0	0	0	0	0	0	0	0	0	0	0	0	0	0	0	5.08	0	0	0	0	0	1.82	0	0	0	0
comp188446_c0_seq1_m.24005	.	0	0.64	0.7	0	1.23	0	0	0	0	0	0	0.76	0	0	0.86	0	0.27	0	0.73	0	1.17	0	0.56	0.25	0	0.35	0	1.24	0	0.29	0.29	1.66	1.98	0	0	0	0.27	0.7	0
comp188623_c0_seq1_m.12897	L-cysteine desulfhydrase	51.9	71.71	31.58	45.87	25.7	52.93	48.13	38.93	77.24	75.32	94.47	82.02	64.22	62.12	121.4	114.78	133.76	188.14	114.85	145.44	178.38	54.39	35.91	88.02	32.9	89.26	25.41	55	47.69	93.13	78.29	90.79	71.42	94.93	129.72	70.43	89.14	69.63	88.89
comp188623_c0_seq1_m.12898	L-cysteine desulfhydrase	9.07	3.39	3.24	0.97	6.43	1.9	0.38	0	17.72	15.61	26.29	12.52	3.52	0.79	1.03	8.92	5.85	8.45	12.82	5.47	15	3.55	1.33	21.45	12.44	24.16	11.23	2.96	2.59	13.84	19.44	25.11	26.25	6.29	2.74	10.16	1	11.26	1.84
comp188706_c0_seq1_m.20995	Transcription initiation factor TFIID subunit 10	52.33	24.04	30.8	34.37	46.65	31.72	43.82	15.92	110.6	77.41	101.61	103.04	69.83	82.72	51.68	121.37	100.43	103.88	148.97	156.52	144.36	22.81	5.89	75.23	16.87	121.06	14.67	21.94	16.65	76.26	72.19	127.72	90.95	111.25	107.46	91.25	48.02	135.31	50.1
comp188748_c0_seq1_m.17950	Uncharacterized protein AFUA_5G13800	360.34	79.15	142.37	60.92	167.21	68.65	49.24	26.95	57.19	35.44	59.07	32.63	17.62	29.79	17.52	6.57	7.5	3.01	4.28	8.62	2.4	137.04	71.77	1478.81	468.83	1521.33	425.69	155.68	141.65	1047.57	1554.44	810.16	1496.27	0.93	0.62	118.89	98.89	95.11	84.81
comp189071_c0_seq1_m.24002	WD repeat-containing protein 66	0.36	0.64	0	1.12	0.25	1.11	0	0	0	0.28	0.79	0	0	0	1.71	0	1.64	0.26	0	0.81	0	0.75	3.93	0	2.74	0	2.44	0	0	0.29	0	0	0	0	0.56	0	4.83	0	4.24
comp189082_c0_seq1_m.6396	NADH dehydrogenase [ubiquinone] complex I, assembly factor 7	11.39	7.42	8.76	8.88	5.99	7.18	6.3	5.03	20.75	17.79	19.62	19.04	11.12	13.71	14.58	34.8	30.63	37.14	37.42	31.95	35.47	20.96	15.33	23.2	11.8	24.25	9.75	18.51	18.17	18.79	21.82	26.01	24.37	17.53	11.39	28.24	8.9	26.4	9.04
comp189082_c0_seq1_m.6397	NADH dehydrogenase [ubiquinone] complex I, assembly factor 7	25.43	18.43	12.38	12.57	12.09	10.99	12.23	11.77	35.88	45.81	46.42	55.09	24.26	32.18	31.55	51.11	52	55.96	57.47	61.98	70.52	14.48	13.27	19.39	29.16	46.08	32.69	12.06	14.14	40.14	39.91	35.21	33.34	31.62	30.3	44.93	27.96	55.05	33.5
comp189353_c0_seq1_m.22976	Trafficking protein particle complex subunit 1	118.02	76.4	71.04	32.61	79.31	21.24	17.52	12.09	114.05	104.05	115.91	127.19	64.43	60.37	69.59	94.92	95.58	74.78	112.36	94.24	107.04	25.85	11.11	104.54	39.47	148.07	32.61	28.54	12.6	86.7	87.9	125.08	136.91	61.19	54.05	107.27	31.99	123.1	29.79
comp189583_c0_seq1_m.27900	C-Myc-binding protein homolog	71.32	66.08	62.23	116.19	96.14	75.37	16.57	15.42	149.94	125.92	149.05	108.27	59.35	61.31	99.29	73.64	60.77	83.9	65.67	76.39	103.33	22.59	11.61	68.66	19.35	61.12	29.85	22.2	18.54	59.48	71.12	96.98	70.98	25.54	113.01	71.35	183.52	82.9	146.2
comp189624_c0_seq1_m.24045	Alpha-1,6-mannosylglycoprotein 6-beta-N-acetylglucosaminyltransferase A	1.96	3.82	17.51	16.18	19.77	10.39	0.32	0	0.35	0.3	0.43	0	0	0	0	0	0	0	0	0	0	0	0.59	0	0	0	0	1.31	0	0	0	0	0	0	0	0	0	0	0
comp189636_c0_seq1_m.23484	.	0	0	0	0.32	0	0	0	0.29	0	0	0	0	0	0	0	0	0	0	0	0	0	1.36	1.02	0	0	0	0	0	0	0	0	0	0	0	0	0	0	0	0
comp189643_c0_seq1_m.20551	.	0.99	1.01	0.16	0.7	0.92	0	0	0	1.98	1.26	1.5	3.5	0	0.36	0.79	1.29	0.97	1.84	1.15	1.06	1.78	0	0	1.28	0	1.78	0	0	0	1.46	0.71	1.12	0.72	1.62	1.18	2.03	0.82	0.17	0.33
comp189644_c0_seq1_m.5806	Probable importin subunit beta-4	3.64	2.94	2.02	2.6	1.19	2.27	62.92	30.09	16.17	16.74	22.75	19.54	29.41	33.98	22.21	38.81	31.03	31.09	46.66	34.77	40.18	5.97	3.72	11.28	4.52	17.94	6.37	6.46	4.99	18.5	15.44	18.87	14.7	33.63	20.28	47.56	14.38	53.81	21.81
comp189645_c0_seq1_m.13909	Uncharacterized mitochondrial carrier C688.09	8.26	11.26	7.2	15.36	4.9	16.31	6.2	4.29	13.75	14.37	14.44	16.07	13.87	18.09	41.85	41.27	53.48	79.19	43.77	61.5	88.84	8.2	8.74	10.13	3.67	14	2.73	6.34	10.25	11.61	12.62	15.35	10.84	16.13	35.71	26.1	55.99	32.62	64.3
comp189662_c0_seq1_m.24073	Fumarate hydratase class I, anaerobic {ECO:0000303|PubMed:3282546}	0	0	0	0	0	0	0.61	0.32	0	0	0	0	0	0	0	0	0	0.26	0	0	0	0	0	0	0	0	0	1.25	0	0	0	0	0	0	0	0	0	0	0
comp189671_c0_seq1_m.21394	.	0.2	0.69	0.57	1.03	0.27	0.21	0.72	0.21	0	0	0.22	0.21	0.83	0	0.36	0	0.32	0	0.2	0.21	0	0	0	0.15	0	0	0	0	0	0.17	0	0	0.21	6.04	4.1	0	0.16	0	0
comp189699_c0_seq1_m.22298	Ras-related protein Rab-18	1.19	0.63	0.92	0.75	0	0	0.43	0.72	1.38	2.94	1.61	2.02	0.48	0.96	0.42	1	0.96	3.1	1.2	0.52	1.03	0.57	0.43	1.06	0.24	0.94	0.54	0	0	0.81	1.6	0.27	1.05	1.14	0.4	0.56	0.95	1.46	0.72
comp189714_c0_seq1_m.29923	.	0	0	0	0	0	0	2.56	0.84	0	0	0	0	0.89	2.86	0	0	0	0	0	0	0	0	1.32	0	0	0	0	0	0	0	0	0	0	0	0	0	0	0	0
comp189714_c1_seq1_m.27021	.	0	0	0	0	0	0	0.62	0	0	0	0	0	0	0	0	0	0	0	0	0	0	0	0	0	0	0	0	0	0	0	0	0	0	0	0	0	0	0	0
comp189725_c0_seq1_m.7834	U3 small nucleolar RNA-associated protein 14	8.34	10.34	10.95	6.62	7.11	9.28	8.51	4.03	28.86	24.81	31.33	27.45	10.85	9.22	7.98	37.9	30.19	46.78	39.93	36.55	51.99	16.49	13.03	17.2	4.38	23.73	5.13	18.82	15.87	26.66	12.14	26.3	13.99	17.94	15.66	37.35	9.69	41.84	10.78
comp189729_c0_seq1_m.10753	Probable ATP-dependent RNA helicase ddx10	2.26	3.9	1.85	3.16	1.27	2.79	6.63	3.16	14.55	11.91	13	9.1	3.3	4	11.81	19.21	13.37	28.66	21.29	12.16	32.63	1.5	1.12	5.28	0.73	8.31	0.74	3.17	1.29	9.69	4.38	12.45	3.26	10.01	5.37	30.47	7.83	31.82	9.26
comp189729_c1_seq1_m.18887	.	2.85	4.12	2.4	1.85	0.79	2.19	16.7	5.14	18.35	16.59	17.74	14.29	11.14	5.9	27.35	29.56	18.7	41.71	29.51	19.9	46.03	2.41	0.77	8.13	0.67	11.49	0.86	6.08	1.01	12.17	9.24	18.02	3.95	10.39	6.2	40.02	11.18	51.55	16.09
comp189744_c0_seq1_m.15720	Eukaryotic translation initiation factor 5	264.94	391.66	307.32	439.64	283.43	445.56	129.16	78.89	244.52	222.44	251.78	232.32	129.55	126.34	621.86	185.69	162.02	253.79	211.59	194.95	286.51	132.51	148.1	202.65	228.49	249.04	338.93	124.16	105.63	219.77	173.71	283.72	225.73	176.11	353.53	184.51	1968.84	228.78	2691.26
comp189746_c0_seq1_m.28121	.	0	0	2.39	0	2.34	2.15	0	0	0	2.28	1.24	2.55	0	0	2.32	0	0	0.67	0	0	0	0	0	0	0	0	0	0	0	0	0	1.54	1.36	11.17	9.09	0.65	3.36	1	5.58
comp189758_c0_seq1_m.17342	.	54.64	46.13	54.08	20.15	58.62	21.85	5.79	4.42	120.09	74.68	83.94	54.11	23.7	21.43	10.72	148.24	116.52	152.87	129.04	96.86	150.69	29.63	47.91	53.02	130.35	49.85	132.18	23.9	18.69	49.84	44.84	62.61	46.54	3.98	5.55	115.37	95.84	106.67	80.07
comp189774_c0_seq1_m.26548	.	0	0	0	0	0	0	0	0	0	0	0	0	0	0	5.74	0	0	0	0	0	0	0	0	0	0	0	0	0	0	0	0	0	0	1.01	1.85	0	0	0	1.38
comp189799_c0_seq1_m.22267	.	0.71	0	2.08	0	1.49	0.25	0	0.24	0.23	1.37	1.34	0.51	0.73	0	0.21	0.2	0.19	0.36	0	0	0.26	0.57	0	0.18	0	0	0	1.86	1.67	0	0.6	0	0.26	1.14	4.43	0	0	0.49	0
comp189819_c0_seq1_m.28868	.	0	0	0	0	0.97	0	0	0	3.1	6.4	0	1.6	0.75	0	0	0.89	0	2.4	1.76	0	0	1.55	0	0	0	0	0	2.76	0	0	1.84	0	5.16	0	0	0	0	1.21	0
comp189823_c0_seq1_m.19110	H/ACA ribonucleoprotein complex subunit 1	315.15	188.89	165.95	133.24	173.63	86.02	10.97	5.01	513.98	436.84	492.8	378.59	1.73	4.28	0.61	582.47	366.58	408.32	609.74	381.52	544.18	4.56	1.86	259.18	117.56	368.42	168.5	5.35	1.83	345.86	319.44	528.4	349.9	5.42	0.28	1047.78	277.21	1140.03	245.92
comp189826_c0_seq1_m.23851	Vacuolar protein sorting-associated protein 29	202.11	120.06	104.32	54.88	111.35	51.13	121.7	82.96	116.13	107.91	104.91	110.53	118.63	113.87	49.58	109.64	93.56	76.97	102.11	95.97	72.75	55.62	39.77	237	125.28	178.96	66.53	53.19	37.8	219.67	172.79	187.17	157.25	32.05	45.82	125.33	29.45	110	19.23
comp189853_c0_seq1_m.18417	.	1.48	0.43	1.55	0.92	3.38	0.68	14.84	2.41	4.69	3.11	4.13	3.03	58.28	66.3	7.36	8.81	5.85	2.52	10.88	3.96	3.21	0	0	10.56	1.47	10.21	0.71	0.55	0	14.34	4.6	23.06	4.33	26.88	8.67	4.39	0	4.84	0
comp189890_c0_seq1_m.12660	2-hydroxymuconic semialdehyde dehydrogenase	43.3	29.97	36.05	30.19	25.36	32.02	38.57	30.51	92.06	69.67	92.07	75.07	49.06	39.56	56.94	60.04	53.06	94.72	72.52	60.92	101.24	46.01	17.33	81.58	13.79	100.78	12.14	51.02	33.68	85.91	74.63	115.06	88.32	48.29	35.69	54.45	20.97	62.68	24.75
comp189908_c0_seq1_m.24944	.	0	0	0	0	0	0.47	0	0	0	1.39	0	0.49	0	0	0	0	0	0	0	0	0	0	0	0	0.42	0	0	0	0	0	0	0	0	0	0	0	0	0	0
comp189909_c0_seq1_m.17474	CTP-dependent diacylglycerol kinase 1	77.88	31.45	37.31	24.39	44.74	12.13	39.06	22.59	115.48	103.64	120.44	103.13	104.16	117.34	41.42	127.95	98.64	86.51	140.74	113.85	106.64	32.72	20.48	117.13	68.96	129.92	102.43	36.11	16.22	131.46	94.36	154.97	94.15	94.16	75.41	128.35	59.24	117.66	46.49
comp189929_c0_seq1_m.25118	.	3.45	0	0	0	0.38	0	0	0.43	0.95	0.83	1.22	2.4	0.44	0	0	0.83	1.59	0.75	0	0.67	1.25	0	0.73	0.72	1.98	0.56	0.64	0	0	0.42	2.51	0	1.27	0	0.78	1.88	0.38	1.06	0.55
comp189941_c0_seq1_m.7210	Selenocysteine insertion sequence-binding protein 2-like	4.28	3.6	3.31	2.52	2.29	2.02	4.13	2.33	11.6	9.34	12.87	11.16	9.07	9.29	8.37	12.47	10.89	15.03	15.67	13.04	15.7	9.18	5.57	10.14	4.12	12.86	2.25	9.03	4.67	11.37	8.67	9.99	9.63	10.43	8.85	14.85	3.78	19.58	4.07
comp189941_c0_seq1_m.7211	Selenocysteine insertion sequence-binding protein 2-like	4.89	3.28	2.03	1.96	1.78	1.49	2.71	0.71	6.78	4.8	6.05	4.21	1.91	4.98	3.55	7.64	9.27	8.95	8.19	5.09	7.33	8.42	3.35	8.69	3.8	3.21	1.06	6.4	3.29	4.99	4.7	5.84	4.61	7.09	8.7	7.72	2.99	10.23	1.87
comp189950_c0_seq1_m.17354	Receptor-type tyrosine-protein phosphatase eta	45.39	33.16	35.75	52.32	38.74	51.47	12.48	9.92	46.24	43.84	44.15	41.95	27.25	24.96	17.9	29.65	29.54	32.3	30.59	33.32	35.44	16.15	23.14	36.2	33.82	40.86	31.01	17.05	19.34	42.54	46	40.59	48.96	23.87	55.67	26.6	43.22	27.11	40.12
comp190029_c0_seq1_m.21953	Uncharacterized protein R617	28.7	160.78	14.73	94.31	22.32	83.63	6.87	4.34	28.72	34.48	25.8	32.17	8.22	19.69	128.49	25.37	31.15	35.59	26.99	41.6	36	7.68	18.64	24.87	118.57	31.18	180.26	10.48	9.37	27.27	27.95	33.2	35.84	15.47	125.78	31.23	831.64	24.57	684.23
[truncated: 18,066 more rows]

## Sheet: Acanthamoeba sp.
Supplementary Data 1. FPKM values of mRNA contigs under respective cultivation conditions in Naegleria sp., Acanthamoeba sp., and Vannella sp.
[truncated: 20,265 more rows]

[truncated: 1 more sheets: Vannella sp.]
