# Supplementary material for: Responses of unicellular predators to cope with the phototoxicity of photosynthetic prey
Source: Nat Commun. 2019 Dec 6;10:5606. doi: 10.1038/s41467-019-13568-6 (PMC6898599; doi:10.1038/s41467-019-13568-6)
Supplement: Supplementary file 6 — Supplementary Data 2 [file 41467_2019_13568_MOESM6_ESM.xlsx]

## Sheet: Naegleria_Up
Supplementary Data 2.KEGG classification of up- and downregulated contigs (FDR < 0.01; edgeR; three biological replicates) when Naegleria sp. and Acanthamoeba sp. cultured with green S. elongatus prey were transferred from dark to light conditions.
1st Level	2nd Level	ID	KO	Gene	KEGG_Annotation	Trinotate_Annotation
Metabolism	Carbohydrate metabolism	comp222342_c0_seq1|m.4905	K00382	DLD, lpd, pdhD	dihydrolipoamide dehydrogenase [EC:1.8.1.4]	Dihydrolipoyl dehydrogenase
Metabolism	Carbohydrate metabolism	comp222255_c0_seq1|m.12402	K13997	PDHX	dihydrolipoamide dehydrogenase-binding protein of pyruvate dehydrogenase complex	Dihydrolipoyllysine-residue acetyltransferase component 2 of pyruvate dehydrogenase complex, mitochondrial
Metabolism	Carbohydrate metabolism	comp217452_c0_seq1|m.16544	K00002	AKR1A1, adh	alcohol dehydrogenase (NADP+) [EC:1.1.1.2]	Alcohol dehydrogenase [NADP(+)] A
Metabolism	Carbohydrate metabolism	comp162181_c0_seq1|m.13675	K01647	CS, gltA	citrate synthase [EC:2.3.3.1]	Citrate synthase, mitochondrial
Metabolism	Carbohydrate metabolism	comp226781_c0_seq1|m.2874	K01647	CS, gltA	citrate synthase [EC:2.3.3.1]	Citrate synthase, peroxisomal
Metabolism	Carbohydrate metabolism	comp226781_c1_seq1|m.18395	K01647	CS, gltA	citrate synthase [EC:2.3.3.1]	Citrate synthase
Metabolism	Carbohydrate metabolism	comp227677_c0_seq1|m.5531	K00164	OGDH, sucA	2-oxoglutarate dehydrogenase E1 component [EC:1.2.4.2]	2-oxoglutarate dehydrogenase, mitochondrial
Metabolism	Carbohydrate metabolism	comp196268_c0_seq1|m.2212	K00234	SDHA, SDH1	succinate dehydrogenase (ubiquinone) flavoprotein subunit [EC:1.3.5.1]	Succinate dehydrogenase [ubiquinone] flavoprotein subunit 1, mitochondrial
Metabolism	Carbohydrate metabolism	comp219392_c0_seq2|m.7158	K00036	G6PD, zwf	glucose-6-phosphate 1-dehydrogenase [EC:1.1.1.49 1.1.1.363]	Glucose-6-phosphate 1-dehydrogenase 1, chloroplastic
Metabolism	Carbohydrate metabolism	comp226894_c0_seq1|m.9159	K00699	UGT	glucuronosyltransferase [EC:2.4.1.17]	Glucan endo-1,3-alpha-glucosidase agn1
Metabolism	Carbohydrate metabolism	comp196835_c0_seq1|m.18122	K00012	UGDH, ugd	UDPglucose 6-dehydrogenase [EC:1.1.1.22]	UDP-glucose 6-dehydrogenase
Metabolism	Carbohydrate metabolism	comp217080_c0_seq1|m.9418	K00012	UGDH, ugd	UDPglucose 6-dehydrogenase [EC:1.1.1.22]	Protein pelota
Metabolism	Carbohydrate metabolism	comp160417_c0_seq1|m.17764	K00011	AKR1B	aldehyde reductase [EC:1.1.1.21]	Aldose reductase A
Metabolism	Carbohydrate metabolism	comp220489_c0_seq1|m.13475	K00103	GULO	L-gulonolactone oxidase [EC:1.1.3.8]	L-gulonolactone oxidase
Metabolism	Carbohydrate metabolism	comp196377_c0_seq1|m.18554	K00326	E1.6.2.2	cytochrome-b5 reductase [EC:1.6.2.2]	NADH-cytochrome b5 reductase-like protein
Metabolism	Carbohydrate metabolism	comp221024_c0_seq1|m.8279	K08679	E5.1.3.6	UDP-glucuronate 4-epimerase [EC:5.1.3.6]	UDP-glucuronate 4-epimerase 2
Metabolism	Carbohydrate metabolism	comp165060_c0_seq1|m.23652	K01759	GLO1, gloA	lactoylglutathione lyase [EC:4.4.1.5]	Probable lactoylglutathione lyase
Metabolism	Carbohydrate metabolism	comp171778_c0_seq1|m.9050	K05606	MCEE, epi	methylmalonyl-CoA/ethylmalonyl-CoA epimerase [EC:5.1.99.1]	Calcineurin subunit A
Metabolism	Carbohydrate metabolism	comp183645_c0_seq1|m.8949	K01965	PCCA, pccA	propionyl-CoA carboxylase alpha chain [EC:6.4.1.3]	Propionyl-CoA carboxylase alpha chain, mitochondrial
Metabolism	Carbohydrate metabolism	comp158574_c0_seq1|m.5238	K01966	PCCB, pccB	propionyl-CoA carboxylase beta chain [EC:6.4.1.3 2.1.3.15]	Propionyl-CoA carboxylase beta chain, mitochondrial
Metabolism	Carbohydrate metabolism	comp222500_c0_seq1|m.5942	K00281	GLDC, gcvP	glycine dehydrogenase [EC:1.4.4.2]	Glycine dehydrogenase (decarboxylating) {ECO:0000255|HAMAP-Rule:MF_00711}
Metabolism	Carbohydrate metabolism	comp217468_c0_seq1|m.12936	K09699	DBT, bkdB	2-oxoisovalerate dehydrogenase E2 component (dihydrolipoyl transacylase) [EC:2.3.1.168]	Lipoamide acyltransferase component of branched-chain alpha-keto acid dehydrogenase complex, mitochondrial
Metabolism	Carbohydrate metabolism	comp219282_c0_seq1|m.6143	K00232	E1.3.3.6, ACOX1, ACOX3	acyl-CoA oxidase [EC:1.3.3.6]	Acyl-coenzyme A oxidase, peroxisomal
Metabolism	Carbohydrate metabolism	comp220892_c0_seq1|m.19364	K00232	E1.3.3.6, ACOX1, ACOX3	acyl-CoA oxidase [EC:1.3.3.6]	Acyl-coenzyme A oxidase 2, peroxisomal
Metabolism	Carbohydrate metabolism	comp220892_c1_seq1|m.15581	K00232	E1.3.3.6, ACOX1, ACOX3	acyl-CoA oxidase [EC:1.3.3.6]	Acyl-coenzyme A oxidase 2, peroxisomal
Metabolism	Carbohydrate metabolism	comp221859_c0_seq1|m.4770	K00232	E1.3.3.6, ACOX1, ACOX3	acyl-CoA oxidase [EC:1.3.3.6]	Acyl-coenzyme A oxidase, peroxisomal
Metabolism	Carbohydrate metabolism	comp219107_c0_seq1|m.3922	K21797	SAC1, SACM1L	phosphatidylinositol 4-phosphatase [EC:3.1.3.-]	Putative rRNA methyltransferase {ECO:0000255|HAMAP-Rule:MF_03163}
Metabolism	Energy metabolism	comp196268_c0_seq1|m.2212	K00234	SDHA, SDH1	succinate dehydrogenase (ubiquinone) flavoprotein subunit [EC:1.3.5.1]	Succinate dehydrogenase [ubiquinone] flavoprotein subunit 1, mitochondrial
Metabolism	Energy metabolism	comp229757_c0_seq1|m.14216	K02257	COX10, ctaB, cyoE	heme o synthase [EC:2.5.1.141]	Protoheme IX farnesyltransferase, mitochondrial
Metabolism	Energy metabolism	comp228272_c0_seq1|m.12304	K02259	COX15, ctaA	cytochrome c oxidase assembly protein subunit 15	Cytochrome c oxidase assembly protein COX15 homolog
Metabolism	Energy metabolism	comp218353_c0_seq1|m.19060	K02260	COX17	cytochrome c oxidase assembly protein subunit 17	Dynein light chain LC6, flagellar outer arm
Metabolism	Energy metabolism	comp196942_c0_seq1|m.21462	K02155	ATPeV0C, ATP6L	V-type H+-transporting ATPase 16kDa proteolipid subunit	V-type proton ATPase 16 kDa proteolipid subunit
Metabolism	Energy metabolism	comp216870_c0_seq1|m.10027	K02146	ATPeV0D, ATP6D	V-type H+-transporting ATPase subunit d	V-type proton ATPase subunit d
Metabolism	Energy metabolism	comp171778_c0_seq1|m.9050	K05606	MCEE, epi	methylmalonyl-CoA/ethylmalonyl-CoA epimerase [EC:5.1.99.1]	Calcineurin subunit A
Metabolism	Energy metabolism	comp225936_c0_seq1|m.6992	K00988	APA1_2	sulfate adenylyltransferase (ADP) / ATP adenylyltransferase [EC:2.7.7.5 2.7.7.53]	5',5'''-P-1,P-4-tetraphosphate phosphorylase 2
Metabolism	Lipid metabolism	comp224160_c0_seq1|m.5487	K01897	ACSL, fadD	long-chain acyl-CoA synthetase [EC:6.2.1.3]	Long chain acyl-CoA synthetase 4
Metabolism	Lipid metabolism	comp219282_c0_seq1|m.6143	K00232	E1.3.3.6, ACOX1, ACOX3	acyl-CoA oxidase [EC:1.3.3.6]	Acyl-coenzyme A oxidase, peroxisomal
Metabolism	Lipid metabolism	comp220892_c0_seq1|m.19364	K00232	E1.3.3.6, ACOX1, ACOX3	acyl-CoA oxidase [EC:1.3.3.6]	Acyl-coenzyme A oxidase 2, peroxisomal
Metabolism	Lipid metabolism	comp220892_c1_seq1|m.15581	K00232	E1.3.3.6, ACOX1, ACOX3	acyl-CoA oxidase [EC:1.3.3.6]	Acyl-coenzyme A oxidase 2, peroxisomal
Metabolism	Lipid metabolism	comp221859_c0_seq1|m.4770	K00232	E1.3.3.6, ACOX1, ACOX3	acyl-CoA oxidase [EC:1.3.3.6]	Acyl-coenzyme A oxidase, peroxisomal
Metabolism	Lipid metabolism	comp158855_c0_seq1|m.12817	K00252	GCDH, gcdH	glutaryl-CoA dehydrogenase [EC:1.3.8.6]	Glutaryl-CoA dehydrogenase, mitochondrial
Metabolism	Lipid metabolism	comp222427_c0_seq1|m.9304	K00801	FDFT1	farnesyl-diphosphate farnesyltransferase [EC:2.5.1.21]	Squalene synthase
Metabolism	Lipid metabolism	comp216080_c0_seq1|m.19550	K00511	SQLE, ERG1	squalene monooxygenase [EC:1.14.14.17]	Squalene epoxidase 1
Metabolism	Lipid metabolism	comp216080_c1_seq1|m.5734	K00511	SQLE, ERG1	squalene monooxygenase [EC:1.14.14.17]	Probable squalene monooxygenase
Metabolism	Lipid metabolism	comp187324_c0_seq1|m.15707	K00227	SC5DL, ERG3	Delta7-sterol 5-desaturase [EC:1.14.19.20]	Lathosterol oxidase
Metabolism	Lipid metabolism	comp222166_c0_seq1|m.13882	K00223	ERG4	Delta24(24(1))-sterol reductase [EC:1.3.1.71]	Delta(24(24(1)))-sterol reductase
Metabolism	Lipid metabolism	comp226731_c1_seq1|m.6315	K00488	CYP27A1	cholestanetriol 26-monooxygenase [EC:1.14.15.15]	Sterol 26-hydroxylase, mitochondrial
Metabolism	Lipid metabolism	comp226509_c2_seq1|m.8494	K12343	SRD5A1	3-oxo-5-alpha-steroid 4-dehydrogenase 1 [EC:1.3.1.22]	Steroid 5-alpha-reductase DET2
Metabolism	Lipid metabolism	comp212239_c0_seq1|m.11692	K07424	CYP3A	cytochrome P450 family 3 subfamily A [EC:1.14.14.1]	Cytochrome P450 3A12
Metabolism	Lipid metabolism	comp218294_c0_seq1|m.18557	K07424	CYP3A	cytochrome P450 family 3 subfamily A [EC:1.14.14.1]	.
Metabolism	Lipid metabolism	comp220476_c0_seq1|m.13240	K07424	CYP3A	cytochrome P450 family 3 subfamily A [EC:1.14.14.1]	Cytochrome P450 4c21
Metabolism	Lipid metabolism	comp221063_c0_seq1|m.12249	K07424	CYP3A	cytochrome P450 family 3 subfamily A [EC:1.14.14.1]	Cytochrome P450 4c21
Metabolism	Lipid metabolism	comp221640_c0_seq1|m.12620	K07424	CYP3A	cytochrome P450 family 3 subfamily A [EC:1.14.14.1]	Cytochrome P450 3A41
Metabolism	Lipid metabolism	comp222646_c0_seq1|m.11454	K07424	CYP3A	cytochrome P450 family 3 subfamily A [EC:1.14.14.1]	Cytochrome P450 3A13
Metabolism	Lipid metabolism	comp224639_c0_seq1|m.7608	K07424	CYP3A	cytochrome P450 family 3 subfamily A [EC:1.14.14.1]	.
Metabolism	Lipid metabolism	comp225885_c0_seq1|m.12790	K07424	CYP3A	cytochrome P450 family 3 subfamily A [EC:1.14.14.1]	Leukotriene-B(4) omega-hydroxylase 2
Metabolism	Lipid metabolism	comp226516_c0_seq1|m.5372	K07424	CYP3A	cytochrome P450 family 3 subfamily A [EC:1.14.14.1]	NEDD8 ultimate buster 1
Metabolism	Lipid metabolism	comp226894_c0_seq1|m.9159	K00699	UGT	glucuronosyltransferase [EC:2.4.1.17]	Glucan endo-1,3-alpha-glucosidase agn1
Metabolism	Lipid metabolism	comp160417_c0_seq1|m.17764	K00011	AKR1B	aldehyde reductase [EC:1.1.1.21]	Aldose reductase A
Metabolism	Lipid metabolism	comp217452_c0_seq1|m.16544	K00002	AKR1A1, adh	alcohol dehydrogenase (NADP+) [EC:1.1.1.2]	Alcohol dehydrogenase [NADP(+)] A
Metabolism	Lipid metabolism	comp221654_c0_seq1|m.14214	K19007	AGPAT5	lysophosphatidiate acyltransferase [EC:2.3.1.51]	1-acyl-sn-glycerol-3-phosphate acyltransferase 2
Metabolism	Lipid metabolism	comp224525_c0_seq2|m.12410	K11155	DGAT1	diacylglycerol O-acyltransferase 1 [EC:2.3.1.20 2.3.1.75 2.3.1.76]	Diacylglycerol O-acyltransferase 1
Metabolism	Lipid metabolism	comp220683_c0_seq1|m.4068	K00111	glpA, glpD	glycerol-3-phosphate dehydrogenase [EC:1.1.5.3]	Glycerol-3-phosphate dehydrogenase, mitochondrial
Metabolism	Lipid metabolism	comp226608_c0_seq2|m.14777	K00650	LCAT	lecithin-cholesterol acyltransferase [EC:2.3.1.43]	Phosphatidylcholine-sterol acyltransferase
Metabolism	Lipid metabolism	comp219607_c0_seq1|m.11641	K00894	ETNK, EKI	ethanolamine kinase [EC:2.7.1.82]	Probable ethanolamine kinase A
Metabolism	Lipid metabolism	comp224307_c0_seq1|m.7740	K04710	CERS	ceramide synthetase [EC:2.3.1.24]	Ceramide synthase hyl-1
Metabolism	Lipid metabolism	comp227941_c0_seq1|m.11157	K01634	SGPL1, DPL1	sphinganine-1-phosphate aldolase [EC:4.1.2.27]	Sphingosine-1-phosphate lyase
Metabolism	Lipid metabolism	comp215733_c0_seq1|m.15429	K05309	PTGES2	microsomal prostaglandin-E synthase 2 [EC:5.3.99.3]	Prostaglandin E synthase 2
Metabolism	Lipid metabolism	comp196044_c0_seq1|m.17172	K04097	HPGDS	prostaglandin-H2 D-isomerase / glutathione transferase [EC:5.3.99.2 2.5.1.18]	Glutathione S-transferase A3
Metabolism	Lipid metabolism	comp215852_c0_seq1|m.19804	K04097	HPGDS	prostaglandin-H2 D-isomerase / glutathione transferase [EC:5.3.99.2 2.5.1.18]	S-crystallin SL11
Metabolism	Lipid metabolism	comp219524_c0_seq1|m.20621	K04097	HPGDS	prostaglandin-H2 D-isomerase / glutathione transferase [EC:5.3.99.2 2.5.1.18]	Glutathione S-transferase P 1
Metabolism	Lipid metabolism	comp227631_c0_seq1|m.24712	K04097	HPGDS	prostaglandin-H2 D-isomerase / glutathione transferase [EC:5.3.99.2 2.5.1.18]	Glutathione S-transferase A
Metabolism	Lipid metabolism	comp227117_c1_seq1|m.2039	K18592	GGT1_5, CD224	gamma-glutamyltranspeptidase / glutathione hydrolase / leukotriene-C4 hydrolase [EC:2.3.2.2 3.4.19.13 3.4.19.14]	Putative calcium-transporting ATPase 11, plasma membrane-type
Metabolism	Lipid metabolism	comp226183_c1_seq1|m.3708	K00432	gpx	glutathione peroxidase [EC:1.11.1.9]	Glutathione peroxidase
Metabolism	Lipid metabolism	comp227059_c0_seq3|m.1915	K00432	gpx	glutathione peroxidase [EC:1.11.1.9]	Probable mitochondrial chaperone BCS1-B
Metabolism	Nucleotide metabolism	comp225372_c0_seq12|m.11059	K01081	E3.1.3.5	5'-nucleotidase [EC:3.1.3.5]	RING finger protein nhl-1
Metabolism	Nucleotide metabolism	comp225261_c1_seq1|m.5266	K12304	CANT1	soluble calcium-activated nucleotidase 1 [EC:3.6.1.6]	Soluble calcium-activated nucleotidase 1
Metabolism	Nucleotide metabolism	comp225522_c1_seq1|m.6554	K10808	RRM2	ribonucleoside-diphosphate reductase subunit M2 [EC:1.17.4.1]	Ribonucleoside-diphosphate reductase small chain
Metabolism	Nucleotide metabolism	comp222895_c0_seq1|m.10324	K01120	cpdP	3',5'-cyclic-nucleotide phosphodiesterase [EC:3.1.4.17]	cAMP/cGMP-dependent 3',5'-cAMP/cGMP phosphodiesterase A
Metabolism	Nucleotide metabolism	comp225025_c0_seq1|m.9605	K13761	PDE9	high affinity cGMP-specific 3',5'-cyclic phosphodiesterase 9 [EC:3.1.4.35]	3',5'-cyclic-nucleotide phosphodiesterase regA
Metabolism	Nucleotide metabolism	comp216932_c0_seq1|m.13266	K00939	adk, AK	adenylate kinase [EC:2.7.4.3]	Adenylate kinase {ECO:0000255|HAMAP-Rule:MF_03168}
Metabolism	Nucleotide metabolism	comp227798_c0_seq1|m.18982	K00939	adk, AK	adenylate kinase [EC:2.7.4.3]	Adenylate kinase {ECO:0000255|HAMAP-Rule:MF_03168}
Metabolism	Nucleotide metabolism	comp226178_c0_seq1|m.2527	K13293	PDE4	cAMP-specific phosphodiesterase 4 [EC:3.1.4.53]	3',5'-cyclic-nucleotide phosphodiesterase regA
Metabolism	Nucleotide metabolism	comp225936_c0_seq1|m.6992	K00988	APA1_2	sulfate adenylyltransferase (ADP) / ATP adenylyltransferase [EC:2.7.7.5 2.7.7.53]	5',5'''-P-1,P-4-tetraphosphate phosphorylase 2
Metabolism	Nucleotide metabolism	comp219258_c0_seq1|m.16657	K00365	uaZ	urate oxidase [EC:1.7.3.3]	.
Metabolism	Nucleotide metabolism	comp219258_c0_seq1|m.16658	K00365	uaZ	urate oxidase [EC:1.7.3.3]	.
Metabolism	Nucleotide metabolism	comp218818_c0_seq1|m.14850	K00254	DHODH, pyrD	dihydroorotate dehydrogenase [EC:1.3.5.2]	Dihydroorotate dehydrogenase (quinone), mitochondrial
Metabolism	Nucleotide metabolism	comp222253_c0_seq1|m.15061	K00857	tdk, TK	thymidine kinase [EC:2.7.1.21]	Thymidine kinase, cytosolic
Metabolism	Amino acid metabolism	comp222500_c0_seq1|m.5942	K00281	GLDC, gcvP	glycine dehydrogenase [EC:1.4.4.2]	Glycine dehydrogenase (decarboxylating) {ECO:0000255|HAMAP-Rule:MF_00711}
Metabolism	Amino acid metabolism	comp222342_c0_seq1|m.4905	K00382	DLD, lpd, pdhD	dihydrolipoamide dehydrogenase [EC:1.8.1.4]	Dihydrolipoyl dehydrogenase
Metabolism	Amino acid metabolism	comp217599_c0_seq1|m.14037	K00306	PIPOX	sarcosine oxidase / L-pipecolate oxidase [EC:1.5.3.1 1.5.3.7]	Probable sarcosine oxidase
Metabolism	Amino acid metabolism	comp219375_c0_seq1|m.16600	K00558	DNMT1, dcm	DNA (cytosine-5)-methyltransferase 1 [EC:2.1.1.37]	.
Metabolism	Amino acid metabolism	comp170906_c0_seq1|m.12558	K21456	GSS	glutathione synthase [EC:6.3.2.3]	Glutathione synthetase, chloroplastic
Metabolism	Amino acid metabolism	comp217468_c0_seq1|m.12936	K09699	DBT, bkdB	2-oxoisovalerate dehydrogenase E2 component (dihydrolipoyl transacylase) [EC:2.3.1.168]	Lipoamide acyltransferase component of branched-chain alpha-keto acid dehydrogenase complex, mitochondrial
Metabolism	Amino acid metabolism	comp183645_c0_seq1|m.8949	K01965	PCCA, pccA	propionyl-CoA carboxylase alpha chain [EC:6.4.1.3]	Propionyl-CoA carboxylase alpha chain, mitochondrial
Metabolism	Amino acid metabolism	comp158574_c0_seq1|m.5238	K01966	PCCB, pccB	propionyl-CoA carboxylase beta chain [EC:6.4.1.3 2.1.3.15]	Propionyl-CoA carboxylase beta chain, mitochondrial
Metabolism	Amino acid metabolism	comp171778_c0_seq1|m.9050	K05606	MCEE, epi	methylmalonyl-CoA/ethylmalonyl-CoA epimerase [EC:5.1.99.1]	Calcineurin subunit A
Metabolism	Amino acid metabolism	comp219290_c0_seq1|m.3867	K01969	E6.4.1.4B	3-methylcrotonyl-CoA carboxylase beta subunit [EC:6.4.1.4]	Methylcrotonoyl-CoA carboxylase beta chain, mitochondrial
Metabolism	Amino acid metabolism	comp224665_c0_seq1|m.3621	K05607	AUH	methylglutaconyl-CoA hydratase [EC:4.2.1.18]	Methylglutaconyl-CoA hydratase, mitochondrial
Metabolism	Amino acid metabolism	comp226102_c0_seq2|m.4181	K00825	AADAT, KAT2	kynurenine/2-aminoadipate aminotransferase [EC:2.6.1.7 2.6.1.39]	Aromatic amino acid aminotransferase DDB_G0287711
Metabolism	Amino acid metabolism	comp214338_c0_seq2|m.7561	K00290	LYS1	saccharopine dehydrogenase (NAD+, L-lysine forming) [EC:1.5.1.7]	Saccharopine dehydrogenase [NAD(+), L-lysine-forming]
Metabolism	Amino acid metabolism	comp158855_c0_seq1|m.12817	K00252	GCDH, gcdH	glutaryl-CoA dehydrogenase [EC:1.3.8.6]	Glutaryl-CoA dehydrogenase, mitochondrial
Metabolism	Amino acid metabolism	comp219447_c0_seq2|m.14546	K13240	NOS1	nitric-oxide synthase, brain [EC:1.14.13.39]	Nitric oxide synthase oxygenase
Metabolism	Amino acid metabolism	comp220153_c0_seq1|m.10769	K00318	PRODH, fadM, putB	proline dehydrogenase [EC:1.5.5.2]	Proline dehydrogenase 1, mitochondrial
Metabolism	Amino acid metabolism	comp196701_c0_seq2|m.16598	K11142	LAP3	cytosol aminopeptidase [EC:3.4.11.1 3.4.11.5]	Cytosol aminopeptidase
Metabolism	Amino acid metabolism	comp222041_c0_seq1|m.8774	K01712	hutU, UROC1	urocanate hydratase [EC:4.2.1.49]	Urocanate hydratase
Metabolism	Amino acid metabolism	comp188623_c0_seq1|m.12897	K20247	EGT2	hercynylcysteine S-oxide lyase [EC:4.4.1.36]	L-cysteine desulfhydrase
Metabolism	Amino acid metabolism	comp223114_c0_seq1|m.12590	K00457	HPD, hppD	4-hydroxyphenylpyruvate dioxygenase [EC:1.13.11.27]	4-hydroxyphenylpyruvate dioxygenase
Metabolism	Amino acid metabolism	comp224416_c0_seq1|m.6215	K00500	phhA, PAH	phenylalanine-4-hydroxylase [EC:1.14.16.1]	Probable phenylalanine-4-hydroxylase 1
Metabolism	Amino acid metabolism	comp222953_c0_seq2|m.7161	K00486	KMO	kynurenine 3-monooxygenase [EC:1.14.13.9]	Kynurenine 3-monooxygenase {ECO:0000255|HAMAP-Rule:MF_01971}
Metabolism	Metabolism of other amino acids	comp223973_c0_seq1|m.17198	K01918	panC	pantoate--beta-alanine ligase [EC:6.3.2.1]	Pantothenate synthetase {ECO:0000255|HAMAP-Rule:MF_00158}
Metabolism	Metabolism of other amino acids	comp219282_c0_seq1|m.6143	K00232	E1.3.3.6, ACOX1, ACOX3	acyl-CoA oxidase [EC:1.3.3.6]	Acyl-coenzyme A oxidase, peroxisomal
Metabolism	Metabolism of other amino acids	comp220892_c0_seq1|m.19364	K00232	E1.3.3.6, ACOX1, ACOX3	acyl-CoA oxidase [EC:1.3.3.6]	Acyl-coenzyme A oxidase 2, peroxisomal
Metabolism	Metabolism of other amino acids	comp220892_c1_seq1|m.15581	K00232	E1.3.3.6, ACOX1, ACOX3	acyl-CoA oxidase [EC:1.3.3.6]	Acyl-coenzyme A oxidase 2, peroxisomal
Metabolism	Metabolism of other amino acids	comp221859_c0_seq1|m.4770	K00232	E1.3.3.6, ACOX1, ACOX3	acyl-CoA oxidase [EC:1.3.3.6]	Acyl-coenzyme A oxidase, peroxisomal
Metabolism	Metabolism of other amino acids	comp227117_c1_seq1|m.2039	K18592	GGT1_5, CD224	gamma-glutamyltranspeptidase / glutathione hydrolase / leukotriene-C4 hydrolase [EC:2.3.2.2 3.4.19.13 3.4.19.14]	Putative calcium-transporting ATPase 11, plasma membrane-type
Metabolism	Metabolism of other amino acids	comp219979_c0_seq1|m.12447	K22182	TXNRD	thioredoxin reductase (NADPH) [EC:1.8.1.9]	Thioredoxin reductase 2, mitochondrial
Metabolism	Metabolism of other amino acids	comp219162_c0_seq1|m.10327	K01874	MARS, metG	methionyl-tRNA synthetase [EC:6.1.1.10]	Probable methionine--tRNA ligase, cytoplasmic
Metabolism	Metabolism of other amino acids	comp219399_c0_seq1|m.15452	K07232	CHAC, chaC	glutathione-specific gamma-glutamylcyclotransferase [EC:4.3.2.7]	Glutathione-specific gamma-glutamylcyclotransferase 1 {ECO:0000250|UniProtKB:Q9BUX1}
Metabolism	Metabolism of other amino acids	comp226805_c0_seq2|m.4439	K01469	OPLAH, OXP1, oplAH	5-oxoprolinase (ATP-hydrolysing) [EC:3.5.2.9]	5-oxoprolinase
Metabolism	Metabolism of other amino acids	comp170906_c0_seq1|m.12558	K21456	GSS	glutathione synthase [EC:6.3.2.3]	Glutathione synthetase, chloroplastic
Metabolism	Metabolism of other amino acids	comp196701_c0_seq2|m.16598	K11142	LAP3	cytosol aminopeptidase [EC:3.4.11.1 3.4.11.5]	Cytosol aminopeptidase
Metabolism	Metabolism of other amino acids	comp196175_c0_seq1|m.13749	K00799	GST, gst	glutathione S-transferase [EC:2.5.1.18]	Uncharacterized protein sll1147
Metabolism	Metabolism of other amino acids	comp219574_c0_seq1|m.19293	K00799	GST, gst	glutathione S-transferase [EC:2.5.1.18]	Glutathione S-transferase A1
Metabolism	Metabolism of other amino acids	comp222647_c0_seq1|m.10651	K00799	GST, gst	glutathione S-transferase [EC:2.5.1.18]	.
Metabolism	Metabolism of other amino acids	comp223139_c0_seq1|m.13065	K00799	GST, gst	glutathione S-transferase [EC:2.5.1.18]	Glutathione S-transferase PM239X14
Metabolism	Metabolism of other amino acids	comp196044_c0_seq1|m.17172	K04097	HPGDS	prostaglandin-H2 D-isomerase / glutathione transferase [EC:5.3.99.2 2.5.1.18]	Glutathione S-transferase A3
Metabolism	Metabolism of other amino acids	comp215852_c0_seq1|m.19804	K04097	HPGDS	prostaglandin-H2 D-isomerase / glutathione transferase [EC:5.3.99.2 2.5.1.18]	S-crystallin SL11
Metabolism	Metabolism of other amino acids	comp219524_c0_seq1|m.20621	K04097	HPGDS	prostaglandin-H2 D-isomerase / glutathione transferase [EC:5.3.99.2 2.5.1.18]	Glutathione S-transferase P 1
Metabolism	Metabolism of other amino acids	comp227631_c0_seq1|m.24712	K04097	HPGDS	prostaglandin-H2 D-isomerase / glutathione transferase [EC:5.3.99.2 2.5.1.18]	Glutathione S-transferase A
Metabolism	Metabolism of other amino acids	comp219392_c0_seq2|m.7158	K00036	G6PD, zwf	glucose-6-phosphate 1-dehydrogenase [EC:1.1.1.49 1.1.1.363]	Glucose-6-phosphate 1-dehydrogenase 1, chloroplastic
Metabolism	Metabolism of other amino acids	comp226183_c1_seq1|m.3708	K00432	gpx	glutathione peroxidase [EC:1.11.1.9]	Glutathione peroxidase
Metabolism	Metabolism of other amino acids	comp227059_c0_seq3|m.1915	K00432	gpx	glutathione peroxidase [EC:1.11.1.9]	Probable mitochondrial chaperone BCS1-B
Metabolism	Metabolism of other amino acids	comp225522_c1_seq1|m.6554	K10808	RRM2	ribonucleoside-diphosphate reductase subunit M2 [EC:1.17.4.1]	Ribonucleoside-diphosphate reductase small chain
Metabolism	Glycan biosynthesis and metabolism	comp223359_c0_seq1|m.3508	K01191	MAN2C1	alpha-mannosidase [EC:3.2.1.24]	Alpha-mannosidase G
Metabolism	Metabolism of cofactors and vitamins	comp216241_c0_seq1|m.13647	K04487	iscS, NFS1	cysteine desulfurase [EC:2.8.1.7]	Cysteine desulfurase, mitochondrial
Metabolism	Metabolism of cofactors and vitamins	comp220469_c0_seq1|m.4826	K14154	THI6	thiamine-phosphate diphosphorylase / hydroxyethylthiazole kinase [EC:2.5.1.3 2.7.1.50]	Probable thiamine biosynthetic bifunctional enzyme
Metabolism	Metabolism of cofactors and vitamins	comp218887_c0_seq1|m.16200	K00949	thiN, TPK1, THI80	thiamine pyrophosphokinase [EC:2.7.6.2]	Thiamin pyrophosphokinase 1
Metabolism	Metabolism of cofactors and vitamins	comp216932_c0_seq1|m.13266	K00939	adk, AK	adenylate kinase [EC:2.7.4.3]	Adenylate kinase {ECO:0000255|HAMAP-Rule:MF_03168}
Metabolism	Metabolism of cofactors and vitamins	comp227798_c0_seq1|m.18982	K00939	adk, AK	adenylate kinase [EC:2.7.4.3]	Adenylate kinase {ECO:0000255|HAMAP-Rule:MF_03168}
Metabolism	Metabolism of cofactors and vitamins	comp231123_c0_seq1|m.22759	K20884	FHY	riboflavin kinase / FMN hydrolase [EC:2.7.1.26 3.1.3.102]	Bifunctional riboflavin kinase/FMN phosphatase
Metabolism	Metabolism of cofactors and vitamins	comp218977_c0_seq1|m.6773	K14379	ACP5	tartrate-resistant acid phosphatase type 5 [EC:3.1.3.2]	Tartrate-resistant acid phosphatase type 5
Metabolism	Metabolism of cofactors and vitamins	comp228525_c0_seq1|m.17164	K00868	pdxK, pdxY	pyridoxine kinase [EC:2.7.1.35]	Pyridoxal kinase
Metabolism	Metabolism of cofactors and vitamins	comp225663_c0_seq1|m.14199	K00767	nadC, QPRT	nicotinate-nucleotide pyrophosphorylase (carboxylating) [EC:2.4.2.19]	Nicotinate-nucleotide pyrophosphorylase [carboxylating]
Metabolism	Metabolism of cofactors and vitamins	comp225372_c0_seq12|m.11059	K01081	E3.1.3.5	5'-nucleotidase [EC:3.1.3.5]	RING finger protein nhl-1
Metabolism	Metabolism of cofactors and vitamins	comp223973_c0_seq1|m.17198	K01918	panC	pantoate--beta-alanine ligase [EC:6.3.2.1]	Pantothenate synthetase {ECO:0000255|HAMAP-Rule:MF_00158}
Metabolism	Metabolism of cofactors and vitamins	comp226548_c0_seq1|m.5091	K08069	VNN	pantetheine hydrolase [EC:3.5.1.92]	Alkylated DNA repair protein alkB homolog 8
Metabolism	Metabolism of cofactors and vitamins	comp224368_c0_seq2|m.11761	K03644	lipA	lipoyl synthase [EC:2.8.1.8]	Lipoyl synthase, mitochondrial {ECO:0000255|HAMAP-Rule:MF_03123}
Metabolism	Metabolism of cofactors and vitamins	comp221138_c1_seq1|m.12293	K03801	lipB	lipoyl(octanoyl) transferase [EC:2.3.1.181]	Uncharacterized protein At4g28440
Metabolism	Metabolism of cofactors and vitamins	comp196765_c0_seq1|m.17370	K01495	GCH1, folE	GTP cyclohydrolase IA [EC:3.5.4.16]	GTP cyclohydrolase 1 {ECO:0000255|HAMAP-Rule:MF_00223}
Metabolism	Metabolism of cofactors and vitamins	comp174558_c0_seq1|m.9634	K01930	FPGS	folylpolyglutamate synthase [EC:6.3.2.17]	Folylpolyglutamate synthase, mitochondrial
Metabolism	Metabolism of cofactors and vitamins	comp160417_c0_seq1|m.17764	K00011	AKR1B	aldehyde reductase [EC:1.1.1.21]	Aldose reductase A
Metabolism	Metabolism of cofactors and vitamins	comp224416_c0_seq1|m.6215	K00500	phhA, PAH	phenylalanine-4-hydroxylase [EC:1.14.16.1]	Probable phenylalanine-4-hydroxylase 1
Metabolism	Metabolism of cofactors and vitamins	comp224525_c0_seq2|m.12410	K11155	DGAT1	diacylglycerol O-acyltransferase 1 [EC:2.3.1.20 2.3.1.75 2.3.1.76]	Diacylglycerol O-acyltransferase 1
Metabolism	Metabolism of cofactors and vitamins	comp212239_c0_seq1|m.11692	K07424	CYP3A	cytochrome P450 family 3 subfamily A [EC:1.14.14.1]	Cytochrome P450 3A12
Metabolism	Metabolism of cofactors and vitamins	comp218294_c0_seq1|m.18557	K07424	CYP3A	cytochrome P450 family 3 subfamily A [EC:1.14.14.1]	.
Metabolism	Metabolism of cofactors and vitamins	comp220476_c0_seq1|m.13240	K07424	CYP3A	cytochrome P450 family 3 subfamily A [EC:1.14.14.1]	Cytochrome P450 4c21
Metabolism	Metabolism of cofactors and vitamins	comp221063_c0_seq1|m.12249	K07424	CYP3A	cytochrome P450 family 3 subfamily A [EC:1.14.14.1]	Cytochrome P450 4c21
Metabolism	Metabolism of cofactors and vitamins	comp221640_c0_seq1|m.12620	K07424	CYP3A	cytochrome P450 family 3 subfamily A [EC:1.14.14.1]	Cytochrome P450 3A41
Metabolism	Metabolism of cofactors and vitamins	comp222646_c0_seq1|m.11454	K07424	CYP3A	cytochrome P450 family 3 subfamily A [EC:1.14.14.1]	Cytochrome P450 3A13
Metabolism	Metabolism of cofactors and vitamins	comp224639_c0_seq1|m.7608	K07424	CYP3A	cytochrome P450 family 3 subfamily A [EC:1.14.14.1]	.
Metabolism	Metabolism of cofactors and vitamins	comp225885_c0_seq1|m.12790	K07424	CYP3A	cytochrome P450 family 3 subfamily A [EC:1.14.14.1]	Leukotriene-B(4) omega-hydroxylase 2
Metabolism	Metabolism of cofactors and vitamins	comp226516_c0_seq1|m.5372	K07424	CYP3A	cytochrome P450 family 3 subfamily A [EC:1.14.14.1]	NEDD8 ultimate buster 1
Metabolism	Metabolism of cofactors and vitamins	comp226894_c0_seq1|m.9159	K00699	UGT	glucuronosyltransferase [EC:2.4.1.17]	Glucan endo-1,3-alpha-glucosidase agn1
Metabolism	Metabolism of cofactors and vitamins	comp222313_c0_seq1|m.10347	K14163	EPRS	bifunctional glutamyl/prolyl-tRNA synthetase [EC:6.1.1.17 6.1.1.15]	Probable glutamate--tRNA ligase, cytoplasmic
Metabolism	Metabolism of cofactors and vitamins	comp229757_c0_seq1|m.14216	K02257	COX10, ctaB, cyoE	heme o synthase [EC:2.5.1.141]	Protoheme IX farnesyltransferase, mitochondrial
Metabolism	Metabolism of cofactors and vitamins	comp228272_c0_seq1|m.12304	K02259	COX15, ctaA	cytochrome c oxidase assembly protein subunit 15	Cytochrome c oxidase assembly protein COX15 homolog
Metabolism	Metabolism of cofactors and vitamins	comp196062_c0_seq1|m.19674	K00798	MMAB, pduO	cob(I)alamin adenosyltransferase [EC:2.5.1.17]	Cob(I)yrinic acid a,c-diamide adenosyltransferase, mitochondrial
Metabolism	Metabolism of cofactors and vitamins	comp223114_c0_seq1|m.12590	K00457	HPD, hppD	4-hydroxyphenylpyruvate dioxygenase [EC:1.13.11.27]	4-hydroxyphenylpyruvate dioxygenase
Metabolism	Metabolism of terpenoids and polyketides	comp222427_c0_seq1|m.9304	K00801	FDFT1	farnesyl-diphosphate farnesyltransferase [EC:2.5.1.21]	Squalene synthase
Metabolism	Metabolism of terpenoids and polyketides	comp216080_c0_seq1|m.19550	K00511	SQLE, ERG1	squalene monooxygenase [EC:1.14.14.17]	Squalene epoxidase 1
Metabolism	Metabolism of terpenoids and polyketides	comp216080_c1_seq1|m.5734	K00511	SQLE, ERG1	squalene monooxygenase [EC:1.14.14.17]	Probable squalene monooxygenase
Metabolism	Metabolism of terpenoids and polyketides	comp219176_c0_seq1|m.14630	K14938	NVD, DAF36	cholesterol 7-desaturase [EC:1.14.19.21]	Cholesterol desaturase daf-36
Metabolism	Metabolism of terpenoids and polyketides	comp223764_c0_seq1|m.9999	K14938	NVD, DAF36	cholesterol 7-desaturase [EC:1.14.19.21]	Cholesterol desaturase daf-36
Metabolism	Metabolism of terpenoids and polyketides	comp235077_c0_seq1|m.10693	K00791	miaA, TRIT1	tRNA dimethylallyltransferase [EC:2.5.1.75]	tRNA dimethylallyltransferase, mitochondrial
Metabolism	Biosynthesis of other secondary metabolites	comp219258_c0_seq1|m.16657	K00365	uaZ	urate oxidase [EC:1.7.3.3]	.
Metabolism	Biosynthesis of other secondary metabolites	comp219258_c0_seq1|m.16658	K00365	uaZ	urate oxidase [EC:1.7.3.3]	.
Metabolism	Xenobiotics biodegradation and metabolism	comp158855_c0_seq1|m.12817	K00252	GCDH, gcdH	glutaryl-CoA dehydrogenase [EC:1.3.8.6]	Glutaryl-CoA dehydrogenase, mitochondrial
Metabolism	Xenobiotics biodegradation and metabolism	comp217452_c0_seq1|m.16544	K00002	AKR1A1, adh	alcohol dehydrogenase (NADP+) [EC:1.1.1.2]	Alcohol dehydrogenase [NADP(+)] A
Metabolism	Xenobiotics biodegradation and metabolism	comp196175_c0_seq1|m.13749	K00799	GST, gst	glutathione S-transferase [EC:2.5.1.18]	Uncharacterized protein sll1147
Metabolism	Xenobiotics biodegradation and metabolism	comp219574_c0_seq1|m.19293	K00799	GST, gst	glutathione S-transferase [EC:2.5.1.18]	Glutathione S-transferase A1
Metabolism	Xenobiotics biodegradation and metabolism	comp222647_c0_seq1|m.10651	K00799	GST, gst	glutathione S-transferase [EC:2.5.1.18]	.
Metabolism	Xenobiotics biodegradation and metabolism	comp223139_c0_seq1|m.13065	K00799	GST, gst	glutathione S-transferase [EC:2.5.1.18]	Glutathione S-transferase PM239X14
Metabolism	Xenobiotics biodegradation and metabolism	comp196044_c0_seq1|m.17172	K04097	HPGDS	prostaglandin-H2 D-isomerase / glutathione transferase [EC:5.3.99.2 2.5.1.18]	Glutathione S-transferase A3
Metabolism	Xenobiotics biodegradation and metabolism	comp215852_c0_seq1|m.19804	K04097	HPGDS	prostaglandin-H2 D-isomerase / glutathione transferase [EC:5.3.99.2 2.5.1.18]	S-crystallin SL11
Metabolism	Xenobiotics biodegradation and metabolism	comp219524_c0_seq1|m.20621	K04097	HPGDS	prostaglandin-H2 D-isomerase / glutathione transferase [EC:5.3.99.2 2.5.1.18]	Glutathione S-transferase P 1
Metabolism	Xenobiotics biodegradation and metabolism	comp227631_c0_seq1|m.24712	K04097	HPGDS	prostaglandin-H2 D-isomerase / glutathione transferase [EC:5.3.99.2 2.5.1.18]	Glutathione S-transferase A
Metabolism	Xenobiotics biodegradation and metabolism	comp226894_c0_seq1|m.9159	K00699	UGT	glucuronosyltransferase [EC:2.4.1.17]	Glucan endo-1,3-alpha-glucosidase agn1
Metabolism	Xenobiotics biodegradation and metabolism	comp222253_c0_seq1|m.15061	K00857	tdk, TK	thymidine kinase [EC:2.7.1.21]	Thymidine kinase, cytosolic
Metabolism	Xenobiotics biodegradation and metabolism	comp225522_c1_seq1|m.6554	K10808	RRM2	ribonucleoside-diphosphate reductase subunit M2 [EC:1.17.4.1]	Ribonucleoside-diphosphate reductase small chain
Metabolism	Not included in regular maps	comp222255_c0_seq1|m.12402	K13997	PDHX	dihydrolipoamide dehydrogenase-binding protein of pyruvate dehydrogenase complex	Dihydrolipoyllysine-residue acetyltransferase component 2 of pyruvate dehydrogenase complex, mitochondrial
Genetic Information Processing	Transcription	comp222219_c0_seq1|m.10811	K03124	TFIIB, GTF2B, SUA7, tfb	transcription initiation factor TFIIB	Transcription initiation factor IIB
Genetic Information Processing	Transcription	comp225404_c0_seq1|m.2817	K12811	DDX46, PRP5	ATP-dependent RNA helicase DDX46/PRP5 [EC:3.6.4.13]	DEAD-box ATP-dependent RNA helicase 42
Genetic Information Processing	Transcription	comp174433_c0_seq1|m.11592	K12825	SF3A1, SAP114	splicing factor 3A subunit 1	Probable splicing factor 3A subunit 1
Genetic Information Processing	Transcription	comp163010_c0_seq1|m.10213	K03283	HSPA1s	heat shock 70kDa protein 1/2/6/8	Heat shock cognate 71 kDa protein
Genetic Information Processing	Transcription	comp223451_c0_seq1|m.22169	K03283	HSPA1s	heat shock 70kDa protein 1/2/6/8	Heat shock cognate 71 kDa protein
Genetic Information Processing	Transcription	comp226389_c0_seq1|m.12035	K13025	EIF4A3, FAL1	ATP-dependent RNA helicase [EC:3.6.4.13]	Eukaryotic initiation factor 4A-III
Genetic Information Processing	Translation	comp219483_c0_seq1|m.20701	K02984	RP-S3Ae, RPS3A	small subunit ribosomal protein S3Ae	40S ribosomal protein S1-B {ECO:0000255|HAMAP-Rule:MF_03122}
Genetic Information Processing	Translation	comp221485_c0_seq1|m.15213	K02984	RP-S3Ae, RPS3A	small subunit ribosomal protein S3Ae	40S ribosomal protein S3a {ECO:0000255|HAMAP-Rule:MF_03122}
Genetic Information Processing	Translation	comp220931_c0_seq1|m.12313	K02977	RP-S27Ae, RPS27A	small subunit ribosomal protein S27Ae	Carboxylesterase NlhH
Genetic Information Processing	Translation	comp222313_c0_seq1|m.10347	K14163	EPRS	bifunctional glutamyl/prolyl-tRNA synthetase [EC:6.1.1.17 6.1.1.15]	Probable glutamate--tRNA ligase, cytoplasmic
Genetic Information Processing	Translation	comp196772_c0_seq1|m.12649	K01875	SARS, serS	seryl-tRNA synthetase [EC:6.1.1.11]	Serine--tRNA ligase {ECO:0000255|HAMAP-Rule:MF_00176}
Genetic Information Processing	Translation	comp219162_c0_seq1|m.10327	K01874	MARS, metG	methionyl-tRNA synthetase [EC:6.1.1.10]	Probable methionine--tRNA ligase, cytoplasmic
Genetic Information Processing	Translation	comp196034_c0_seq1|m.15859	K00784	rnz	ribonuclease Z [EC:3.1.26.11]	Zinc phosphodiesterase ELAC protein 1
Genetic Information Processing	Translation	comp223496_c0_seq1|m.5704	K00784	rnz	ribonuclease Z [EC:3.1.26.11]	Nuclear ribonuclease Z
Genetic Information Processing	Translation	comp222272_c0_seq5|m.19192	K07936	RAN	GTP-binding nuclear protein Ran	GTP-binding nuclear protein Ran
Genetic Information Processing	Translation	comp190162_c0_seq1|m.10099	K07562	NMD3	nonsense-mediated mRNA decay protein 3	60S ribosomal export protein NMD3
Genetic Information Processing	Translation	comp227479_c0_seq1|m.20321	K03236	EIF1A	translation initiation factor 1A	Eukaryotic translation initiation factor 1A
Genetic Information Processing	Translation	comp189744_c0_seq1|m.15720	K03262	EIF5	translation initiation factor 5	Eukaryotic translation initiation factor 5
Genetic Information Processing	Translation	comp222516_c0_seq1|m.15780	K03262	EIF5	translation initiation factor 5	Probable eukaryotic translation initiation factor 5
Genetic Information Processing	Translation	comp171954_c0_seq1|m.17007	K03237	EIF2S1	translation initiation factor 2 subunit 1	Eukaryotic translation initiation factor 2 subunit alpha
Genetic Information Processing	Translation	comp164219_c0_seq1|m.17182	K03238	EIF2S2	translation initiation factor 2 subunit 2	Eukaryotic translation initiation factor 2 subunit beta
Genetic Information Processing	Translation	comp219199_c0_seq1|m.15981	K03239	EIF2B1	translation initiation factor eIF-2B subunit alpha	Translation initiation factor eIF-2B subunit alpha
Genetic Information Processing	Translation	comp221226_c0_seq2|m.9472	K03754	EIF2B2	translation initiation factor eIF-2B subunit beta	Translation initiation factor eIF-2B subunit beta
Genetic Information Processing	Translation	comp170515_c0_seq1|m.13023	K03680	EIF2B4	translation initiation factor eIF-2B subunit delta	Translation initiation factor eIF-2B subunit delta
Genetic Information Processing	Translation	comp196185_c0_seq1|m.12856	K03241	EIF2B3	translation initiation factor eIF-2B subunit gamma	Probable translation initiation factor eIF-2B subunit gamma
Genetic Information Processing	Translation	comp220183_c0_seq1|m.10679	K03240	EIF2B5	translation initiation factor eIF-2B subunit epsilon	Probable translation initiation factor eIF-2B subunit epsilon
Genetic Information Processing	Translation	comp226389_c0_seq1|m.12035	K13025	EIF4A3, FAL1	ATP-dependent RNA helicase [EC:3.6.4.13]	Eukaryotic initiation factor 4A-III
Genetic Information Processing	Translation	comp223012_c0_seq3|m.8178	K03265	ETF1, ERF1	peptide chain release factor subunit 1	Eukaryotic peptide chain release factor subunit 1
Genetic Information Processing	Translation	comp217080_c0_seq1|m.9417	K06965	PELO, DOM34, pelA	protein pelota	Protein pelota
Genetic Information Processing	Translation	comp226476_c0_seq1|m.6297	K12619	XRN2, RAT1	5'-3' exoribonuclease 2 [EC:3.1.13.-]	5'-3' exoribonuclease 2
Genetic Information Processing	Translation	comp171120_c0_seq1|m.18241	K03264	EIF6	translation initiation factor 6	Eukaryotic translation initiation factor 6 {ECO:0000255|HAMAP-Rule:MF_03132}
Genetic Information Processing	Translation	comp221125_c0_seq1|m.13586	K14574	SDO1, SBDS	ribosome maturation protein SDO1	Ribosome maturation protein SBDS
Genetic Information Processing	Translation	comp219848_c0_seq1|m.5249	K14536	RIA1	ribosome assembly protein 1 [EC:3.6.5.-]	Ribosome assembly protein 1
Genetic Information Processing	Translation	comp225018_c0_seq1|m.4748	K07178	RIOK1	RIO kinase 1 [EC:2.7.11.1]	Serine/threonine-protein kinase rio1
Genetic Information Processing	Folding, sorting and degradation	comp225878_c1_seq1|m.16882	K03106	SRP54, ffh	signal recognition particle subunit SRP54 [EC:3.6.5.4]	Signal recognition particle 54 kDa protein
Genetic Information Processing	Folding, sorting and degradation	comp196900_c0_seq1|m.22890	K09490	HSPA5, BIP	heat shock 70kDa protein 5	Luminal-binding protein 8
Genetic Information Processing	Folding, sorting and degradation	comp196900_c2_seq1|m.19471	K09490	HSPA5, BIP	heat shock 70kDa protein 5	Luminal-binding protein 5
Genetic Information Processing	Folding, sorting and degradation	comp196900_c3_seq1|m.25847	K09490	HSPA5, BIP	heat shock 70kDa protein 5	Heat shock protein 70 2
Genetic Information Processing	Folding, sorting and degradation	comp238872_c0_seq1|m.11430	K09490	HSPA5, BIP	heat shock 70kDa protein 5	Heat shock protein HSS1
Genetic Information Processing	Folding, sorting and degradation	comp224265_c0_seq1|m.15141	K08054	CANX	calnexin	All-trans-retinol 13,14-reductase
Genetic Information Processing	Folding, sorting and degradation	comp224265_c1_seq1|m.19109	K08054	CANX	calnexin	Putative all-trans-retinol 13,14-reductase
Genetic Information Processing	Folding, sorting and degradation	comp216364_c0_seq1|m.15684	K13984	TXNDC5, ERP46	thioredoxin domain-containing protein 5	Thioredoxin domain-containing protein 5
Genetic Information Processing	Folding, sorting and degradation	comp220808_c0_seq1|m.8387	K13525	VCP, CDC48	transitional endoplasmic reticulum ATPase	Cell division cycle protein 48 homolog
Genetic Information Processing	Folding, sorting and degradation	comp221000_c0_seq1|m.12538	K14015	NPLOC4, NPL4	nuclear protein localization protein 4 homolog	Nuclear protein localization protein 4 homolog
Genetic Information Processing	Folding, sorting and degradation	comp196590_c0_seq1|m.9525	K14016	UFD1	ubiquitin fusion degradation protein 1	Ubiquitin fusion degradation protein 1 homolog
Genetic Information Processing	Folding, sorting and degradation	comp163010_c0_seq1|m.10213	K03283	HSPA1s	heat shock 70kDa protein 1/2/6/8	Heat shock cognate 71 kDa protein
Genetic Information Processing	Folding, sorting and degradation	comp223451_c0_seq1|m.22169	K03283	HSPA1s	heat shock 70kDa protein 1/2/6/8	Heat shock cognate 71 kDa protein
Genetic Information Processing	Folding, sorting and degradation	comp168872_c0_seq1|m.12175	K09503	DNAJA2	DnaJ homolog subfamily A member 2	DnaJ protein homolog
Genetic Information Processing	Folding, sorting and degradation	comp224651_c0_seq1|m.4316	K09503	DNAJA2	DnaJ homolog subfamily A member 2	Peroxisome biosynthesis protein PAS1
Genetic Information Processing	Folding, sorting and degradation	comp219582_c0_seq1|m.16783	K04079	HSP90A, htpG	molecular chaperone HtpG	Heat shock protein 83
Genetic Information Processing	Folding, sorting and degradation	comp219582_c1_seq1|m.15415	K04079	HSP90A, htpG	molecular chaperone HtpG	Heat shock cognate protein 80
Genetic Information Processing	Folding, sorting and degradation	comp223379_c0_seq1|m.7387	K09562	HSPBP1, FES1	hsp70-interacting protein	Probable DNA primase large subunit
Genetic Information Processing	Folding, sorting and degradation	comp216290_c0_seq1|m.21631	K13993	HSP20	HSP20 family protein	22.7 kDa class IV heat shock protein
Genetic Information Processing	Folding, sorting and degradation	comp222900_c0_seq1|m.8557	K14018	PLAA, DOA1, UFD3	phospholipase A-2-activating protein	Phospholipase A-2-activating protein
Genetic Information Processing	Folding, sorting and degradation	comp196655_c0_seq1|m.15339	K04523	UBQLN, DSK2	ubiquilin	Ubiquilin-2
Genetic Information Processing	Folding, sorting and degradation	comp196696_c0_seq1|m.21862	K04523	UBQLN, DSK2	ubiquilin	Ubiquitin domain-containing protein DSK2b
Genetic Information Processing	Folding, sorting and degradation	comp213093_c0_seq1|m.9905	K01456	E3.5.1.52, NGLY1, PNG1	peptide-N4-(N-acetyl-beta-glucosaminyl)asparagine amidase [EC:3.5.1.52]	Peptide-N(4)-(N-acetyl-beta-glucosaminyl)asparagine amidase
Genetic Information Processing	Folding, sorting and degradation	comp213093_c1_seq1|m.23073	K01456	E3.5.1.52, NGLY1, PNG1	peptide-N4-(N-acetyl-beta-glucosaminyl)asparagine amidase [EC:3.5.1.52]	.
Genetic Information Processing	Folding, sorting and degradation	comp228529_c0_seq1|m.21218	K11863	ATXN3, MJD	Ataxin-3 [EC:3.4.22.-]	Ataxin-3
Genetic Information Processing	Folding, sorting and degradation	comp168033_c0_seq1|m.5678	K10597	UBE4B, UFD2	ubiquitin conjugation factor E4 B [EC:2.3.2.27]	Probable ubiquitin conjugation factor E4
Genetic Information Processing	Folding, sorting and degradation	comp171954_c0_seq1|m.17007	K03237	EIF2S1	translation initiation factor 2 subunit 1	Eukaryotic translation initiation factor 2 subunit alpha
Genetic Information Processing	Folding, sorting and degradation	comp221951_c0_seq1|m.2359	K09561	STUB1, CHIP	STIP1 homology and U-box containing protein 1 [EC:2.3.2.27]	Uncharacterized CDP-alcohol phosphatidyltransferase class-I family protein 1
Genetic Information Processing	Folding, sorting and degradation	comp196585_c0_seq1|m.8626	K03347	CUL1, CDC53	cullin 1	Cullin-1
Genetic Information Processing	Folding, sorting and degradation	comp214917_c0_seq1|m.6011	K03178	UBE1, UBA1	ubiquitin-activating enzyme E1 [EC:6.2.1.45]	Ubiquitin-like modifier-activating enzyme 1
Genetic Information Processing	Folding, sorting and degradation	comp225640_c0_seq1|m.3785	K03178	UBE1, UBA1	ubiquitin-activating enzyme E1 [EC:6.2.1.45]	Ubiquitin-activating enzyme E1 1
Genetic Information Processing	Folding, sorting and degradation	comp225220_c0_seq1|m.7790	K10573	UBE2A, UBC2, RAD6A	ubiquitin-conjugating enzyme E2 A [EC:2.3.2.23]	Ubiquitin-conjugating enzyme E2 2
Genetic Information Processing	Folding, sorting and degradation	comp222052_c0_seq1|m.5810	K10589	UBE3C	ubiquitin-protein ligase E3 C [EC:2.3.2.26]	Ubiquitin-protein ligase E3C
Genetic Information Processing	Folding, sorting and degradation	comp197001_c0_seq1|m.13656	K10615	HERC4	E3 ubiquitin-protein ligase HERC4 [EC:2.3.2.26]	Probable E3 ubiquitin-protein ligase HERC2
Genetic Information Processing	Folding, sorting and degradation	comp195863_c0_seq1|m.8148	K03869	CUL3	cullin 3	Cullin-3A
Genetic Information Processing	Folding, sorting and degradation	comp219404_c0_seq1|m.7579	K10609	CUL4	cullin 4	Cullin-4
Genetic Information Processing	Folding, sorting and degradation	comp229250_c0_seq1|m.5829	K10610	DDB1	DNA damage-binding protein 1	DNA damage-binding protein 1
Genetic Information Processing	Folding, sorting and degradation	comp216241_c0_seq1|m.13647	K04487	iscS, NFS1	cysteine desulfurase [EC:2.8.1.7]	Cysteine desulfurase, mitochondrial
Genetic Information Processing	Folding, sorting and degradation	comp227625_c0_seq1|m.12330	K03033	PSMD3, RPN3	26S proteasome regulatory subunit N3	26S proteasome non-ATPase regulatory subunit 3
Genetic Information Processing	Folding, sorting and degradation	comp227869_c0_seq1|m.13087	K03035	PSMD12, RPN5	26S proteasome regulatory subunit N5	26S proteasome non-ATPase regulatory subunit 12
Genetic Information Processing	Folding, sorting and degradation	comp227705_c0_seq1|m.14612	K03036	PSMD11, RPN6	26S proteasome regulatory subunit N6	26S proteasome non-ATPase regulatory subunit 11
Genetic Information Processing	Folding, sorting and degradation	comp218771_c0_seq1|m.15229	K03037	PSMD6, RPN7	26S proteasome regulatory subunit N7	26S proteasome non-ATPase regulatory subunit 6 homolog
Genetic Information Processing	Folding, sorting and degradation	comp227617_c0_seq1|m.8295	K03038	PSMD7, RPN8	26S proteasome regulatory subunit N8	26S proteasome non-ATPase regulatory subunit 7 homolog A
Genetic Information Processing	Folding, sorting and degradation	comp196511_c0_seq1|m.6852	K03028	PSMD2, RPN1	26S proteasome regulatory subunit N1	26S proteasome non-ATPase regulatory subunit 2
Genetic Information Processing	Folding, sorting and degradation	comp212840_c0_seq1|m.14761	K03032	PSMD1, RPN2	26S proteasome regulatory subunit N2	26S proteasome non-ATPase regulatory subunit 1
Genetic Information Processing	Folding, sorting and degradation	comp212840_c1_seq1|m.12318	K03032	PSMD1, RPN2	26S proteasome regulatory subunit N2	26S proteasome non-ATPase regulatory subunit 1 homolog B
Genetic Information Processing	Folding, sorting and degradation	comp196984_c0_seq1|m.12997	K03061	PSMC2, RPT1	26S proteasome regulatory subunit T1	26S protease regulatory subunit 7
Genetic Information Processing	Folding, sorting and degradation	comp196909_c0_seq1|m.13071	K03062	PSMC1, RPT2	26S proteasome regulatory subunit T2	26S proteasome regulatory subunit 4 homolog B
Genetic Information Processing	Folding, sorting and degradation	comp219073_c0_seq1|m.13046	K03063	PSMC4, RPT3	26S proteasome regulatory subunit T3	26S protease regulatory subunit 6B homolog
Genetic Information Processing	Folding, sorting and degradation	comp224898_c0_seq1|m.2966	K06699	PSME4	proteasome activator subunit 4	Proteasome activator complex subunit 4
Genetic Information Processing	Folding, sorting and degradation	comp226247_c0_seq1|m.2308	K06699	PSME4	proteasome activator subunit 4	Proteasome activator complex subunit 4
Genetic Information Processing	Folding, sorting and degradation	comp223263_c0_seq1|m.3171	K12611	DCP1B	mRNA-decapping enzyme 1B [EC:3.-.-.-]	Aldehyde dehydrogenase 22A1
Genetic Information Processing	Folding, sorting and degradation	comp226476_c0_seq1|m.6297	K12619	XRN2, RAT1	5'-3' exoribonuclease 2 [EC:3.1.13.-]	5'-3' exoribonuclease 2
Genetic Information Processing	Folding, sorting and degradation	comp161119_c0_seq1|m.19929	K04043	dnaK, HSPA9	molecular chaperone DnaK	Chaperone protein DnaK {ECO:0000255|HAMAP-Rule:MF_00332}
Genetic Information Processing	Folding, sorting and degradation	comp161119_c1_seq1|m.21622	K04043	dnaK, HSPA9	molecular chaperone DnaK	Chaperone protein DnaK {ECO:0000255|HAMAP-Rule:MF_00332}
Genetic Information Processing	Folding, sorting and degradation	comp162990_c0_seq1|m.20885	K04043	dnaK, HSPA9	molecular chaperone DnaK	Chaperone protein DnaK {ECO:0000255|HAMAP-Rule:MF_00332}
Genetic Information Processing	Folding, sorting and degradation	comp212717_c0_seq1|m.10894	K04077	groEL, HSPD1	chaperonin GroEL	Chaperonin CPN60-1, mitochondrial
Genetic Information Processing	Replication and repair	comp218525_c0_seq2|m.10025	K10747	LIG1	DNA ligase 1 [EC:6.5.1.1 6.5.1.6 6.5.1.7]	DNA ligase 1
Genetic Information Processing	Replication and repair	comp223252_c0_seq1|m.24690	K03660	OGG1	N-glycosylase/DNA lyase [EC:3.2.2.- 4.2.99.18]	N-glycosylase/DNA lyase
Genetic Information Processing	Replication and repair	comp223252_c1_seq1|m.12214	K03660	OGG1	N-glycosylase/DNA lyase [EC:3.2.2.- 4.2.99.18]	N-glycosylase/DNA lyase OGG1
Genetic Information Processing	Replication and repair	comp225006_c0_seq1|m.7768	K10773	NTH	endonuclease III [EC:4.2.99.18]	Probable dolichyl pyrophosphate Glc1Man9GlcNAc2 alpha-1,3-glucosyltransferase
Genetic Information Processing	Replication and repair	comp223695_c0_seq1|m.11253	K03575	mutY	A/G-specific adenine glycosylase [EC:3.2.2.31]	A/G-specific adenine DNA glycosylase
Genetic Information Processing	Replication and repair	comp219404_c0_seq1|m.7579	K10609	CUL4	cullin 4	Cullin-4
Genetic Information Processing	Replication and repair	comp229250_c0_seq1|m.5829	K10610	DDB1	DNA damage-binding protein 1	DNA damage-binding protein 1
Genetic Information Processing	Replication and repair	comp222296_c0_seq1|m.11445	K10838	XPC	xeroderma pigmentosum group C-complementing protein	DNA repair protein complementing XP-C cells homolog
Genetic Information Processing	Replication and repair	comp225399_c0_seq2|m.3821	K10841	ERCC6, CSB, RAD26	DNA excision repair protein ERCC-6	DNA excision repair protein ERCC-6
Genetic Information Processing	Replication and repair	comp221060_c0_seq1|m.16201	K10873	RAD52	DNA repair and recombination protein RAD52	DNA repair and recombination protein rad22
Genetic Information Processing	Replication and repair	comp225701_c0_seq2|m.4663	K10877	RAD54B	DNA repair and recombination protein RAD54B [EC:3.6.4.-]	DNA repair and recombination protein RAD54B
Environmental Information Processing	Membrane transport	comp218855_c0_seq1|m.4894	K05657	ABCB10	ATP-binding cassette, subfamily B (MDR/TAP), member 10	ATP-binding cassette sub-family B member 10, mitochondrial
Environmental Information Processing	Membrane transport	comp217644_c0_seq1|m.13653	K05658	ABCB1, CD243	ATP-binding cassette, subfamily B (MDR/TAP), member 1 [EC:7.6.2.2]	Multidrug resistance protein 1
Environmental Information Processing	Membrane transport	comp217644_c1_seq1|m.20337	K05658	ABCB1, CD243	ATP-binding cassette, subfamily B (MDR/TAP), member 1 [EC:7.6.2.2]	ABC transporter B family member 25
Environmental Information Processing	Membrane transport	comp219270_c0_seq1|m.26731	K05658	ABCB1, CD243	ATP-binding cassette, subfamily B (MDR/TAP), member 1 [EC:7.6.2.2]	ABC transporter B family member 13
Environmental Information Processing	Membrane transport	comp219270_c1_seq1|m.11268	K05658	ABCB1, CD243	ATP-binding cassette, subfamily B (MDR/TAP), member 1 [EC:7.6.2.2]	ABC transporter B family member 2
Environmental Information Processing	Membrane transport	comp221420_c0_seq1|m.8652	K05658	ABCB1, CD243	ATP-binding cassette, subfamily B (MDR/TAP), member 1 [EC:7.6.2.2]	ABC transporter B family member 11
Environmental Information Processing	Membrane transport	comp224981_c0_seq1|m.8574	K05658	ABCB1, CD243	ATP-binding cassette, subfamily B (MDR/TAP), member 1 [EC:7.6.2.2]	ABC transporter B family member 2
Environmental Information Processing	Membrane transport	comp225209_c0_seq1|m.6800	K05658	ABCB1, CD243	ATP-binding cassette, subfamily B (MDR/TAP), member 1 [EC:7.6.2.2]	ABC transporter B family member 1
Environmental Information Processing	Membrane transport	comp225302_c0_seq2|m.18029	K05658	ABCB1, CD243	ATP-binding cassette, subfamily B (MDR/TAP), member 1 [EC:7.6.2.2]	Bile salt export pump
Environmental Information Processing	Membrane transport	comp225595_c1_seq2|m.9186	K05658	ABCB1, CD243	ATP-binding cassette, subfamily B (MDR/TAP), member 1 [EC:7.6.2.2]	ABC transporter B family member 27
Environmental Information Processing	Membrane transport	comp225595_c3_seq2|m.17517	K05658	ABCB1, CD243	ATP-binding cassette, subfamily B (MDR/TAP), member 1 [EC:7.6.2.2]	Multidrug resistance protein 1B
Environmental Information Processing	Membrane transport	comp225873_c0_seq1|m.21807	K05658	ABCB1, CD243	ATP-binding cassette, subfamily B (MDR/TAP), member 1 [EC:7.6.2.2]	.
Environmental Information Processing	Membrane transport	comp225873_c1_seq1|m.17394	K05658	ABCB1, CD243	ATP-binding cassette, subfamily B (MDR/TAP), member 1 [EC:7.6.2.2]	ABC transporter B family member 2
Environmental Information Processing	Membrane transport	comp225873_c2_seq1|m.9401	K05658	ABCB1, CD243	ATP-binding cassette, subfamily B (MDR/TAP), member 1 [EC:7.6.2.2]	Multidrug resistance protein 1
Environmental Information Processing	Membrane transport	comp441040_c0_seq1|m.24246	K05658	ABCB1, CD243	ATP-binding cassette, subfamily B (MDR/TAP), member 1 [EC:7.6.2.2]	ATP-binding cassette sub-family B member 10, mitochondrial
Environmental Information Processing	Membrane transport	comp222373_c0_seq1|m.3379	K05665	ABCC1	ATP-binding cassette, subfamily C (CFTR/MRP), member 1 [EC:7.6.2.3]	ABC transporter C family member 12
Environmental Information Processing	Membrane transport	comp226430_c1_seq6|m.9274	K05665	ABCC1	ATP-binding cassette, subfamily C (CFTR/MRP), member 1 [EC:7.6.2.3]	Canalicular multispecific organic anion transporter 1
Environmental Information Processing	Membrane transport	comp226430_c2_seq1|m.11078	K05665	ABCC1	ATP-binding cassette, subfamily C (CFTR/MRP), member 1 [EC:7.6.2.3]	ATP-binding cassette transporter abc3
Environmental Information Processing	Membrane transport	comp226993_c0_seq2|m.2164	K05665	ABCC1	ATP-binding cassette, subfamily C (CFTR/MRP), member 1 [EC:7.6.2.3]	Multidrug resistance-associated protein 1
Environmental Information Processing	Membrane transport	comp229894_c0_seq1|m.2203	K05665	ABCC1	ATP-binding cassette, subfamily C (CFTR/MRP), member 1 [EC:7.6.2.3]	Multidrug resistance-associated protein 1
Environmental Information Processing	Membrane transport	comp226455_c0_seq2|m.4478	K05666	ABCC2	ATP-binding cassette, subfamily C (CFTR/MRP), member 2	ABC transporter C family member 12
Environmental Information Processing	Membrane transport	comp226772_c1_seq3|m.3615	K05677	ABCD3, PMP70	ATP-binding cassette, subfamily D (ALD), member 3	ABC transporter D family member 1
Environmental Information Processing	Membrane transport	comp237766_c0_seq1|m.8502	K05681	ABCG2, CD338	ATP-binding cassette, subfamily G (WHITE), member 2	ATP-binding cassette sub-family G member 2
Environmental Information Processing	Membrane transport	comp225878_c1_seq1|m.16882	K03106	SRP54, ffh	signal recognition particle subunit SRP54 [EC:3.6.5.4]	Signal recognition particle 54 kDa protein
Environmental Information Processing	Signal transduction	comp228272_c0_seq1|m.12304	K02259	COX15, ctaA	cytochrome c oxidase assembly protein subunit 15	Cytochrome c oxidase assembly protein COX15 homolog
Environmental Information Processing	Signal transduction	comp163055_c0_seq1|m.26090	K08738	CYC	cytochrome c	Cytochrome c
Environmental Information Processing	Signal transduction	comp221270_c0_seq1|m.19767	K04392	RAC1	Ras-related C3 botulinum toxin substrate 1	Ras-related C3 botulinum toxin substrate 1
Environmental Information Processing	Signal transduction	comp195846_c0_seq1|m.10157	K04371	ERK, MAPK1_3	mitogen-activated protein kinase 1/3 [EC:2.7.11.24]	Mitogen-activated protein kinase 10
Environmental Information Processing	Signal transduction	comp224869_c0_seq2|m.4746	K10632	BRAP	BRCA1-associated protein [EC:2.3.2.27]	BRCA1-associated protein
Environmental Information Processing	Signal transduction	comp225790_c0_seq1|m.7052	K07889	RAB5C	Ras-related protein Rab-5C	Ras-related protein Rab-5B
Environmental Information Processing	Signal transduction	comp226834_c0_seq7|m.6067	K05692	ACTB_G1	actin beta/gamma 1	Actin-1
Environmental Information Processing	Signal transduction	comp227045_c2_seq2|m.2209	K05692	ACTB_G1	actin beta/gamma 1	Actin-1
Environmental Information Processing	Signal transduction	comp196962_c0_seq1|m.10810	K04424	ZAK, MLTK	sterile alpha motif and leucine zipper containing kinase AZK [EC:2.7.11.25]	RGS domain-containing serine/threonine-protein kinase A
Environmental Information Processing	Signal transduction	comp226636_c2_seq2|m.2406	K04459	DUSP, MKP	dual specificity MAP kinase phosphatase [EC:3.1.3.16 3.1.3.48]	Probable serine/threonine-protein kinase drkC
Environmental Information Processing	Signal transduction	comp137968_c0_seq1|m.21870	K20216	DUSP10	dual specificity phosphatase 10 [EC:3.1.3.16 3.1.3.48]	Dual specificity protein phosphatase 1-A
Environmental Information Processing	Signal transduction	comp163010_c0_seq1|m.10213	K03283	HSPA1s	heat shock 70kDa protein 1/2/6/8	Heat shock cognate 71 kDa protein
Environmental Information Processing	Signal transduction	comp223451_c0_seq1|m.22169	K03283	HSPA1s	heat shock 70kDa protein 1/2/6/8	Heat shock cognate 71 kDa protein
Environmental Information Processing	Signal transduction	comp224758_c0_seq1|m.12445	K20535	MPK1_2	mitogen-activated protein kinase 1/2 [EC:2.7.11.24]	Mitogen-activated protein kinase 2
Environmental Information Processing	Signal transduction	comp226607_c0_seq1|m.4333	K17686	copA, ctpA, ATP7	P-type Cu+ transporter [EC:7.2.2.8]	Probable copper-transporting ATPase HMA5
Environmental Information Processing	Signal transduction	comp196585_c0_seq1|m.8626	K03347	CUL1, CDC53	cullin 1	Cullin-1
Environmental Information Processing	Signal transduction	comp195777_c0_seq1|m.14541	K19626	INVS	inversin	Inversin-B
Environmental Information Processing	Signal transduction	comp224096_c0_seq1|m.5204	K06062	PCAF, KAT2, GCN5	histone acetyltransferase [EC:2.3.1.48]	Histone acetyltransferase gcn5
Environmental Information Processing	Signal transduction	comp172104_c0_seq1|m.14247	K06067	HDAC1_2	histone deacetylase 1/2 [EC:3.5.1.98]	Histone deacetylase 1
Environmental Information Processing	Signal transduction	comp195863_c0_seq1|m.8148	K03869	CUL3	cullin 3	Cullin-3A
Environmental Information Processing	Signal transduction	comp223530_c0_seq1|m.6721	K07188	LIPE, HSL	hormone-sensitive lipase [EC:3.1.1.79]	Hormone-sensitive lipase
Environmental Information Processing	Signal transduction	comp219447_c0_seq2|m.14546	K13240	NOS1	nitric-oxide synthase, brain [EC:1.14.13.39]	Nitric oxide synthase oxygenase
Environmental Information Processing	Signal transduction	comp224329_c0_seq1|m.9578	K08341	GABARAP, ATG8, LC3	GABA(A) receptor-associated protein	Autophagy-related protein 8a
Environmental Information Processing	Signal transduction	comp218913_c0_seq1|m.8489	K11838	USP7, UBP15	ubiquitin carboxyl-terminal hydrolase 7 [EC:3.4.19.12]	Ubiquitin carboxyl-terminal hydrolase 21
Environmental Information Processing	Signal transduction	comp219042_c0_seq1|m.17359	K05863	SLC25A4S, ANT	solute carrier family 25 (mitochondrial adenine nucleotide translocator), member 4/5/6/31	ADP,ATP carrier protein 3
Environmental Information Processing	Signal transduction	comp222692_c0_seq1|m.11667	K05863	SLC25A4S, ANT	solute carrier family 25 (mitochondrial adenine nucleotide translocator), member 4/5/6/31	ADP/ATP translocase 4
Environmental Information Processing	Signal transduction	comp219107_c0_seq1|m.3922	K21797	SAC1, SACM1L	phosphatidylinositol 4-phosphatase [EC:3.1.3.-]	Putative rRNA methyltransferase {ECO:0000255|HAMAP-Rule:MF_03163}
Environmental Information Processing	Signal transduction	comp217958_c0_seq1|m.10229	K07937	ARF1	ADP-ribosylation factor 1	ADP-ribosylation factor 1
Environmental Information Processing	Signal transduction	comp225127_c0_seq1|m.23464	K07937	ARF1	ADP-ribosylation factor 1	ADP-ribosylation factor
Environmental Information Processing	Signal transduction	comp221654_c0_seq1|m.14214	K19007	AGPAT5	lysophosphatidiate acyltransferase [EC:2.3.1.51]	1-acyl-sn-glycerol-3-phosphate acyltransferase 2
Environmental Information Processing	Signal transduction	comp224307_c0_seq1|m.7740	K04710	CERS	ceramide synthetase [EC:2.3.1.24]	Ceramide synthase hyl-1
Environmental Information Processing	Signal transduction	comp222373_c0_seq1|m.3379	K05665	ABCC1	ATP-binding cassette, subfamily C (CFTR/MRP), member 1 [EC:7.6.2.3]	ABC transporter C family member 12
Environmental Information Processing	Signal transduction	comp226430_c1_seq6|m.9274	K05665	ABCC1	ATP-binding cassette, subfamily C (CFTR/MRP), member 1 [EC:7.6.2.3]	Canalicular multispecific organic anion transporter 1
Environmental Information Processing	Signal transduction	comp226430_c2_seq1|m.11078	K05665	ABCC1	ATP-binding cassette, subfamily C (CFTR/MRP), member 1 [EC:7.6.2.3]	ATP-binding cassette transporter abc3
Environmental Information Processing	Signal transduction	comp226993_c0_seq2|m.2164	K05665	ABCC1	ATP-binding cassette, subfamily C (CFTR/MRP), member 1 [EC:7.6.2.3]	Multidrug resistance-associated protein 1
Environmental Information Processing	Signal transduction	comp229894_c0_seq1|m.2203	K05665	ABCC1	ATP-binding cassette, subfamily C (CFTR/MRP), member 1 [EC:7.6.2.3]	Multidrug resistance-associated protein 1
Environmental Information Processing	Signal transduction	comp227941_c0_seq1|m.11157	K01634	SGPL1, DPL1	sphinganine-1-phosphate aldolase [EC:4.1.2.27]	Sphingosine-1-phosphate lyase
Environmental Information Processing	Signal transduction	comp219282_c0_seq1|m.6143	K00232	E1.3.3.6, ACOX1, ACOX3	acyl-CoA oxidase [EC:1.3.3.6]	Acyl-coenzyme A oxidase, peroxisomal
Environmental Information Processing	Signal transduction	comp220892_c0_seq1|m.19364	K00232	E1.3.3.6, ACOX1, ACOX3	acyl-CoA oxidase [EC:1.3.3.6]	Acyl-coenzyme A oxidase 2, peroxisomal
Environmental Information Processing	Signal transduction	comp220892_c1_seq1|m.15581	K00232	E1.3.3.6, ACOX1, ACOX3	acyl-CoA oxidase [EC:1.3.3.6]	Acyl-coenzyme A oxidase 2, peroxisomal
Environmental Information Processing	Signal transduction	comp221859_c0_seq1|m.4770	K00232	E1.3.3.6, ACOX1, ACOX3	acyl-CoA oxidase [EC:1.3.3.6]	Acyl-coenzyme A oxidase, peroxisomal
Environmental Information Processing	Signal transduction	comp226640_c0_seq2|m.6879	K01539	ATP1A	sodium/potassium-transporting ATPase subunit alpha [EC:7.2.2.13]	Sodium/potassium-transporting ATPase subunit alpha-3
Environmental Information Processing	Signal transduction	comp226640_c1_seq1|m.9909	K01539	ATP1A	sodium/potassium-transporting ATPase subunit alpha [EC:7.2.2.13]	Sodium/potassium-transporting ATPase subunit alpha-1
Environmental Information Processing	Signal transduction	comp226178_c0_seq1|m.2527	K13293	PDE4	cAMP-specific phosphodiesterase 4 [EC:3.1.4.53]	3',5'-cyclic-nucleotide phosphodiesterase regA
Environmental Information Processing	Signal transduction	comp219582_c0_seq1|m.16783	K04079	HSP90A, htpG	molecular chaperone HtpG	Heat shock protein 83
Environmental Information Processing	Signal transduction	comp219582_c1_seq1|m.15415	K04079	HSP90A, htpG	molecular chaperone HtpG	Heat shock cognate protein 80
Environmental Information Processing	Signal transduction	comp217537_c0_seq1|m.13606	K07297	ADIPOR	adiponectin receptor	Heptahelical transmembrane protein 4
Environmental Information Processing	Signal transduction	comp227915_c0_seq1|m.18273	K07901	RAB8A, MEL	Ras-related protein Rab-8A	Ras-related protein RABD1
Cellular Processes	Transport and catabolism	comp218386_c0_seq2|m.10394	K05747	WAS	Wiskott-Aldrich syndrome protein	.
Cellular Processes	Transport and catabolism	comp163010_c0_seq1|m.10213	K03283	HSPA1s	heat shock 70kDa protein 1/2/6/8	Heat shock cognate 71 kDa protein
Cellular Processes	Transport and catabolism	comp223451_c0_seq1|m.22169	K03283	HSPA1s	heat shock 70kDa protein 1/2/6/8	Heat shock cognate 71 kDa protein
Cellular Processes	Transport and catabolism	comp221978_c0_seq1|m.7585	K07897	RAB7A	Ras-related protein Rab-7A	Cocaine esterase
Cellular Processes	Transport and catabolism	comp222629_c0_seq1|m.5728	K12183	TSG101, STP22, VPS23	ESCRT-I complex subunit TSG101	DNA mismatch repair protein MLH1
Cellular Processes	Transport and catabolism	comp219314_c0_seq1|m.14294	K12185	VPS37	ESCRT-I complex subunit VPS37	Vacuolar protein-sorting-associated protein 37 homolog 1
Cellular Processes	Transport and catabolism	comp224118_c0_seq1|m.20773	K12193	VPS24, CHMP3	charged multivesicular body protein 3	Charged multivesicular body protein 3
Cellular Processes	Transport and catabolism	comp223313_c0_seq1|m.15861	K12196	VPS4	vacuolar protein-sorting-associated protein 4	Vacuolar protein sorting-associated protein 4B
Cellular Processes	Transport and catabolism	comp219315_c0_seq1|m.8587	K12199	VTA1, LIP5	vacuolar protein sorting-associated protein VTA1	Protein HOMOLOG OF MAMMALIAN LYST-INTERACTING PROTEIN 5 {ECO:0000303|PubMed:17468262}
Cellular Processes	Transport and catabolism	comp196895_c0_seq1|m.18478	K12197	CHMP1, VPS46, DID2	charged multivesicular body protein 1	Charged multivesicular body protein 1
Cellular Processes	Transport and catabolism	comp217900_c0_seq1|m.8944	K12200	PDCD6IP, ALIX, RIM20	programmed cell death 6-interacting protein	ALG-2 interacting protein X
Cellular Processes	Transport and catabolism	comp225790_c0_seq1|m.7052	K07889	RAB5C	Ras-related protein Rab-5C	Ras-related protein Rab-5B
Cellular Processes	Transport and catabolism	comp227915_c0_seq1|m.18273	K07901	RAB8A, MEL	Ras-related protein Rab-8A	Ras-related protein RABD1
Cellular Processes	Transport and catabolism	comp217958_c0_seq1|m.10229	K07937	ARF1	ADP-ribosylation factor 1	ADP-ribosylation factor 1
Cellular Processes	Transport and catabolism	comp225127_c0_seq1|m.23464	K07937	ARF1	ADP-ribosylation factor 1	ADP-ribosylation factor
Cellular Processes	Transport and catabolism	comp226834_c0_seq7|m.6067	K05692	ACTB_G1	actin beta/gamma 1	Actin-1
Cellular Processes	Transport and catabolism	comp227045_c2_seq2|m.2209	K05692	ACTB_G1	actin beta/gamma 1	Actin-1
Cellular Processes	Transport and catabolism	comp216870_c0_seq1|m.10027	K02146	ATPeV0D, ATP6D	V-type H+-transporting ATPase subunit d	V-type proton ATPase subunit d
Cellular Processes	Transport and catabolism	comp196942_c0_seq1|m.21462	K02155	ATPeV0C, ATP6L	V-type H+-transporting ATPase 16kDa proteolipid subunit	V-type proton ATPase 16 kDa proteolipid subunit
Cellular Processes	Transport and catabolism	comp225149_c0_seq1|m.6304	K07374	TUBA	tubulin alpha	Tubulin alpha chain
Cellular Processes	Transport and catabolism	comp219447_c0_seq2|m.14546	K13240	NOS1	nitric-oxide synthase, brain [EC:1.14.13.39]	Nitric oxide synthase oxygenase
Cellular Processes	Transport and catabolism	comp224265_c0_seq1|m.15141	K08054	CANX	calnexin	All-trans-retinol 13,14-reductase
Cellular Processes	Transport and catabolism	comp224265_c1_seq1|m.19109	K08054	CANX	calnexin	Putative all-trans-retinol 13,14-reductase
Cellular Processes	Transport and catabolism	comp221270_c0_seq1|m.19767	K04392	RAC1	Ras-related C3 botulinum toxin substrate 1	Ras-related C3 botulinum toxin substrate 1
Cellular Processes	Transport and catabolism	comp195954_c0_seq1|m.18519	K01363	CTSB	cathepsin B [EC:3.4.22.1]	Cathepsin B-like CP2
Cellular Processes	Transport and catabolism	comp195954_c1_seq1|m.28738	K01363	CTSB	cathepsin B [EC:3.4.22.1]	.
Cellular Processes	Transport and catabolism	comp222818_c0_seq1|m.16429	K01363	CTSB	cathepsin B [EC:3.4.22.1]	Cathepsin B-like cysteine proteinase
Cellular Processes	Transport and catabolism	comp225901_c1_seq2|m.17108	K01363	CTSB	cathepsin B [EC:3.4.22.1]	Cathepsin B-like CP3
Cellular Processes	Transport and catabolism	comp220487_c0_seq1|m.21969	K01373	CTSF	cathepsin F [EC:3.4.22.41]	Probable cysteine proteinase A494
Cellular Processes	Transport and catabolism	comp220487_c1_seq1|m.21990	K01373	CTSF	cathepsin F [EC:3.4.22.41]	Cysteine proteinase 15A
Cellular Processes	Transport and catabolism	comp195881_c0_seq1|m.11704	K01279	TPP1, CLN2	tripeptidyl-peptidase I [EC:3.4.14.9]	Tripeptidyl-peptidase 1
Cellular Processes	Transport and catabolism	comp221373_c0_seq1|m.11463	K01279	TPP1, CLN2	tripeptidyl-peptidase I [EC:3.4.14.9]	Tripeptidyl-peptidase 1
Cellular Processes	Transport and catabolism	comp222159_c0_seq1|m.22195	K01279	TPP1, CLN2	tripeptidyl-peptidase I [EC:3.4.14.9]	Tripeptidyl-peptidase 1
Cellular Processes	Transport and catabolism	comp222159_c2_seq1|m.20000	K01279	TPP1, CLN2	tripeptidyl-peptidase I [EC:3.4.14.9]	Tripeptidyl-peptidase 1
Cellular Processes	Transport and catabolism	comp218977_c0_seq1|m.6773	K14379	ACP5	tartrate-resistant acid phosphatase type 5 [EC:3.1.3.2]	Tartrate-resistant acid phosphatase type 5
Cellular Processes	Transport and catabolism	comp217541_c0_seq1|m.6211	K12385	NPC1	Niemann-Pick C1 protein	Niemann-Pick C1 protein
Cellular Processes	Transport and catabolism	comp221705_c0_seq1|m.3030	K12397	AP3B	AP-3 complex subunit beta	AP-3 complex subunit beta-2
Cellular Processes	Transport and catabolism	comp226772_c1_seq3|m.3615	K05677	ABCD3, PMP70	ATP-binding cassette, subfamily D (ALD), member 3	ABC transporter D family member 1
Cellular Processes	Transport and catabolism	comp219577_c0_seq3|m.5357	K13348	MPV17	protein Mpv17	Protein Mpv17
Cellular Processes	Transport and catabolism	comp222071_c0_seq2|m.8675	K00477	PHYH	phytanoyl-CoA hydroxylase [EC:1.14.11.18]	Phytanoyl-CoA dioxygenase
Cellular Processes	Transport and catabolism	comp219282_c0_seq1|m.6143	K00232	E1.3.3.6, ACOX1, ACOX3	acyl-CoA oxidase [EC:1.3.3.6]	Acyl-coenzyme A oxidase, peroxisomal
Cellular Processes	Transport and catabolism	comp220892_c0_seq1|m.19364	K00232	E1.3.3.6, ACOX1, ACOX3	acyl-CoA oxidase [EC:1.3.3.6]	Acyl-coenzyme A oxidase 2, peroxisomal
Cellular Processes	Transport and catabolism	comp220892_c1_seq1|m.15581	K00232	E1.3.3.6, ACOX1, ACOX3	acyl-CoA oxidase [EC:1.3.3.6]	Acyl-coenzyme A oxidase 2, peroxisomal
Cellular Processes	Transport and catabolism	comp221859_c0_seq1|m.4770	K00232	E1.3.3.6, ACOX1, ACOX3	acyl-CoA oxidase [EC:1.3.3.6]	Acyl-coenzyme A oxidase, peroxisomal
Cellular Processes	Transport and catabolism	comp224160_c0_seq1|m.5487	K01897	ACSL, fadD	long-chain acyl-CoA synthetase [EC:6.2.1.3]	Long chain acyl-CoA synthetase 4
Cellular Processes	Transport and catabolism	comp217599_c0_seq1|m.14037	K00306	PIPOX	sarcosine oxidase / L-pipecolate oxidase [EC:1.5.3.1 1.5.3.7]	Probable sarcosine oxidase
Cellular Processes	Transport and catabolism	comp195846_c0_seq1|m.10157	K04371	ERK, MAPK1_3	mitogen-activated protein kinase 1/3 [EC:2.7.11.24]	Mitogen-activated protein kinase 10
Cellular Processes	Transport and catabolism	comp219643_c0_seq1|m.9677	K17606	IGBP1, TAP42	immunoglobulin-binding protein 1	.
Cellular Processes	Transport and catabolism	comp171954_c0_seq1|m.17007	K03237	EIF2S1	translation initiation factor 2 subunit 1	Eukaryotic translation initiation factor 2 subunit alpha
Cellular Processes	Transport and catabolism	comp224329_c0_seq1|m.9578	K08341	GABARAP, ATG8, LC3	GABA(A) receptor-associated protein	Autophagy-related protein 8a
Cellular Processes	Transport and catabolism	comp221792_c0_seq1|m.9753	K08342	ATG4	cysteine protease ATG4 [EC:3.4.22.-]	Cysteine protease ATG4B
Cellular Processes	Transport and catabolism	comp224863_c0_seq1|m.4014	K08330	ATG11	autophagy-related protein 11	Probable E3 ubiquitin-protein ligase HERC4
Cellular Processes	Transport and catabolism	comp223659_c0_seq1|m.10857	K14209	SLC36A, PAT	solute carrier family 36 (proton-coupled amino acid transporter)	Proton-coupled amino acid transporter 4
Cellular Processes	Transport and catabolism	comp219578_c0_seq1|m.8454	K20168	TBC1D15	TBC1 domain family member 15	TBC1 domain family member 15
Cellular Processes	Transport and catabolism	comp225453_c1_seq2|m.5883	K08955	YME1	ATP-dependent metalloprotease [EC:3.4.24.-]	ATP-dependent zinc metalloprotease FTSH 5, mitochondrial
Cellular Processes	Transport and catabolism	comp214840_c0_seq1|m.15393	K17764	MMM1	maintenance of mitochondrial morphology protein 1	.
Cellular Processes	Transport and catabolism	comp169549_c0_seq1|m.8476	K11841	USP10, UBP3	ubiquitin carboxyl-terminal hydrolase 10 [EC:3.4.19.12]	Ubiquitin carboxyl-terminal hydrolase 10-A
Cellular Processes	Cell growth and death	comp172104_c0_seq1|m.14247	K06067	HDAC1_2	histone deacetylase 1/2 [EC:3.5.1.98]	Histone deacetylase 1
Cellular Processes	Cell growth and death	comp196585_c0_seq1|m.8626	K03347	CUL1, CDC53	cullin 1	Cullin-1
Cellular Processes	Cell growth and death	comp224585_c0_seq1|m.2959	K02606	ORC4	origin recognition complex subunit 4	Origin recognition complex subunit 4
Cellular Processes	Cell growth and death	comp195846_c0_seq1|m.10157	K04371	ERK, MAPK1_3	mitogen-activated protein kinase 1/3 [EC:2.7.11.24]	Mitogen-activated protein kinase 10
Cellular Processes	Cell growth and death	comp163055_c0_seq1|m.26090	K08738	CYC	cytochrome c	Cytochrome c
Cellular Processes	Cell growth and death	comp225149_c0_seq1|m.6304	K07374	TUBA	tubulin alpha	Tubulin alpha chain
Cellular Processes	Cell growth and death	comp226834_c0_seq7|m.6067	K05692	ACTB_G1	actin beta/gamma 1	Actin-1
Cellular Processes	Cell growth and death	comp227045_c2_seq2|m.2209	K05692	ACTB_G1	actin beta/gamma 1	Actin-1
Cellular Processes	Cell growth and death	comp171954_c0_seq1|m.17007	K03237	EIF2S1	translation initiation factor 2 subunit 1	Eukaryotic translation initiation factor 2 subunit alpha
Cellular Processes	Cell growth and death	comp195954_c0_seq1|m.18519	K01363	CTSB	cathepsin B [EC:3.4.22.1]	Cathepsin B-like CP2
Cellular Processes	Cell growth and death	comp195954_c1_seq1|m.28738	K01363	CTSB	cathepsin B [EC:3.4.22.1]	.
Cellular Processes	Cell growth and death	comp222818_c0_seq1|m.16429	K01363	CTSB	cathepsin B [EC:3.4.22.1]	Cathepsin B-like cysteine proteinase
Cellular Processes	Cell growth and death	comp225901_c1_seq2|m.17108	K01363	CTSB	cathepsin B [EC:3.4.22.1]	Cathepsin B-like CP3
Cellular Processes	Cell growth and death	comp220487_c0_seq1|m.21969	K01373	CTSF	cathepsin F [EC:3.4.22.41]	Probable cysteine proteinase A494
Cellular Processes	Cell growth and death	comp220487_c1_seq1|m.21990	K01373	CTSF	cathepsin F [EC:3.4.22.41]	Cysteine proteinase 15A
Cellular Processes	Cell growth and death	comp189744_c0_seq1|m.15720	K03262	EIF5	translation initiation factor 5	Eukaryotic translation initiation factor 5
Cellular Processes	Cell growth and death	comp222516_c0_seq1|m.15780	K03262	EIF5	translation initiation factor 5	Probable eukaryotic translation initiation factor 5
Cellular Processes	Cell growth and death	comp137968_c0_seq1|m.21870	K20216	DUSP10	dual specificity phosphatase 10 [EC:3.1.3.16 3.1.3.48]	Dual specificity protein phosphatase 1-A
Cellular Processes	Cell growth and death	comp170906_c0_seq1|m.12558	K21456	GSS	glutathione synthase [EC:6.3.2.3]	Glutathione synthetase, chloroplastic
Cellular Processes	Cell growth and death	comp224160_c0_seq1|m.5487	K01897	ACSL, fadD	long-chain acyl-CoA synthetase [EC:6.2.1.3]	Long chain acyl-CoA synthetase 4
Cellular Processes	Cell growth and death	comp219042_c0_seq1|m.17359	K05863	SLC25A4S, ANT	solute carrier family 25 (mitochondrial adenine nucleotide translocator), member 4/5/6/31	ADP,ATP carrier protein 3
Cellular Processes	Cell growth and death	comp222692_c0_seq1|m.11667	K05863	SLC25A4S, ANT	solute carrier family 25 (mitochondrial adenine nucleotide translocator), member 4/5/6/31	ADP/ATP translocase 4
Cellular Processes	Cell growth and death	comp224118_c0_seq1|m.20773	K12193	VPS24, CHMP3	charged multivesicular body protein 3	Charged multivesicular body protein 3
Cellular Processes	Cell growth and death	comp223313_c0_seq1|m.15861	K12196	VPS4	vacuolar protein-sorting-associated protein 4	Vacuolar protein sorting-associated protein 4B
Cellular Processes	Cell growth and death	comp196895_c0_seq1|m.18478	K12197	CHMP1, VPS46, DID2	charged multivesicular body protein 1	Charged multivesicular body protein 1
Cellular Processes	Cell growth and death	comp219582_c0_seq1|m.16783	K04079	HSP90A, htpG	molecular chaperone HtpG	Heat shock protein 83
Cellular Processes	Cell growth and death	comp219582_c1_seq1|m.15415	K04079	HSP90A, htpG	molecular chaperone HtpG	Heat shock cognate protein 80
Cellular Processes	Cell growth and death	comp225274_c1_seq1|m.13802	K22745	AIFM2	apoptosis-inducing factor 2	Apoptosis-inducing factor homolog B
Cellular Processes	Cell growth and death	comp225522_c1_seq1|m.6554	K10808	RRM2	ribonucleoside-diphosphate reductase subunit M2 [EC:1.17.4.1]	Ribonucleoside-diphosphate reductase small chain
Cellular Processes	Cellular community - eukaryotes	comp226834_c0_seq7|m.6067	K05692	ACTB_G1	actin beta/gamma 1	Actin-1
Cellular Processes	Cellular community - eukaryotes	comp227045_c2_seq2|m.2209	K05692	ACTB_G1	actin beta/gamma 1	Actin-1
Cellular Processes	Cellular community - eukaryotes	comp221270_c0_seq1|m.19767	K04392	RAC1	Ras-related C3 botulinum toxin substrate 1	Ras-related C3 botulinum toxin substrate 1
Cellular Processes	Cellular community - eukaryotes	comp195846_c0_seq1|m.10157	K04371	ERK, MAPK1_3	mitogen-activated protein kinase 1/3 [EC:2.7.11.24]	Mitogen-activated protein kinase 10
Cellular Processes	Cellular community - eukaryotes	comp218386_c0_seq2|m.10394	K05747	WAS	Wiskott-Aldrich syndrome protein	.
Cellular Processes	Cellular community - eukaryotes	comp227905_c0_seq1|m.8038	K09489	HSPA4	heat shock 70kDa protein 4	Heat shock 70 kDa protein 16
Cellular Processes	Cellular community - eukaryotes	comp227915_c0_seq1|m.18273	K07901	RAB8A, MEL	Ras-related protein Rab-8A	Ras-related protein RABD1
Cellular Processes	Cellular community - eukaryotes	comp225149_c0_seq1|m.6304	K07374	TUBA	tubulin alpha	Tubulin alpha chain
Cellular Processes	Cellular community - prokaryotes	comp224160_c0_seq1|m.5487	K01897	ACSL, fadD	long-chain acyl-CoA synthetase [EC:6.2.1.3]	Long chain acyl-CoA synthetase 4
Cellular Processes	Cellular community - prokaryotes	comp225878_c1_seq1|m.16882	K03106	SRP54, ffh	signal recognition particle subunit SRP54 [EC:3.6.5.4]	Signal recognition particle 54 kDa protein
Cellular Processes	Cell motility	comp195846_c0_seq1|m.10157	K04371	ERK, MAPK1_3	mitogen-activated protein kinase 1/3 [EC:2.7.11.24]	Mitogen-activated protein kinase 10
Cellular Processes	Cell motility	comp221270_c0_seq1|m.19767	K04392	RAC1	Ras-related C3 botulinum toxin substrate 1	Ras-related C3 botulinum toxin substrate 1
Cellular Processes	Cell motility	comp218386_c0_seq2|m.10394	K05747	WAS	Wiskott-Aldrich syndrome protein	.
Cellular Processes	Cell motility	comp226834_c0_seq7|m.6067	K05692	ACTB_G1	actin beta/gamma 1	Actin-1
Cellular Processes	Cell motility	comp227045_c2_seq2|m.2209	K05692	ACTB_G1	actin beta/gamma 1	Actin-1
Cellular Processes	Cell motility	comp226850_c0_seq1|m.2185	K05767	IQGAP2_3	Ras GTPase-activating-like protein IQGAP2/3	Ras GTPase-activating-like protein rgaA
Organismal Systems	Immune system	comp226834_c0_seq7|m.6067	K05692	ACTB_G1	actin beta/gamma 1	Actin-1
Organismal Systems	Immune system	comp227045_c2_seq2|m.2209	K05692	ACTB_G1	actin beta/gamma 1	Actin-1
Organismal Systems	Immune system	comp195846_c0_seq1|m.10157	K04371	ERK, MAPK1_3	mitogen-activated protein kinase 1/3 [EC:2.7.11.24]	Mitogen-activated protein kinase 10
Organismal Systems	Immune system	comp221270_c0_seq1|m.19767	K04392	RAC1	Ras-related C3 botulinum toxin substrate 1	Ras-related C3 botulinum toxin substrate 1
Organismal Systems	Immune system	comp224329_c0_seq1|m.9578	K08341	GABARAP, ATG8, LC3	GABA(A) receptor-associated protein	Autophagy-related protein 8a
Organismal Systems	Immune system	comp218445_c0_seq1|m.15368	K12795	SUGT1, SGT1	suppressor of G2 allele of SKP1	Protein SGT1 homolog
Organismal Systems	Immune system	comp195954_c0_seq1|m.18519	K01363	CTSB	cathepsin B [EC:3.4.22.1]	Cathepsin B-like CP2
Organismal Systems	Immune system	comp195954_c1_seq1|m.28738	K01363	CTSB	cathepsin B [EC:3.4.22.1]	.
Organismal Systems	Immune system	comp222818_c0_seq1|m.16429	K01363	CTSB	cathepsin B [EC:3.4.22.1]	Cathepsin B-like cysteine proteinase
Organismal Systems	Immune system	comp225901_c1_seq2|m.17108	K01363	CTSB	cathepsin B [EC:3.4.22.1]	Cathepsin B-like CP3
Organismal Systems	Immune system	comp214336_c0_seq1|m.23096	K03671	trxA	thioredoxin 1	Thioredoxin, mitochondrial
Organismal Systems	Immune system	comp219582_c0_seq1|m.16783	K04079	HSP90A, htpG	molecular chaperone HtpG	Heat shock protein 83
Organismal Systems	Immune system	comp219582_c1_seq1|m.15415	K04079	HSP90A, htpG	molecular chaperone HtpG	Heat shock cognate protein 80
Organismal Systems	Immune system	comp195987_c0_seq1|m.7866	K11594	DDX3X, bel	ATP-dependent RNA helicase DDX3X [EC:3.6.4.13]	DEAD-box ATP-dependent RNA helicase 52C
Organismal Systems	Immune system	comp163010_c0_seq1|m.10213	K03283	HSPA1s	heat shock 70kDa protein 1/2/6/8	Heat shock cognate 71 kDa protein
Organismal Systems	Immune system	comp223451_c0_seq1|m.22169	K03283	HSPA1s	heat shock 70kDa protein 1/2/6/8	Heat shock cognate 71 kDa protein
Organismal Systems	Immune system	comp227905_c0_seq1|m.8038	K09489	HSPA4	heat shock 70kDa protein 4	Heat shock 70 kDa protein 16
Organismal Systems	Immune system	comp224265_c0_seq1|m.15141	K08054	CANX	calnexin	All-trans-retinol 13,14-reductase
Organismal Systems	Immune system	comp224265_c1_seq1|m.19109	K08054	CANX	calnexin	Putative all-trans-retinol 13,14-reductase
Organismal Systems	Immune system	comp226294_c1_seq4|m.2189	K11849	USP25	ubiquitin carboxyl-terminal hydrolase 25 [EC:3.4.19.12]	Putative serine/threonine-protein kinase/receptor R826
Organismal Systems	Immune system	comp218386_c0_seq2|m.10394	K05747	WAS	Wiskott-Aldrich syndrome protein	.
Organismal Systems	Endocrine system	comp226640_c0_seq2|m.6879	K01539	ATP1A	sodium/potassium-transporting ATPase subunit alpha [EC:7.2.2.13]	Sodium/potassium-transporting ATPase subunit alpha-3
Organismal Systems	Endocrine system	comp226640_c1_seq1|m.9909	K01539	ATP1A	sodium/potassium-transporting ATPase subunit alpha [EC:7.2.2.13]	Sodium/potassium-transporting ATPase subunit alpha-1
Organismal Systems	Endocrine system	comp223530_c0_seq1|m.6721	K07188	LIPE, HSL	hormone-sensitive lipase [EC:3.1.1.79]	Hormone-sensitive lipase
Organismal Systems	Endocrine system	comp224302_c0_seq1|m.14215	K07192	FLOT	flotillin	Flotillin-like protein 1
Organismal Systems	Endocrine system	comp195846_c0_seq1|m.10157	K04371	ERK, MAPK1_3	mitogen-activated protein kinase 1/3 [EC:2.7.11.24]	Mitogen-activated protein kinase 10
Organismal Systems	Endocrine system	comp224160_c0_seq1|m.5487	K01897	ACSL, fadD	long-chain acyl-CoA synthetase [EC:6.2.1.3]	Long chain acyl-CoA synthetase 4
Organismal Systems	Endocrine system	comp217537_c0_seq1|m.13606	K07297	ADIPOR	adiponectin receptor	Heptahelical transmembrane protein 4
Organismal Systems	Endocrine system	comp226731_c1_seq1|m.6315	K00488	CYP27A1	cholestanetriol 26-monooxygenase [EC:1.14.15.15]	Sterol 26-hydroxylase, mitochondrial
Organismal Systems	Endocrine system	comp219282_c0_seq1|m.6143	K00232	E1.3.3.6, ACOX1, ACOX3	acyl-CoA oxidase [EC:1.3.3.6]	Acyl-coenzyme A oxidase, peroxisomal
Organismal Systems	Endocrine system	comp220892_c0_seq1|m.19364	K00232	E1.3.3.6, ACOX1, ACOX3	acyl-CoA oxidase [EC:1.3.3.6]	Acyl-coenzyme A oxidase 2, peroxisomal
Organismal Systems	Endocrine system	comp220892_c1_seq1|m.15581	K00232	E1.3.3.6, ACOX1, ACOX3	acyl-CoA oxidase [EC:1.3.3.6]	Acyl-coenzyme A oxidase 2, peroxisomal
Organismal Systems	Endocrine system	comp221859_c0_seq1|m.4770	K00232	E1.3.3.6, ACOX1, ACOX3	acyl-CoA oxidase [EC:1.3.3.6]	Acyl-coenzyme A oxidase, peroxisomal
Organismal Systems	Endocrine system	comp219582_c0_seq1|m.16783	K04079	HSP90A, htpG	molecular chaperone HtpG	Heat shock protein 83
Organismal Systems	Endocrine system	comp219582_c1_seq1|m.15415	K04079	HSP90A, htpG	molecular chaperone HtpG	Heat shock cognate protein 80
Organismal Systems	Endocrine system	comp163010_c0_seq1|m.10213	K03283	HSPA1s	heat shock 70kDa protein 1/2/6/8	Heat shock cognate 71 kDa protein
Organismal Systems	Endocrine system	comp223451_c0_seq1|m.22169	K03283	HSPA1s	heat shock 70kDa protein 1/2/6/8	Heat shock cognate 71 kDa protein
Organismal Systems	Endocrine system	comp226834_c0_seq7|m.6067	K05692	ACTB_G1	actin beta/gamma 1	Actin-1
Organismal Systems	Endocrine system	comp227045_c2_seq2|m.2209	K05692	ACTB_G1	actin beta/gamma 1	Actin-1
Organismal Systems	Endocrine system	comp219447_c0_seq2|m.14546	K13240	NOS1	nitric-oxide synthase, brain [EC:1.14.13.39]	Nitric oxide synthase oxygenase
Organismal Systems	Endocrine system	comp196900_c0_seq1|m.22890	K09490	HSPA5, BIP	heat shock 70kDa protein 5	Luminal-binding protein 8
Organismal Systems	Endocrine system	comp196900_c2_seq1|m.19471	K09490	HSPA5, BIP	heat shock 70kDa protein 5	Luminal-binding protein 5
Organismal Systems	Endocrine system	comp196900_c3_seq1|m.25847	K09490	HSPA5, BIP	heat shock 70kDa protein 5	Heat shock protein 70 2
Organismal Systems	Endocrine system	comp238872_c0_seq1|m.11430	K09490	HSPA5, BIP	heat shock 70kDa protein 5	Heat shock protein HSS1
Organismal Systems	Endocrine system	comp224265_c0_seq1|m.15141	K08054	CANX	calnexin	All-trans-retinol 13,14-reductase
Organismal Systems	Endocrine system	comp224265_c1_seq1|m.19109	K08054	CANX	calnexin	Putative all-trans-retinol 13,14-reductase
Organismal Systems	Endocrine system	comp226183_c1_seq1|m.3708	K00432	gpx	glutathione peroxidase [EC:1.11.1.9]	Glutathione peroxidase
Organismal Systems	Endocrine system	comp227059_c0_seq3|m.1915	K00432	gpx	glutathione peroxidase [EC:1.11.1.9]	Probable mitochondrial chaperone BCS1-B
Organismal Systems	Endocrine system	comp172104_c0_seq1|m.14247	K06067	HDAC1_2	histone deacetylase 1/2 [EC:3.5.1.98]	Histone deacetylase 1
Organismal Systems	Endocrine system	comp224096_c0_seq1|m.5204	K06062	PCAF, KAT2, GCN5	histone acetyltransferase [EC:2.3.1.48]	Histone acetyltransferase gcn5
Organismal Systems	Endocrine system	comp226178_c0_seq1|m.2527	K13293	PDE4	cAMP-specific phosphodiesterase 4 [EC:3.1.4.53]	3',5'-cyclic-nucleotide phosphodiesterase regA
Organismal Systems	Endocrine system	comp195954_c0_seq1|m.18519	K01363	CTSB	cathepsin B [EC:3.4.22.1]	Cathepsin B-like CP2
Organismal Systems	Endocrine system	comp195954_c1_seq1|m.28738	K01363	CTSB	cathepsin B [EC:3.4.22.1]	.
Organismal Systems	Endocrine system	comp222818_c0_seq1|m.16429	K01363	CTSB	cathepsin B [EC:3.4.22.1]	Cathepsin B-like cysteine proteinase
Organismal Systems	Endocrine system	comp225901_c1_seq2|m.17108	K01363	CTSB	cathepsin B [EC:3.4.22.1]	Cathepsin B-like CP3
Organismal Systems	Endocrine system	comp217426_c0_seq1|m.8632	K01322	PREP	prolyl oligopeptidase [EC:3.4.21.26]	Prolyl endopeptidase
Organismal Systems	Endocrine system	comp196371_c0_seq1|m.8166	K13806	DAGL	sn1-specific diacylglycerol lipase [EC:3.1.1.-]	Sn1-specific diacylglycerol lipase alpha
Organismal Systems	Endocrine system	comp223824_c0_seq1|m.8211	K13806	DAGL	sn1-specific diacylglycerol lipase [EC:3.1.1.-]	Sn1-specific diacylglycerol lipase alpha
Organismal Systems	Circulatory system	comp226640_c0_seq2|m.6879	K01539	ATP1A	sodium/potassium-transporting ATPase subunit alpha [EC:7.2.2.13]	Sodium/potassium-transporting ATPase subunit alpha-3
Organismal Systems	Circulatory system	comp226640_c1_seq1|m.9909	K01539	ATP1A	sodium/potassium-transporting ATPase subunit alpha [EC:7.2.2.13]	Sodium/potassium-transporting ATPase subunit alpha-1
Organismal Systems	Circulatory system	comp195846_c0_seq1|m.10157	K04371	ERK, MAPK1_3	mitogen-activated protein kinase 1/3 [EC:2.7.11.24]	Mitogen-activated protein kinase 10
Organismal Systems	Digestive system	comp219447_c0_seq2|m.14546	K13240	NOS1	nitric-oxide synthase, brain [EC:1.14.13.39]	Nitric oxide synthase oxygenase
Organismal Systems	Digestive system	comp226640_c0_seq2|m.6879	K01539	ATP1A	sodium/potassium-transporting ATPase subunit alpha [EC:7.2.2.13]	Sodium/potassium-transporting ATPase subunit alpha-3
Organismal Systems	Digestive system	comp226640_c1_seq1|m.9909	K01539	ATP1A	sodium/potassium-transporting ATPase subunit alpha [EC:7.2.2.13]	Sodium/potassium-transporting ATPase subunit alpha-1
Organismal Systems	Digestive system	comp227915_c0_seq1|m.18273	K07901	RAB8A, MEL	Ras-related protein Rab-8A	Ras-related protein RABD1
Organismal Systems	Digestive system	comp221270_c0_seq1|m.19767	K04392	RAC1	Ras-related C3 botulinum toxin substrate 1	Ras-related C3 botulinum toxin substrate 1
Organismal Systems	Digestive system	comp226455_c0_seq2|m.4478	K05666	ABCC2	ATP-binding cassette, subfamily C (CFTR/MRP), member 2	ABC transporter C family member 12
Organismal Systems	Digestive system	comp237766_c0_seq1|m.8502	K05681	ABCG2, CD338	ATP-binding cassette, subfamily G (WHITE), member 2	ATP-binding cassette sub-family G member 2
Organismal Systems	Digestive system	comp217644_c0_seq1|m.13653	K05658	ABCB1, CD243	ATP-binding cassette, subfamily B (MDR/TAP), member 1 [EC:7.6.2.2]	Multidrug resistance protein 1
Organismal Systems	Digestive system	comp217644_c1_seq1|m.20337	K05658	ABCB1, CD243	ATP-binding cassette, subfamily B (MDR/TAP), member 1 [EC:7.6.2.2]	ABC transporter B family member 25
Organismal Systems	Digestive system	comp219270_c0_seq1|m.26731	K05658	ABCB1, CD243	ATP-binding cassette, subfamily B (MDR/TAP), member 1 [EC:7.6.2.2]	ABC transporter B family member 13
Organismal Systems	Digestive system	comp219270_c1_seq1|m.11268	K05658	ABCB1, CD243	ATP-binding cassette, subfamily B (MDR/TAP), member 1 [EC:7.6.2.2]	ABC transporter B family member 2
Organismal Systems	Digestive system	comp221420_c0_seq1|m.8652	K05658	ABCB1, CD243	ATP-binding cassette, subfamily B (MDR/TAP), member 1 [EC:7.6.2.2]	ABC transporter B family member 11
Organismal Systems	Digestive system	comp224981_c0_seq1|m.8574	K05658	ABCB1, CD243	ATP-binding cassette, subfamily B (MDR/TAP), member 1 [EC:7.6.2.2]	ABC transporter B family member 2
Organismal Systems	Digestive system	comp225209_c0_seq1|m.6800	K05658	ABCB1, CD243	ATP-binding cassette, subfamily B (MDR/TAP), member 1 [EC:7.6.2.2]	ABC transporter B family member 1
Organismal Systems	Digestive system	comp225302_c0_seq2|m.18029	K05658	ABCB1, CD243	ATP-binding cassette, subfamily B (MDR/TAP), member 1 [EC:7.6.2.2]	Bile salt export pump
Organismal Systems	Digestive system	comp225595_c1_seq2|m.9186	K05658	ABCB1, CD243	ATP-binding cassette, subfamily B (MDR/TAP), member 1 [EC:7.6.2.2]	ABC transporter B family member 27
Organismal Systems	Digestive system	comp225595_c3_seq2|m.17517	K05658	ABCB1, CD243	ATP-binding cassette, subfamily B (MDR/TAP), member 1 [EC:7.6.2.2]	Multidrug resistance protein 1B
Organismal Systems	Digestive system	comp225873_c0_seq1|m.21807	K05658	ABCB1, CD243	ATP-binding cassette, subfamily B (MDR/TAP), member 1 [EC:7.6.2.2]	.
Organismal Systems	Digestive system	comp225873_c1_seq1|m.17394	K05658	ABCB1, CD243	ATP-binding cassette, subfamily B (MDR/TAP), member 1 [EC:7.6.2.2]	ABC transporter B family member 2
Organismal Systems	Digestive system	comp225873_c2_seq1|m.9401	K05658	ABCB1, CD243	ATP-binding cassette, subfamily B (MDR/TAP), member 1 [EC:7.6.2.2]	Multidrug resistance protein 1
Organismal Systems	Digestive system	comp441040_c0_seq1|m.24246	K05658	ABCB1, CD243	ATP-binding cassette, subfamily B (MDR/TAP), member 1 [EC:7.6.2.2]	ATP-binding cassette sub-family B member 10, mitochondrial
Organismal Systems	Digestive system	comp224525_c0_seq2|m.12410	K11155	DGAT1	diacylglycerol O-acyltransferase 1 [EC:2.3.1.20 2.3.1.75 2.3.1.76]	Diacylglycerol O-acyltransferase 1
Organismal Systems	Digestive system	comp226608_c0_seq2|m.14777	K00650	LCAT	lecithin-cholesterol acyltransferase [EC:2.3.1.43]	Phosphatidylcholine-sterol acyltransferase
Organismal Systems	Digestive system	comp226731_c1_seq1|m.6315	K00488	CYP27A1	cholestanetriol 26-monooxygenase [EC:1.14.15.15]	Sterol 26-hydroxylase, mitochondrial
Organismal Systems	Digestive system	comp217541_c0_seq1|m.6211	K12385	NPC1	Niemann-Pick C1 protein	Niemann-Pick C1 protein
Organismal Systems	Digestive system	comp222373_c0_seq1|m.3379	K05665	ABCC1	ATP-binding cassette, subfamily C (CFTR/MRP), member 1 [EC:7.6.2.3]	ABC transporter C family member 12
Organismal Systems	Digestive system	comp226430_c1_seq6|m.9274	K05665	ABCC1	ATP-binding cassette, subfamily C (CFTR/MRP), member 1 [EC:7.6.2.3]	Canalicular multispecific organic anion transporter 1
Organismal Systems	Digestive system	comp226430_c2_seq1|m.11078	K05665	ABCC1	ATP-binding cassette, subfamily C (CFTR/MRP), member 1 [EC:7.6.2.3]	ATP-binding cassette transporter abc3
Organismal Systems	Digestive system	comp226993_c0_seq2|m.2164	K05665	ABCC1	ATP-binding cassette, subfamily C (CFTR/MRP), member 1 [EC:7.6.2.3]	Multidrug resistance-associated protein 1
Organismal Systems	Digestive system	comp229894_c0_seq1|m.2203	K05665	ABCC1	ATP-binding cassette, subfamily C (CFTR/MRP), member 1 [EC:7.6.2.3]	Multidrug resistance-associated protein 1
Organismal Systems	Digestive system	comp222726_c0_seq1|m.10715	K14620	SLC52A3, RFT2	riboflavin transporter 2	Riboflavin transporter 2
Organismal Systems	Excretory system	comp225790_c0_seq1|m.7052	K07889	RAB5C	Ras-related protein Rab-5C	Ras-related protein Rab-5B
Organismal Systems	Excretory system	comp226640_c0_seq2|m.6879	K01539	ATP1A	sodium/potassium-transporting ATPase subunit alpha [EC:7.2.2.13]	Sodium/potassium-transporting ATPase subunit alpha-3
Organismal Systems	Excretory system	comp226640_c1_seq1|m.9909	K01539	ATP1A	sodium/potassium-transporting ATPase subunit alpha [EC:7.2.2.13]	Sodium/potassium-transporting ATPase subunit alpha-1
Organismal Systems	Excretory system	comp195846_c0_seq1|m.10157	K04371	ERK, MAPK1_3	mitogen-activated protein kinase 1/3 [EC:2.7.11.24]	Mitogen-activated protein kinase 10
Organismal Systems	Excretory system	comp196942_c0_seq1|m.21462	K02155	ATPeV0C, ATP6L	V-type H+-transporting ATPase 16kDa proteolipid subunit	V-type proton ATPase 16 kDa proteolipid subunit
Organismal Systems	Excretory system	comp216870_c0_seq1|m.10027	K02146	ATPeV0D, ATP6D	V-type H+-transporting ATPase subunit d	V-type proton ATPase subunit d
Organismal Systems	Nervous system	comp195846_c0_seq1|m.10157	K04371	ERK, MAPK1_3	mitogen-activated protein kinase 1/3 [EC:2.7.11.24]	Mitogen-activated protein kinase 10
Organismal Systems	Nervous system	comp224329_c0_seq1|m.9578	K08341	GABARAP, ATG8, LC3	GABA(A) receptor-associated protein	Autophagy-related protein 8a
Organismal Systems	Nervous system	comp219447_c0_seq2|m.14546	K13240	NOS1	nitric-oxide synthase, brain [EC:1.14.13.39]	Nitric oxide synthase oxygenase
Organismal Systems	Nervous system	comp223414_c0_seq1|m.4199	K13985	NAPEPLD	N-acyl-phosphatidylethanolamine-hydrolysing phospholipase D [EC:3.1.4.54]	N-acyl-phosphatidylethanolamine-hydrolyzing phospholipase D
Organismal Systems	Nervous system	comp196371_c0_seq1|m.8166	K13806	DAGL	sn1-specific diacylglycerol lipase [EC:3.1.1.-]	Sn1-specific diacylglycerol lipase alpha
Organismal Systems	Nervous system	comp223824_c0_seq1|m.8211	K13806	DAGL	sn1-specific diacylglycerol lipase [EC:3.1.1.-]	Sn1-specific diacylglycerol lipase alpha
Organismal Systems	Nervous system	comp216870_c0_seq1|m.10027	K02146	ATPeV0D, ATP6D	V-type H+-transporting ATPase subunit d	V-type proton ATPase subunit d
Organismal Systems	Nervous system	comp196942_c0_seq1|m.21462	K02155	ATPeV0C, ATP6L	V-type H+-transporting ATPase 16kDa proteolipid subunit	V-type proton ATPase 16 kDa proteolipid subunit
Organismal Systems	Nervous system	comp221270_c0_seq1|m.19767	K04392	RAC1	Ras-related C3 botulinum toxin substrate 1	Ras-related C3 botulinum toxin substrate 1
Organismal Systems	Sensory system	comp226834_c0_seq7|m.6067	K05692	ACTB_G1	actin beta/gamma 1	Actin-1
Organismal Systems	Sensory system	comp227045_c2_seq2|m.2209	K05692	ACTB_G1	actin beta/gamma 1	Actin-1
Organismal Systems	Sensory system	comp196371_c0_seq1|m.8166	K13806	DAGL	sn1-specific diacylglycerol lipase [EC:3.1.1.-]	Sn1-specific diacylglycerol lipase alpha
Organismal Systems	Sensory system	comp223824_c0_seq1|m.8211	K13806	DAGL	sn1-specific diacylglycerol lipase [EC:3.1.1.-]	Sn1-specific diacylglycerol lipase alpha
Organismal Systems	Development and regeneration	comp195846_c0_seq1|m.10157	K04371	ERK, MAPK1_3	mitogen-activated protein kinase 1/3 [EC:2.7.11.24]	Mitogen-activated protein kinase 10
Organismal Systems	Development and regeneration	comp221270_c0_seq1|m.19767	K04392	RAC1	Ras-related C3 botulinum toxin substrate 1	Ras-related C3 botulinum toxin substrate 1
Organismal Systems	Development and regeneration	comp226636_c2_seq2|m.2406	K04459	DUSP, MKP	dual specificity MAP kinase phosphatase [EC:3.1.3.16 3.1.3.48]	Probable serine/threonine-protein kinase drkC
Organismal Systems	Development and regeneration	comp218977_c0_seq1|m.6773	K14379	ACP5	tartrate-resistant acid phosphatase type 5 [EC:3.1.3.2]	Tartrate-resistant acid phosphatase type 5
Organismal Systems	Aging	comp217537_c0_seq1|m.13606	K07297	ADIPOR	adiponectin receptor	Heptahelical transmembrane protein 4
Organismal Systems	Aging	comp224329_c0_seq1|m.9578	K08341	GABARAP, ATG8, LC3	GABA(A) receptor-associated protein	Autophagy-related protein 8a
Organismal Systems	Aging	comp219176_c0_seq1|m.14630	K14938	NVD, DAF36	cholesterol 7-desaturase [EC:1.14.19.21]	Cholesterol desaturase daf-36
Organismal Systems	Aging	comp223764_c0_seq1|m.9999	K14938	NVD, DAF36	cholesterol 7-desaturase [EC:1.14.19.21]	Cholesterol desaturase daf-36
Organismal Systems	Aging	comp161119_c0_seq1|m.19929	K04043	dnaK, HSPA9	molecular chaperone DnaK	Chaperone protein DnaK {ECO:0000255|HAMAP-Rule:MF_00332}
Organismal Systems	Aging	comp161119_c1_seq1|m.21622	K04043	dnaK, HSPA9	molecular chaperone DnaK	Chaperone protein DnaK {ECO:0000255|HAMAP-Rule:MF_00332}
Organismal Systems	Aging	comp162990_c0_seq1|m.20885	K04043	dnaK, HSPA9	molecular chaperone DnaK	Chaperone protein DnaK {ECO:0000255|HAMAP-Rule:MF_00332}
Organismal Systems	Aging	comp212717_c0_seq1|m.10894	K04077	groEL, HSPD1	chaperonin GroEL	Chaperonin CPN60-1, mitochondrial
Organismal Systems	Aging	comp163010_c0_seq1|m.10213	K03283	HSPA1s	heat shock 70kDa protein 1/2/6/8	Heat shock cognate 71 kDa protein
Organismal Systems	Aging	comp223451_c0_seq1|m.22169	K03283	HSPA1s	heat shock 70kDa protein 1/2/6/8	Heat shock cognate 71 kDa protein
Organismal Systems	Aging	comp172104_c0_seq1|m.14247	K06067	HDAC1_2	histone deacetylase 1/2 [EC:3.5.1.98]	Histone deacetylase 1
Organismal Systems	Aging	comp224179_c1_seq1|m.11261	K03695	clpB	ATP-dependent Clp protease ATP-binding subunit ClpB	Chaperone protein ClpB
Organismal Systems	Environmental adaptation	comp196585_c0_seq1|m.8626	K03347	CUL1, CDC53	cullin 1	Cullin-1
Organismal Systems	Environmental adaptation	comp219447_c0_seq2|m.14546	K13240	NOS1	nitric-oxide synthase, brain [EC:1.14.13.39]	Nitric oxide synthase oxygenase
Organismal Systems	Environmental adaptation	comp195846_c0_seq1|m.10157	K04371	ERK, MAPK1_3	mitogen-activated protein kinase 1/3 [EC:2.7.11.24]	Mitogen-activated protein kinase 10
Organismal Systems	Environmental adaptation	comp222168_c0_seq1|m.3555	K11450	KDM1A, AOF2, LSD1	lysine-specific histone demethylase 1A [EC:1.-.-.-]	Protein FLOWERING LOCUS D
Organismal Systems	Environmental adaptation	comp226834_c0_seq7|m.6067	K05692	ACTB_G1	actin beta/gamma 1	Actin-1
Organismal Systems	Environmental adaptation	comp227045_c2_seq2|m.2209	K05692	ACTB_G1	actin beta/gamma 1	Actin-1
Organismal Systems	Environmental adaptation	comp224143_c0_seq1|m.12145	K11416	SIRT6, SIR2L6	mono-ADP-ribosyltransferase sirtuin 6 [EC:2.4.2.31]	NAD-dependent protein deacetylase SRT1
Organismal Systems	Environmental adaptation	comp226903_c0_seq3|m.8775	K11416	SIRT6, SIR2L6	mono-ADP-ribosyltransferase sirtuin 6 [EC:2.4.2.31]	NAD-dependent protein deacetylase SRT1
Organismal Systems	Environmental adaptation	comp223530_c0_seq1|m.6721	K07188	LIPE, HSL	hormone-sensitive lipase [EC:3.1.1.79]	Hormone-sensitive lipase
Organismal Systems	Environmental adaptation	comp224160_c0_seq1|m.5487	K01897	ACSL, fadD	long-chain acyl-CoA synthetase [EC:6.2.1.3]	Long chain acyl-CoA synthetase 4
Organismal Systems	Environmental adaptation	comp218900_c0_seq1|m.15977	K18160	NDUFAF2	NADH dehydrogenase [ubiquinone] 1 alpha subcomplex assembly factor 2	.
Organismal Systems	Environmental adaptation	comp231142_c0_seq1|m.19741	K09008	NDUFAF3	NADH dehydrogenase [ubiquinone] 1 alpha subcomplex assembly factor 3	NADH dehydrogenase [ubiquinone] 1 alpha subcomplex assembly factor 3
Organismal Systems	Environmental adaptation	comp196268_c0_seq1|m.2212	K00234	SDHA, SDH1	succinate dehydrogenase (ubiquinone) flavoprotein subunit [EC:1.3.5.1]	Succinate dehydrogenase [ubiquinone] flavoprotein subunit 1, mitochondrial
Organismal Systems	Environmental adaptation	comp229757_c0_seq1|m.14216	K02257	COX10, ctaB, cyoE	heme o synthase [EC:2.5.1.141]	Protoheme IX farnesyltransferase, mitochondrial
Organismal Systems	Environmental adaptation	comp228272_c0_seq1|m.12304	K02259	COX15, ctaA	cytochrome c oxidase assembly protein subunit 15	Cytochrome c oxidase assembly protein COX15 homolog
Organismal Systems	Environmental adaptation	comp218353_c0_seq1|m.19060	K02260	COX17	cytochrome c oxidase assembly protein subunit 17	Dynein light chain LC6, flagellar outer arm
Organismal Systems	Environmental adaptation	comp223622_c0_seq1|m.14390	K15109	SLC25A20_29, CACT, CACL, CRC1	solute carrier family 25 (mitochondrial carnitine/acylcarnitine transporter), member 20/29	Mitochondrial substrate carrier family protein S
Organismal Systems	Environmental adaptation	comp218445_c0_seq1|m.15368	K12795	SUGT1, SGT1	suppressor of G2 allele of SKP1	Protein SGT1 homolog
Organismal Systems	Environmental adaptation	comp219582_c0_seq1|m.16783	K04079	HSP90A, htpG	molecular chaperone HtpG	Heat shock protein 83
Organismal Systems	Environmental adaptation	comp219582_c1_seq1|m.15415	K04079	HSP90A, htpG	molecular chaperone HtpG	Heat shock cognate protein 80

## Sheet: Naegleria_Down
Supplementary Data 2. KEGG classification of up- and downregulated contigs (FDR < 0.01; edgeR; three biological replicates) when Naegleria sp. and Acanthamoeba sp. cultured with green S. elongatus prey were transferred from dark to light conditions.
1st Level	2nd Level	ID	KO	Gene	KEGG_Annotation	Trinotate_Annotation
Metabolism	Carbohydrate metabolism	comp225226_c0_seq1|m.5881	K00134	GAPDH, gapA	glyceraldehyde 3-phosphate dehydrogenase [EC:1.2.1.12]	.
Metabolism	Carbohydrate metabolism	comp196244_c0_seq1|m.5887	K00121	frmA, ADH5, adhC	S-(hydroxymethyl)glutathione dehydrogenase / alcohol dehydrogenase [EC:1.1.1.284 1.1.1.1]	Alcohol dehydrogenase class-3
Metabolism	Carbohydrate metabolism	comp220125_c0_seq1|m.13881	K13954	yiaY	alcohol dehydrogenase [EC:1.1.1.1]	Probable alcohol dehydrogenase
Metabolism	Carbohydrate metabolism	comp219068_c0_seq1|m.8794	K00128	ALDH	aldehyde dehydrogenase (NAD+) [EC:1.2.1.3]	Aldehyde dehydrogenase, mitochondrial
Metabolism	Carbohydrate metabolism	comp227555_c0_seq1|m.14262	K01899	LSC1	succinyl-CoA synthetase alpha subunit [EC:6.2.1.4 6.2.1.5]	Succinyl-CoA ligase [ADP/GDP-forming] subunit alpha, mitochondrial
Metabolism	Carbohydrate metabolism	comp219343_c1_seq1|m.7440	K00948	PRPS, prsA	ribose-phosphate pyrophosphokinase [EC:2.7.6.1]	Ribose-phosphate pyrophosphokinase {ECO:0000255|HAMAP-Rule:MF_00583}
Metabolism	Carbohydrate metabolism	comp165780_c0_seq1|m.15598	K01711	gmd, GMDS	GDPmannose 4,6-dehydratase [EC:4.2.1.47]	GDP-mannose 4,6 dehydratase
Metabolism	Carbohydrate metabolism	comp217987_c0_seq1|m.17379	K02377	TSTA3, fcl	GDP-L-fucose synthase [EC:1.1.1.271]	GDP-L-fucose synthase
Metabolism	Carbohydrate metabolism	comp209992_c0_seq1|m.15211	K01513	ENPP1_3, CD203	ectonucleotide pyrophosphatase/phosphodiesterase family member 1/3 [EC:3.1.4.1 3.6.1.9]	Ectonucleotide pyrophosphatase/phosphodiesterase family member 1
Metabolism	Carbohydrate metabolism	comp225258_c0_seq2|m.7652	K01513	ENPP1_3, CD203	ectonucleotide pyrophosphatase/phosphodiesterase family member 1/3 [EC:3.1.4.1 3.6.1.9]	Ectonucleotide pyrophosphatase/phosphodiesterase family member 1
Metabolism	Carbohydrate metabolism	comp195983_c0_seq1|m.15263	K01179	E3.2.1.4	endoglucanase [EC:3.2.1.4]	Endoglucanase
Metabolism	Carbohydrate metabolism	comp219195_c0_seq1|m.15689	K01177	E3.2.1.2	beta-amylase [EC:3.2.1.2]	Beta-amylase 6
Metabolism	Carbohydrate metabolism	comp217809_c0_seq1|m.9400	K00820	glmS, GFPT	glutamine---fructose-6-phosphate transaminase (isomerizing) [EC:2.6.1.16]	Glutamine--fructose-6-phosphate aminotransferase [isomerizing] {ECO:0000255|HAMAP-Rule:MF_00164}
Metabolism	Carbohydrate metabolism	comp196221_c0_seq1|m.21391	K08678	UXS1, uxs	UDP-glucuronate decarboxylase [EC:4.1.1.35]	UDP-glucuronic acid decarboxylase 5
Metabolism	Carbohydrate metabolism	comp196221_c1_seq1|m.23675	K08678	UXS1, uxs	UDP-glucuronate decarboxylase [EC:4.1.1.35]	UDP-glucuronic acid decarboxylase 1
Metabolism	Carbohydrate metabolism	comp214311_c0_seq1|m.3606	K00600	glyA, SHMT	glycine hydroxymethyltransferase [EC:2.1.2.1]	Serine hydroxymethyltransferase 1, mitochondrial
Metabolism	Carbohydrate metabolism	comp224914_c0_seq1|m.10234	K00232	E1.3.3.6, ACOX1, ACOX3	acyl-CoA oxidase [EC:1.3.3.6]	Acyl-coenzyme A oxidase 3, peroxisomal
Metabolism	Carbohydrate metabolism	comp227384_c0_seq1|m.13666	K00140	mmsA, iolA, ALDH6A1	malonate-semialdehyde dehydrogenase (acetylating) / methylmalonate-semialdehyde dehydrogenase [EC:1.2.1.18 1.2.1.27]	Methylmalonate-semialdehyde dehydrogenase [acylating], mitochondrial
Metabolism	Carbohydrate metabolism	comp227726_c0_seq1|m.9680	K01641	E2.3.3.10	hydroxymethylglutaryl-CoA synthase [EC:2.3.3.10]	Hydroxymethylglutaryl-CoA synthase
Metabolism	Carbohydrate metabolism	comp225815_c1_seq1|m.3734	K01099	INPP5B_F	inositol polyphosphate 5-phosphatase INPP5B/F [EC:3.1.3.36]	Type II inositol 1,4,5-trisphosphate 5-phosphatase
Metabolism	Carbohydrate metabolism	comp217913_c0_seq1|m.16715	K00913	ITPK1	inositol-1,3,4-trisphosphate 5/6-kinase / inositol-tetrakisphosphate 1-kinase [EC:2.7.1.159 2.7.1.134]	Inositol-tetrakisphosphate 1-kinase
Metabolism	Energy metabolism	comp186737_c0_seq1|m.20976	K03950	NDUFA6	NADH dehydrogenase (ubiquinone) 1 alpha subcomplex subunit 6	NADH-ubiquinone oxidoreductase 14.8 kDa subunit
Metabolism	Energy metabolism	comp227682_c0_seq1|m.20195	K11353	NDUFA13	NADH dehydrogenase (ubiquinone) 1 alpha subcomplex subunit 13	NADH dehydrogenase [ubiquinone] 1 alpha subcomplex subunit 13
Metabolism	Energy metabolism	comp162968_c0_seq1|m.20041	K00413	CYC1, CYT1, petC	ubiquinol-cytochrome c reductase cytochrome c1 subunit	Cytochrome c1-2, heme protein, mitochondrial
Metabolism	Energy metabolism	comp215853_c0_seq1|m.13989	K02137	ATPeF0O, ATP5O, ATP5	F-type H+-transporting ATPase subunit O	ATP synthase subunit 5, mitochondrial
Metabolism	Energy metabolism	comp225226_c0_seq1|m.5881	K00134	GAPDH, gapA	glyceraldehyde 3-phosphate dehydrogenase [EC:1.2.1.12]	.
Metabolism	Energy metabolism	comp228145_c0_seq1|m.12338	K00297	metF, MTHFR	methylenetetrahydrofolate reductase (NADPH) [EC:1.5.1.20]	Probable methylenetetrahydrofolate reductase
Metabolism	Energy metabolism	comp196244_c0_seq1|m.5887	K00121	frmA, ADH5, adhC	S-(hydroxymethyl)glutathione dehydrogenase / alcohol dehydrogenase [EC:1.1.1.284 1.1.1.1]	Alcohol dehydrogenase class-3
Metabolism	Energy metabolism	comp214311_c0_seq1|m.3606	K00600	glyA, SHMT	glycine hydroxymethyltransferase [EC:2.1.2.1]	Serine hydroxymethyltransferase 1, mitochondrial
Metabolism	Energy metabolism	comp227357_c0_seq1|m.12512	K00261	GLUD1_2, gdhA	glutamate dehydrogenase (NAD(P)+) [EC:1.4.1.3]	Glutamate dehydrogenase, mitochondrial
Metabolism	Energy metabolism	comp224479_c0_seq1|m.11006	K00387	SUOX	sulfite oxidase [EC:1.8.3.1]	Probable sulfite oxidase, mitochondrial
Metabolism	Energy metabolism	comp220952_c0_seq1|m.12430	K17725	ETHE1	sulfur dioxygenase [EC:1.13.11.18]	Persulfide dioxygenase ETHE1, mitochondrial
Metabolism	Lipid metabolism	comp213999_c0_seq1|m.9370	K01897	ACSL, fadD	long-chain acyl-CoA synthetase [EC:6.2.1.3]	Long chain acyl-CoA synthetase 8
Metabolism	Lipid metabolism	comp218792_c0_seq1|m.16175	K01074	PPT	palmitoyl-protein thioesterase [EC:3.1.2.22]	Lysosomal thioesterase PPT2-B
Metabolism	Lipid metabolism	comp196811_c0_seq1|m.16695	K10203	ELOVL6	elongation of very long chain fatty acids protein 6 [EC:2.3.1.199]	Elongation of very long chain fatty acids protein 6
Metabolism	Lipid metabolism	comp227830_c0_seq1|m.8831	K10251	HSD17B12, KAR, IFA38	17beta-estradiol 17-dehydrogenase / very-long-chain 3-oxoacyl-CoA reductase [EC:1.1.1.62 1.1.1.330]	Estradiol 17-beta-dehydrogenase 12
Metabolism	Lipid metabolism	comp215355_c1_seq1|m.19885	K10258	TER, TSC13, CER10	very-long-chain enoyl-CoA reductase [EC:1.3.1.93]	Very-long-chain enoyl-CoA reductase
Metabolism	Lipid metabolism	comp224914_c0_seq1|m.10234	K00232	E1.3.3.6, ACOX1, ACOX3	acyl-CoA oxidase [EC:1.3.3.6]	Acyl-coenzyme A oxidase 3, peroxisomal
Metabolism	Lipid metabolism	comp196244_c0_seq1|m.5887	K00121	frmA, ADH5, adhC	S-(hydroxymethyl)glutathione dehydrogenase / alcohol dehydrogenase [EC:1.1.1.284 1.1.1.1]	Alcohol dehydrogenase class-3
Metabolism	Lipid metabolism	comp220125_c0_seq1|m.13881	K13954	yiaY	alcohol dehydrogenase [EC:1.1.1.1]	Probable alcohol dehydrogenase
Metabolism	Lipid metabolism	comp219068_c0_seq1|m.8794	K00128	ALDH	aldehyde dehydrogenase (NAD+) [EC:1.2.1.3]	Aldehyde dehydrogenase, mitochondrial
Metabolism	Lipid metabolism	comp227726_c0_seq1|m.9680	K01641	E2.3.3.10	hydroxymethylglutaryl-CoA synthase [EC:2.3.3.10]	Hydroxymethylglutaryl-CoA synthase
Metabolism	Lipid metabolism	comp221279_c0_seq1|m.15752	K01052	LIPA	lysosomal acid lipase/cholesteryl ester hydrolase [EC:3.1.1.13]	Gastric triacylglycerol lipase
Metabolism	Lipid metabolism	comp229317_c0_seq1|m.18828	K08246	CPI1	cycloeucalenol cycloisomerase [EC:5.5.1.9]	Cycloeucalenol cycloisomerase
Metabolism	Lipid metabolism	comp222843_c0_seq1|m.12204	K07439	CYP39A1	24-hydroxycholesterol 7alpha-hydroxylase [EC:1.14.14.26]	24-hydroxycholesterol 7-alpha-hydroxylase
Metabolism	Lipid metabolism	comp212745_c0_seq1|m.9727	K12345	SRD5A3	3-oxo-5-alpha-steroid 4-dehydrogenase 3 / polyprenol reductase [EC:1.3.1.22 1.3.1.94]	Polyprenol reductase 1
Metabolism	Lipid metabolism	comp221700_c0_seq1|m.16996	K07424	CYP3A	cytochrome P450 family 3 subfamily A [EC:1.14.14.1]	Cytochrome P450 3A4
Metabolism	Lipid metabolism	comp224547_c0_seq2|m.11538	K07424	CYP3A	cytochrome P450 family 3 subfamily A [EC:1.14.14.1]	Cytochrome P450 3A24
Metabolism	Lipid metabolism	comp219178_c0_seq1|m.15295	K01054	MGLL	acylglycerol lipase [EC:3.1.1.23]	Monoglyceride lipase
Metabolism	Lipid metabolism	comp218660_c0_seq1|m.8539	K00649	GNPAT	glyceronephosphate O-acyltransferase [EC:2.3.1.42]	Dihydroxyacetone phosphate acyltransferase
Metabolism	Lipid metabolism	comp217546_c0_seq1|m.5445	K16860	PLD3_4	phospholipase D3/4 [EC:3.1.4.4]	Phospholipase D Z
Metabolism	Lipid metabolism	comp227897_c0_seq1|m.22462	K01047	PLA2G, SPLA2	secretory phospholipase A2 [EC:3.1.1.4]	Group XIIA secretory phospholipase A2
Metabolism	Lipid metabolism	comp196846_c0_seq1|m.10861	K16369	CHO2	phosphatidylethanolamine N-methyltransferase [EC:2.1.1.17]	Phosphatidylethanolamine N-methyltransferase
Metabolism	Lipid metabolism	comp216372_c0_seq1|m.10210	K00803	AGPS, agpS	alkyldihydroxyacetonephosphate synthase [EC:2.5.1.26]	Alkyldihydroxyacetonephosphate synthase, peroxisomal
Metabolism	Lipid metabolism	comp212198_c0_seq1|m.13873	K04710	CERS	ceramide synthetase [EC:2.3.1.24]	LAG1 longevity assurance homolog 2
Metabolism	Lipid metabolism	comp219194_c0_seq1|m.13677	K12350	SMPD1, ASM	sphingomyelin phosphodiesterase [EC:3.1.4.12]	Sphingomyelin phosphodiesterase A
Metabolism	Lipid metabolism	comp220270_c0_seq1|m.12642	K04718	SPHK	sphingosine kinase [EC:2.7.1.91]	Sphingoid long chain base kinase 4
Metabolism	Lipid metabolism	comp218748_c0_seq1|m.17301	K15730	PTGES3	cytosolic prostaglandin-E synthase [EC:5.3.99.3]	Protein wos2
Metabolism	Lipid metabolism	comp219327_c0_seq1|m.18450	K04097	HPGDS	prostaglandin-H2 D-isomerase / glutathione transferase [EC:5.3.99.2 2.5.1.18]	Hematopoietic prostaglandin D synthase
Metabolism	Lipid metabolism	comp197051_c1_seq2|m.22797	K00432	gpx	glutathione peroxidase [EC:1.11.1.9]	Putative glutathione peroxidase 7, chloroplastic
Metabolism	Lipid metabolism	comp230203_c0_seq1|m.20301	K00432	gpx	glutathione peroxidase [EC:1.11.1.9]	Hydroperoxy fatty acid reductase gpx1
Metabolism	Nucleotide metabolism	comp219343_c1_seq1|m.7440	K00948	PRPS, prsA	ribose-phosphate pyrophosphokinase [EC:2.7.6.1]	Ribose-phosphate pyrophosphokinase {ECO:0000255|HAMAP-Rule:MF_00583}
Metabolism	Nucleotide metabolism	comp164006_c0_seq1|m.23368	K00759	APRT, apt	adenine phosphoribosyltransferase [EC:2.4.2.7]	Adenine phosphoribosyltransferase {ECO:0000255|HAMAP-Rule:MF_00004}
Metabolism	Nucleotide metabolism	comp227322_c0_seq1|m.21308	K00940	ndk, NME	nucleoside-diphosphate kinase [EC:2.7.4.6]	Nucleoside diphosphate kinase {ECO:0000255|HAMAP-Rule:MF_00451}
Metabolism	Nucleotide metabolism	comp221075_c0_seq1|m.13756	K10807	RRM1	ribonucleoside-diphosphate reductase subunit M1 [EC:1.17.4.1]	Vitamin B12-dependent ribonucleoside-diphosphate reductase
Metabolism	Nucleotide metabolism	comp217971_c0_seq1|m.15781	K00856	E2.7.1.20, ADK	adenosine kinase [EC:2.7.1.20]	Adenosine kinase 2
Metabolism	Nucleotide metabolism	comp196259_c0_seq1|m.18446	K00939	adk, AK	adenylate kinase [EC:2.7.4.3]	Adenylate kinase {ECO:0000255|HAMAP-Rule:MF_00235}
Metabolism	Nucleotide metabolism	comp209992_c0_seq1|m.15211	K01513	ENPP1_3, CD203	ectonucleotide pyrophosphatase/phosphodiesterase family member 1/3 [EC:3.1.4.1 3.6.1.9]	Ectonucleotide pyrophosphatase/phosphodiesterase family member 1
Metabolism	Nucleotide metabolism	comp225258_c0_seq2|m.7652	K01513	ENPP1_3, CD203	ectonucleotide pyrophosphatase/phosphodiesterase family member 1/3 [EC:3.1.4.1 3.6.1.9]	Ectonucleotide pyrophosphatase/phosphodiesterase family member 1
Metabolism	Nucleotide metabolism	comp217976_c0_seq1|m.18924	K13800	CMPK1, UMPK	UMP-CMP kinase [EC:2.7.4.14]	Uridylate kinase {ECO:0000255|HAMAP-Rule:MF_03172}
Metabolism	Nucleotide metabolism	comp222229_c1_seq1|m.6853	K00207	DPYD	dihydropyrimidine dehydrogenase (NADP+) [EC:1.3.1.2]	Dihydropyrimidine dehydrogenase [NADP(+)]
Metabolism	Nucleotide metabolism	comp225052_c0_seq3|m.4023	K01464	DPYS, dht, hydA	dihydropyrimidinase [EC:3.5.2.2]	Dihydropyrimidinase
Metabolism	Nucleotide metabolism	comp222929_c0_seq1|m.5393	K01431	UPB1, pydC	beta-ureidopropionase [EC:3.5.1.6]	Beta-ureidopropionase
Metabolism	Nucleotide metabolism	comp139102_c0_seq1|m.20273	K00943	tmk, DTYMK	dTMP kinase [EC:2.7.4.9]	Thymidylate kinase
Metabolism	Amino acid metabolism	comp227478_c0_seq1|m.24234	K00827	AGXT2	alanine-glyoxylate transaminase / (R)-3-amino-2-methylpropionate-pyruvate transaminase [EC:2.6.1.44 2.6.1.40]	Alanine--glyoxylate aminotransferase 2 homolog 1, mitochondrial
Metabolism	Amino acid metabolism	comp227478_c1_seq1|m.16099	K00827	AGXT2	alanine-glyoxylate transaminase / (R)-3-amino-2-methylpropionate-pyruvate transaminase [EC:2.6.1.44 2.6.1.40]	Alanine--glyoxylate aminotransferase 2 homolog 1, mitochondrial
Metabolism	Amino acid metabolism	comp150963_c0_seq1|m.9407	K18309	NAT8L	aspartate N-acetyltransferase [EC:2.3.1.17]	Probable N-acetyltransferase camello
Metabolism	Amino acid metabolism	comp227357_c0_seq1|m.12512	K00261	GLUD1_2, gdhA	glutamate dehydrogenase (NAD(P)+) [EC:1.4.1.3]	Glutamate dehydrogenase, mitochondrial
Metabolism	Amino acid metabolism	comp217809_c0_seq1|m.9400	K00820	glmS, GFPT	glutamine---fructose-6-phosphate transaminase (isomerizing) [EC:2.6.1.16]	Glutamine--fructose-6-phosphate aminotransferase [isomerizing] {ECO:0000255|HAMAP-Rule:MF_00164}
Metabolism	Amino acid metabolism	comp214311_c0_seq1|m.3606	K00600	glyA, SHMT	glycine hydroxymethyltransferase [EC:2.1.2.1]	Serine hydroxymethyltransferase 1, mitochondrial
Metabolism	Amino acid metabolism	comp220800_c0_seq1|m.10478	K00108	betA, CHDH	choline dehydrogenase [EC:1.1.99.1]	Alcohol dehydrogenase [acceptor]
Metabolism	Amino acid metabolism	comp222260_c0_seq1|m.7641	K00108	betA, CHDH	choline dehydrogenase [EC:1.1.99.1]	Alcohol dehydrogenase [acceptor]
Metabolism	Amino acid metabolism	comp164620_c0_seq1|m.14002	K00130	betB, gbsA	betaine-aldehyde dehydrogenase [EC:1.2.1.8]	Betaine aldehyde dehydrogenase, chloroplastic
Metabolism	Amino acid metabolism	comp195780_c0_seq1|m.4782	K01758	CTH	cystathionine gamma-lyase [EC:4.4.1.1]	Cystathionine gamma-lyase
Metabolism	Amino acid metabolism	comp161178_c0_seq1|m.15378	K00789	metK	S-adenosylmethionine synthetase [EC:2.5.1.6]	S-adenosylmethionine synthase
Metabolism	Amino acid metabolism	comp219948_c0_seq2|m.12143	K00789	metK	S-adenosylmethionine synthetase [EC:2.5.1.6]	S-adenosylmethionine synthase
Metabolism	Amino acid metabolism	comp196644_c0_seq1|m.17725	K00797	speE, SRM	spermidine synthase [EC:2.5.1.16]	Spermidine synthase
Metabolism	Amino acid metabolism	comp228016_c0_seq1|m.15638	K08963	mtnA	methylthioribose-1-phosphate isomerase [EC:5.3.1.23]	Methylthioribose-1-phosphate isomerase {ECO:0000255|HAMAP-Rule:MF_03119}
Metabolism	Amino acid metabolism	comp166909_c0_seq1|m.17448	K00815	TAT	tyrosine aminotransferase [EC:2.6.1.5]	Putative aminotransferase YugH
Metabolism	Amino acid metabolism	comp158473_c0_seq1|m.16310	K00456	CDO1	cysteine dioxygenase [EC:1.13.11.20]	Cysteine dioxygenase
Metabolism	Amino acid metabolism	comp227384_c0_seq1|m.13666	K00140	mmsA, iolA, ALDH6A1	malonate-semialdehyde dehydrogenase (acetylating) / methylmalonate-semialdehyde dehydrogenase [EC:1.2.1.18 1.2.1.27]	Methylmalonate-semialdehyde dehydrogenase [acylating], mitochondrial
Metabolism	Amino acid metabolism	comp219068_c0_seq1|m.8794	K00128	ALDH	aldehyde dehydrogenase (NAD+) [EC:1.2.1.3]	Aldehyde dehydrogenase, mitochondrial
Metabolism	Amino acid metabolism	comp227726_c0_seq1|m.9680	K01641	E2.3.3.10	hydroxymethylglutaryl-CoA synthase [EC:2.3.3.10]	Hydroxymethylglutaryl-CoA synthase
Metabolism	Amino acid metabolism	comp222794_c0_seq2|m.15238	K01778	dapF	diaminopimelate epimerase [EC:5.1.1.7]	Diaminopimelate epimerase {ECO:0000255|HAMAP-Rule:MF_00197}
Metabolism	Amino acid metabolism	comp217698_c0_seq1|m.14907	K00474	TMLHE	trimethyllysine dioxygenase [EC:1.14.11.8]	Gamma-butyrobetaine dioxygenase
Metabolism	Amino acid metabolism	comp227926_c0_seq1|m.18980	K16171	faaH	fumarylacetoacetate (FAA) hydrolase [EC:3.7.1.2]	Uncharacterized protein PYRAB13970
Metabolism	Amino acid metabolism	comp196244_c0_seq1|m.5887	K00121	frmA, ADH5, adhC	S-(hydroxymethyl)glutathione dehydrogenase / alcohol dehydrogenase [EC:1.1.1.284 1.1.1.1]	Alcohol dehydrogenase class-3
Metabolism	Amino acid metabolism	comp220125_c0_seq1|m.13881	K13954	yiaY	alcohol dehydrogenase [EC:1.1.1.1]	Probable alcohol dehydrogenase
Metabolism	Amino acid metabolism	comp172965_c0_seq1|m.7750	K01557	FAHD1	acylpyruvate hydrolase [EC:3.7.1.5]	Acylpyruvase FAHD1, mitochondrial
Metabolism	Amino acid metabolism	comp226928_c1_seq1|m.10931	K00500	phhA, PAH	phenylalanine-4-hydroxylase [EC:1.14.16.1]	Protein henna
Metabolism	Amino acid metabolism	comp213153_c0_seq1|m.8457	K01556	KYNU, kynU	kynureninase [EC:3.7.1.3]	Kynureninase {ECO:0000255|HAMAP-Rule:MF_03017}
Metabolism	Metabolism of other amino acids	comp196644_c0_seq1|m.17725	K00797	speE, SRM	spermidine synthase [EC:2.5.1.16]	Spermidine synthase
Metabolism	Metabolism of other amino acids	comp219068_c0_seq1|m.8794	K00128	ALDH	aldehyde dehydrogenase (NAD+) [EC:1.2.1.3]	Aldehyde dehydrogenase, mitochondrial
Metabolism	Metabolism of other amino acids	comp222229_c1_seq1|m.6853	K00207	DPYD	dihydropyrimidine dehydrogenase (NADP+) [EC:1.3.1.2]	Dihydropyrimidine dehydrogenase [NADP(+)]
Metabolism	Metabolism of other amino acids	comp225052_c0_seq3|m.4023	K01464	DPYS, dht, hydA	dihydropyrimidinase [EC:3.5.2.2]	Dihydropyrimidinase
Metabolism	Metabolism of other amino acids	comp222929_c0_seq1|m.5393	K01431	UPB1, pydC	beta-ureidopropionase [EC:3.5.1.6]	Beta-ureidopropionase
Metabolism	Metabolism of other amino acids	comp224914_c0_seq1|m.10234	K00232	E1.3.3.6, ACOX1, ACOX3	acyl-CoA oxidase [EC:1.3.3.6]	Acyl-coenzyme A oxidase 3, peroxisomal
Metabolism	Metabolism of other amino acids	comp227384_c0_seq1|m.13666	K00140	mmsA, iolA, ALDH6A1	malonate-semialdehyde dehydrogenase (acetylating) / methylmalonate-semialdehyde dehydrogenase [EC:1.2.1.18 1.2.1.27]	Methylmalonate-semialdehyde dehydrogenase [acylating], mitochondrial
Metabolism	Metabolism of other amino acids	comp158473_c0_seq1|m.16310	K00456	CDO1	cysteine dioxygenase [EC:1.13.11.20]	Cysteine dioxygenase
Metabolism	Metabolism of other amino acids	comp195780_c0_seq1|m.4782	K01758	CTH	cystathionine gamma-lyase [EC:4.4.1.1]	Cystathionine gamma-lyase
Metabolism	Metabolism of other amino acids	comp220439_c0_seq1|m.7841	K01874	MARS, metG	methionyl-tRNA synthetase [EC:6.1.1.10]	Methionine--tRNA ligase {ECO:0000255|HAMAP-Rule:MF_01228}
Metabolism	Metabolism of other amino acids	comp214311_c0_seq1|m.3606	K00600	glyA, SHMT	glycine hydroxymethyltransferase [EC:2.1.2.1]	Serine hydroxymethyltransferase 1, mitochondrial
Metabolism	Metabolism of other amino acids	comp227357_c0_seq1|m.12512	K00261	GLUD1_2, gdhA	glutamate dehydrogenase (NAD(P)+) [EC:1.4.1.3]	Glutamate dehydrogenase, mitochondrial
Metabolism	Metabolism of other amino acids	comp134914_c0_seq1|m.19673	K00799	GST, gst	glutathione S-transferase [EC:2.5.1.18]	Probable glutathione S-transferase
Metabolism	Metabolism of other amino acids	comp215288_c0_seq1|m.18488	K00799	GST, gst	glutathione S-transferase [EC:2.5.1.18]	Glutathione S-transferase A
Metabolism	Metabolism of other amino acids	comp222996_c0_seq1|m.14174	K00799	GST, gst	glutathione S-transferase [EC:2.5.1.18]	Uncharacterized protein sll1147
Metabolism	Metabolism of other amino acids	comp225913_c0_seq1|m.6648	K00799	GST, gst	glutathione S-transferase [EC:2.5.1.18]	Glutathione S-transferase T2
Metabolism	Metabolism of other amino acids	comp219327_c0_seq1|m.18450	K04097	HPGDS	prostaglandin-H2 D-isomerase / glutathione transferase [EC:5.3.99.2 2.5.1.18]	Hematopoietic prostaglandin D synthase
Metabolism	Metabolism of other amino acids	comp197051_c1_seq2|m.22797	K00432	gpx	glutathione peroxidase [EC:1.11.1.9]	Putative glutathione peroxidase 7, chloroplastic
Metabolism	Metabolism of other amino acids	comp230203_c0_seq1|m.20301	K00432	gpx	glutathione peroxidase [EC:1.11.1.9]	Hydroperoxy fatty acid reductase gpx1
Metabolism	Metabolism of other amino acids	comp221075_c0_seq1|m.13756	K10807	RRM1	ribonucleoside-diphosphate reductase subunit M1 [EC:1.17.4.1]	Vitamin B12-dependent ribonucleoside-diphosphate reductase
Metabolism	Glycan biosynthesis and metabolism	comp212745_c0_seq1|m.9727	K12345	SRD5A3	3-oxo-5-alpha-steroid 4-dehydrogenase 3 / polyprenol reductase [EC:1.3.1.22 1.3.1.94]	Polyprenol reductase 1
Metabolism	Glycan biosynthesis and metabolism	comp215041_c0_seq3|m.4675	K03848	ALG6	alpha-1,3-glucosyltransferase [EC:2.4.1.267]	NADPH:adrenodoxin oxidoreductase, mitochondrial
Metabolism	Glycan biosynthesis and metabolism	comp225817_c0_seq1|m.13941	K03850	ALG10	alpha-1,2-glucosyltransferase [EC:2.4.1.256]	Dol-P-Glc:Glc(2)Man(9)GlcNAc(2)-PP-Dol alpha-1,2-glucosyltransferase
Metabolism	Glycan biosynthesis and metabolism	comp196672_c0_seq1|m.9617	K07151	STT3	dolichyl-diphosphooligosaccharide---protein glycosyltransferase [EC:2.4.99.18]	Dolichyl-diphosphooligosaccharide--protein glycosyltransferase subunit STT3
Metabolism	Glycan biosynthesis and metabolism	comp219148_c0_seq1|m.3210	K12667	SWP1, RPN2	oligosaccharyltransferase complex subunit delta (ribophorin II)	Presequence protease, mitochondrial
Metabolism	Glycan biosynthesis and metabolism	comp217404_c0_seq1|m.14919	K12670	WBP1	oligosaccharyltransferase complex subunit beta	Dolichyl-diphosphooligosaccharide--protein glycosyltransferase 48 kDa subunit
Metabolism	Glycan biosynthesis and metabolism	comp225924_c0_seq1|m.7428	K01228	GCS1	mannosyl-oligosaccharide glucosidase [EC:3.2.1.106]	Mannosyl-oligosaccharide glucosidase
Metabolism	Glycan biosynthesis and metabolism	comp221422_c0_seq2|m.9041	K01230	MAN1	mannosyl-oligosaccharide alpha-1,2-mannosidase [EC:3.2.1.113]	Mannosyl-oligosaccharide 1,2-alpha-mannosidase MNS2
Metabolism	Glycan biosynthesis and metabolism	comp223883_c0_seq1|m.12704	K05286	PIGB	GPI mannosyltransferase 3 [EC:2.4.1.-]	GPI mannosyltransferase 3
Metabolism	Glycan biosynthesis and metabolism	comp214305_c0_seq1|m.9403	K08098	PIGZ, SMP3	GPI mannosyltransferase 4 [EC:2.4.1.-]	GPI mannosyltransferase 4
Metabolism	Glycan biosynthesis and metabolism	comp223190_c0_seq1|m.3647	K01192	E3.2.1.25, MANBA, manB	beta-mannosidase [EC:3.2.1.25]	Beta-mannosidase
Metabolism	Metabolism of cofactors and vitamins	comp196259_c0_seq1|m.18446	K00939	adk, AK	adenylate kinase [EC:2.7.4.3]	Adenylate kinase {ECO:0000255|HAMAP-Rule:MF_00235}
Metabolism	Metabolism of cofactors and vitamins	comp222844_c0_seq1|m.13555	K14379	ACP5	tartrate-resistant acid phosphatase type 5 [EC:3.1.3.2]	Tartrate-resistant acid phosphatase type 5
Metabolism	Metabolism of cofactors and vitamins	comp209992_c0_seq1|m.15211	K01513	ENPP1_3, CD203	ectonucleotide pyrophosphatase/phosphodiesterase family member 1/3 [EC:3.1.4.1 3.6.1.9]	Ectonucleotide pyrophosphatase/phosphodiesterase family member 1
Metabolism	Metabolism of cofactors and vitamins	comp225258_c0_seq2|m.7652	K01513	ENPP1_3, CD203	ectonucleotide pyrophosphatase/phosphodiesterase family member 1/3 [EC:3.1.4.1 3.6.1.9]	Ectonucleotide pyrophosphatase/phosphodiesterase family member 1
Metabolism	Metabolism of cofactors and vitamins	comp186474_c0_seq1|m.10792	K06989	nadX, ASPDH	aspartate dehydrogenase [EC:1.4.1.21]	Putative L-aspartate dehydrogenase
Metabolism	Metabolism of cofactors and vitamins	comp219791_c0_seq1|m.9532	K01950	E6.3.5.1, NADSYN1, QNS1, nadE	NAD+ synthase (glutamine-hydrolysing) [EC:6.3.5.1]	Glutamine-dependent NAD(+) synthetase
Metabolism	Metabolism of cofactors and vitamins	comp222796_c0_seq2|m.12617	K00859	coaE	dephospho-CoA kinase [EC:2.7.1.24]	Dephospho-CoA kinase {ECO:0000255|HAMAP-Rule:MF_00376}
Metabolism	Metabolism of cofactors and vitamins	comp226922_c0_seq2|m.2408	K06133	LYS5, acpT	4'-phosphopantetheinyl transferase [EC:2.7.8.-]	Serine/threonine-protein kinase Smg1
Metabolism	Metabolism of cofactors and vitamins	comp222229_c1_seq1|m.6853	K00207	DPYD	dihydropyrimidine dehydrogenase (NADP+) [EC:1.3.1.2]	Dihydropyrimidine dehydrogenase [NADP(+)]
Metabolism	Metabolism of cofactors and vitamins	comp225052_c0_seq3|m.4023	K01464	DPYS, dht, hydA	dihydropyrimidinase [EC:3.5.2.2]	Dihydropyrimidinase
Metabolism	Metabolism of cofactors and vitamins	comp222929_c0_seq1|m.5393	K01431	UPB1, pydC	beta-ureidopropionase [EC:3.5.1.6]	Beta-ureidopropionase
Metabolism	Metabolism of cofactors and vitamins	comp225970_c0_seq1|m.9781	K01113	phoD	alkaline phosphatase D [EC:3.1.3.1]	Cytosolic phospholipase A2 zeta
Metabolism	Metabolism of cofactors and vitamins	comp219887_c0_seq1|m.8205	K01307	GGH	gamma-glutamyl hydrolase [EC:3.4.19.9]	Gamma-glutamyl hydrolase A
Metabolism	Metabolism of cofactors and vitamins	comp218471_c0_seq1|m.19551	K00357	QDPR	dihydropteridine reductase [EC:1.5.1.34]	Dihydropteridine reductase
Metabolism	Metabolism of cofactors and vitamins	comp226928_c1_seq1|m.10931	K00500	phhA, PAH	phenylalanine-4-hydroxylase [EC:1.14.16.1]	Protein henna
Metabolism	Metabolism of cofactors and vitamins	comp214311_c0_seq1|m.3606	K00600	glyA, SHMT	glycine hydroxymethyltransferase [EC:2.1.2.1]	Serine hydroxymethyltransferase 1, mitochondrial
Metabolism	Metabolism of cofactors and vitamins	comp228145_c0_seq1|m.12338	K00297	metF, MTHFR	methylenetetrahydrofolate reductase (NADPH) [EC:1.5.1.20]	Probable methylenetetrahydrofolate reductase
Metabolism	Metabolism of cofactors and vitamins	comp221493_c0_seq1|m.17321	K01934	MTHFS	5-formyltetrahydrofolate cyclo-ligase [EC:6.3.3.2]	Probable 5-formyltetrahydrofolate cyclo-ligase
Metabolism	Metabolism of cofactors and vitamins	comp196244_c0_seq1|m.5887	K00121	frmA, ADH5, adhC	S-(hydroxymethyl)glutathione dehydrogenase / alcohol dehydrogenase [EC:1.1.1.284 1.1.1.1]	Alcohol dehydrogenase class-3
Metabolism	Metabolism of cofactors and vitamins	comp222540_c0_seq1|m.16428	K11153	RDH12	retinol dehydrogenase 12 [EC:1.1.1.300]	WW domain-containing oxidoreductase
Metabolism	Metabolism of cofactors and vitamins	comp221700_c0_seq1|m.16996	K07424	CYP3A	cytochrome P450 family 3 subfamily A [EC:1.14.14.1]	Cytochrome P450 3A4
Metabolism	Metabolism of cofactors and vitamins	comp224547_c0_seq2|m.11538	K07424	CYP3A	cytochrome P450 family 3 subfamily A [EC:1.14.14.1]	Cytochrome P450 3A24
Metabolism	Metabolism of cofactors and vitamins	comp166909_c0_seq1|m.17448	K00815	TAT	tyrosine aminotransferase [EC:2.6.1.5]	Putative aminotransferase YugH
Metabolism	Metabolism of cofactors and vitamins	comp217126_c0_seq1|m.11266	K01904	4CL	4-coumarate--CoA ligase [EC:6.2.1.12]	Probable 4-coumarate--CoA ligase 1
Metabolism	Metabolism of terpenoids and polyketides	comp227726_c0_seq1|m.9680	K01641	E2.3.3.10	hydroxymethylglutaryl-CoA synthase [EC:2.3.3.10]	Hydroxymethylglutaryl-CoA synthase
Metabolism	Metabolism of terpenoids and polyketides	comp219541_c0_seq1|m.11739	K00021	HMGCR	hydroxymethylglutaryl-CoA reductase (NADPH) [EC:1.1.1.34]	3-hydroxy-3-methylglutaryl-coenzyme A reductase 2
Metabolism	Metabolism of terpenoids and polyketides	comp219126_c0_seq1|m.15152	K01597	MVD, mvaD	diphosphomevalonate decarboxylase [EC:4.1.1.33]	Diphosphomevalonate decarboxylase
Metabolism	Metabolism of terpenoids and polyketides	comp214557_c1_seq1|m.17785	K00787	FDPS	farnesyl diphosphate synthase [EC:2.5.1.1 2.5.1.10]	Farnesyl pyrophosphate synthase
Metabolism	Metabolism of terpenoids and polyketides	comp219068_c0_seq1|m.8794	K00128	ALDH	aldehyde dehydrogenase (NAD+) [EC:1.2.1.3]	Aldehyde dehydrogenase, mitochondrial
Metabolism	Biosynthesis of other secondary metabolites	comp217126_c0_seq1|m.11266	K01904	4CL	4-coumarate--CoA ligase [EC:6.2.1.12]	Probable 4-coumarate--CoA ligase 1
Metabolism	Biosynthesis of other secondary metabolites	comp166909_c0_seq1|m.17448	K00815	TAT	tyrosine aminotransferase [EC:2.6.1.5]	Putative aminotransferase YugH
Metabolism	Xenobiotics biodegradation and metabolism	comp220125_c0_seq1|m.13881	K13954	yiaY	alcohol dehydrogenase [EC:1.1.1.1]	Probable alcohol dehydrogenase
Metabolism	Xenobiotics biodegradation and metabolism	comp196244_c0_seq1|m.5887	K00121	frmA, ADH5, adhC	S-(hydroxymethyl)glutathione dehydrogenase / alcohol dehydrogenase [EC:1.1.1.284 1.1.1.1]	Alcohol dehydrogenase class-3
Metabolism	Xenobiotics biodegradation and metabolism	comp219068_c0_seq1|m.8794	K00128	ALDH	aldehyde dehydrogenase (NAD+) [EC:1.2.1.3]	Aldehyde dehydrogenase, mitochondrial
Metabolism	Xenobiotics biodegradation and metabolism	comp227926_c0_seq1|m.18980	K16171	faaH	fumarylacetoacetate (FAA) hydrolase [EC:3.7.1.2]	Uncharacterized protein PYRAB13970
Metabolism	Xenobiotics biodegradation and metabolism	comp134914_c0_seq1|m.19673	K00799	GST, gst	glutathione S-transferase [EC:2.5.1.18]	Probable glutathione S-transferase
Metabolism	Xenobiotics biodegradation and metabolism	comp215288_c0_seq1|m.18488	K00799	GST, gst	glutathione S-transferase [EC:2.5.1.18]	Glutathione S-transferase A
Metabolism	Xenobiotics biodegradation and metabolism	comp222996_c0_seq1|m.14174	K00799	GST, gst	glutathione S-transferase [EC:2.5.1.18]	Uncharacterized protein sll1147
Metabolism	Xenobiotics biodegradation and metabolism	comp225913_c0_seq1|m.6648	K00799	GST, gst	glutathione S-transferase [EC:2.5.1.18]	Glutathione S-transferase T2
Metabolism	Xenobiotics biodegradation and metabolism	comp219327_c0_seq1|m.18450	K04097	HPGDS	prostaglandin-H2 D-isomerase / glutathione transferase [EC:5.3.99.2 2.5.1.18]	Hematopoietic prostaglandin D synthase
Metabolism	Xenobiotics biodegradation and metabolism	comp223780_c0_seq1|m.8334	K00485	FMO	dimethylaniline monooxygenase (N-oxide forming) [EC:1.14.13.8]	Dimethylaniline monooxygenase [N-oxide-forming] 5
Metabolism	Xenobiotics biodegradation and metabolism	comp217101_c0_seq1|m.14666	K03927	CES2	carboxylesterase 2 [EC:3.1.1.1 3.1.1.84 3.1.1.56]	Crystal protein
Metabolism	Xenobiotics biodegradation and metabolism	comp222229_c1_seq1|m.6853	K00207	DPYD	dihydropyrimidine dehydrogenase (NADP+) [EC:1.3.1.2]	Dihydropyrimidine dehydrogenase [NADP(+)]
Metabolism	Xenobiotics biodegradation and metabolism	comp225052_c0_seq3|m.4023	K01464	DPYS, dht, hydA	dihydropyrimidinase [EC:3.5.2.2]	Dihydropyrimidinase
Metabolism	Xenobiotics biodegradation and metabolism	comp222929_c0_seq1|m.5393	K01431	UPB1, pydC	beta-ureidopropionase [EC:3.5.1.6]	Beta-ureidopropionase
Metabolism	Xenobiotics biodegradation and metabolism	comp217976_c0_seq1|m.18924	K13800	CMPK1, UMPK	UMP-CMP kinase [EC:2.7.4.14]	Uridylate kinase {ECO:0000255|HAMAP-Rule:MF_03172}
Metabolism	Xenobiotics biodegradation and metabolism	comp221075_c0_seq1|m.13756	K10807	RRM1	ribonucleoside-diphosphate reductase subunit M1 [EC:1.17.4.1]	Vitamin B12-dependent ribonucleoside-diphosphate reductase
Metabolism	Xenobiotics biodegradation and metabolism	comp227322_c0_seq1|m.21308	K00940	ndk, NME	nucleoside-diphosphate kinase [EC:2.7.4.6]	Nucleoside diphosphate kinase {ECO:0000255|HAMAP-Rule:MF_00451}
Genetic Information Processing	Transcription	comp213924_c0_seq1|m.8163	K03011	RPB3, POLR2C	DNA-directed RNA polymerase II subunit RPB3	DNA-directed RNA polymerase II subunit rpb3
Genetic Information Processing	Transcription	comp167253_c0_seq1|m.21350	K03012	RPB4, POLR2D	DNA-directed RNA polymerase II subunit RPB4	DNA-directed RNA polymerase II subunit 4
Genetic Information Processing	Transcription	comp228296_c0_seq1|m.22275	K03017	RPB9, POLR2I	DNA-directed RNA polymerase II subunit RPB9	DNA-directed RNA polymerase II subunit RPB9
Genetic Information Processing	Transcription	comp228193_c0_seq1|m.18685	K03013	RPB5, POLR2E	DNA-directed RNA polymerases I, II, and III subunit RPABC1	DNA-directed RNA polymerases I, II, and III subunit RPABC1
Genetic Information Processing	Transcription	comp233093_c0_seq1|m.20257	K03133	TAF9B, TAF9	transcription initiation factor TFIID subunit 9B	Transcription initiation factor TFIID subunit 9B
Genetic Information Processing	Transcription	comp177844_c0_seq1|m.18312	K03127	TAF13	transcription initiation factor TFIID subunit 13	Transcription initiation factor TFIID subunit 13
Genetic Information Processing	Transcription	comp213536_c0_seq1|m.11767	K12626	LSM7	U6 snRNA-associated Sm-like protein LSm7	Sm-like protein LSM7 {ECO:0000305}
Genetic Information Processing	Transcription	comp196611_c0_seq1|m.20108	K12876	RBM8A, Y14	RNA-binding protein 8A	.
Genetic Information Processing	Transcription	comp232946_c0_seq1|m.22676	K12877	MAGOH	protein mago nashi	Protein mago nashi homolog
Genetic Information Processing	Translation	comp227191_c0_seq1|m.21924	K02985	RP-S3e, RPS3	small subunit ribosomal protein S3e	40S ribosomal protein S3-1
Genetic Information Processing	Translation	comp221047_c0_seq1|m.18517	K02987	RP-S4e, RPS4	small subunit ribosomal protein S4e	40S ribosomal protein S4
Genetic Information Processing	Translation	comp227218_c0_seq1|m.19451	K02991	RP-S6e, RPS6	small subunit ribosomal protein S6e	40S ribosomal protein S6
Genetic Information Processing	Translation	comp227197_c0_seq1|m.20544	K02995	RP-S8e, RPS8	small subunit ribosomal protein S8e	40S ribosomal protein S8
Genetic Information Processing	Translation	comp161324_c0_seq1|m.22293	K02955	RP-S14e, RPS14	small subunit ribosomal protein S14e	40S ribosomal protein S14
Genetic Information Processing	Translation	comp161374_c0_seq1|m.22605	K02964	RP-S18e, RPS18	small subunit ribosomal protein S18e	40S ribosomal protein S18
Genetic Information Processing	Translation	comp227227_c0_seq1|m.24040	K02966	RP-S19e, RPS19	small subunit ribosomal protein S19e	40S ribosomal protein S19-A
Genetic Information Processing	Translation	comp227206_c0_seq1|m.23245	K02973	RP-S23e, RPS23	small subunit ribosomal protein S23e	40S ribosomal protein S23
Genetic Information Processing	Translation	comp212388_c0_seq1|m.13094	K02871	RP-L13, MRPL13, rplM	large subunit ribosomal protein L13	50S ribosomal protein L13 {ECO:0000255|HAMAP-Rule:MF_01366}
Genetic Information Processing	Translation	comp196047_c0_seq1|m.16256	K02930	RP-L4e, RPL4	large subunit ribosomal protein L4e	60S ribosomal protein L4
Genetic Information Processing	Translation	comp227224_c0_seq1|m.19249	K02937	RP-L7e, RPL7	large subunit ribosomal protein L7e	60S ribosomal protein L7
Genetic Information Processing	Translation	comp161377_c0_seq1|m.18453	K02938	RP-L8e, RPL8	large subunit ribosomal protein L8e	60S ribosomal protein L8
Genetic Information Processing	Translation	comp227233_c0_seq1|m.21854	K02868	RP-L11e, RPL11	large subunit ribosomal protein L11e	60S ribosomal protein L11
Genetic Information Processing	Translation	comp196019_c0_seq1|m.22350	K02870	RP-L12e, RPL12	large subunit ribosomal protein L12e	60S ribosomal protein L12
Genetic Information Processing	Translation	comp160963_c0_seq1|m.20539	K02877	RP-L15e, RPL15	large subunit ribosomal protein L15e	60S ribosomal protein L15
Genetic Information Processing	Translation	comp227190_c0_seq1|m.24124	K02894	RP-L23e, RPL23	large subunit ribosomal protein L23e	60S ribosomal protein L23
Genetic Information Processing	Translation	comp227189_c0_seq1|m.23318	K02900	RP-L27Ae, RPL27A	large subunit ribosomal protein L27Ae	60S ribosomal protein L27a
Genetic Information Processing	Translation	comp161030_c0_seq1|m.16195	K02941	RP-LP0, RPLP0	large subunit ribosomal protein LP0	60S acidic ribosomal protein P0-2
Genetic Information Processing	Translation	comp222075_c0_seq1|m.6855	K02433	gatA, QRSL1	aspartyl-tRNA(Asn)/glutamyl-tRNA(Gln) amidotransferase subunit A [EC:6.3.5.6 6.3.5.7]	Glutamyl-tRNA(Gln) amidotransferase subunit A
Genetic Information Processing	Translation	comp220439_c0_seq1|m.7841	K01874	MARS, metG	methionyl-tRNA synthetase [EC:6.1.1.10]	Methionine--tRNA ligase {ECO:0000255|HAMAP-Rule:MF_01228}
Genetic Information Processing	Translation	comp223550_c1_seq2|m.6456	K07936	RAN	GTP-binding nuclear protein Ran	GTP-binding nuclear protein GSP2/CNR2
Genetic Information Processing	Translation	comp228341_c0_seq1|m.17080	K14004	SEC13	protein transport protein SEC13	Protein SEC13 homolog
Genetic Information Processing	Translation	comp217163_c0_seq1|m.16533	K03259	EIF4E	translation initiation factor 4E	Eukaryotic translation initiation factor 4E type 2
Genetic Information Processing	Translation	comp157367_c0_seq1|m.3763	K05749	CYFIP	cytoplasmic FMR1 interacting protein	Protein pirA
Genetic Information Processing	Translation	comp196611_c0_seq1|m.20108	K12876	RBM8A, Y14	RNA-binding protein 8A	.
Genetic Information Processing	Translation	comp232946_c0_seq1|m.22676	K12877	MAGOH	protein mago nashi	Protein mago nashi homolog
Genetic Information Processing	Translation	comp220609_c1_seq2|m.13471	K13174	THOC5	THO complex subunit 5	THO complex subunit 5A
Genetic Information Processing	Translation	comp223728_c0_seq1|m.8924	K14397	NUDT21, CPSF5, CFIM25	cleavage and polyadenylation specificity factor subunit 5	Pre-mRNA-splicing factor prp46
Genetic Information Processing	Translation	comp222292_c0_seq1|m.9833	K14962	WDR82, SWD2, CPS35	COMPASS component SWD2	WD repeat-containing protein 82 {ECO:0000250|UniProtKB:Q6UXN9}
Genetic Information Processing	Translation	comp222558_c0_seq3|m.12983	K04382	PPP2C	serine/threonine-protein phosphatase 2A catalytic subunit [EC:3.1.3.16]	Serine/threonine-protein phosphatase 2A catalytic subunit alpha isoform
Genetic Information Processing	Translation	comp226708_c0_seq3|m.4722	K14563	NOP1, FBL	rRNA 2'-O-methyltransferase fibrillarin [EC:2.1.1.-]	Probable mediator of RNA polymerase II transcription subunit 36b
Genetic Information Processing	Folding, sorting and degradation	comp221355_c0_seq1|m.15184	K03217	yidC, spoIIIJ, OXA1, ccfA	YidC/Oxa1 family membrane protein insertase	Mitochondrial inner membrane protein OXA1L
Genetic Information Processing	Folding, sorting and degradation	comp214642_c0_seq1|m.13329	K10956	SEC61A	protein transport protein SEC61 subunit alpha	Protein transport protein Sec61 subunit alpha
Genetic Information Processing	Folding, sorting and degradation	comp226916_c3_seq1|m.7309	K09490	HSPA5, BIP	heat shock 70kDa protein 5	Heat shock 70 kDa protein C
Genetic Information Processing	Folding, sorting and degradation	comp219148_c0_seq1|m.3210	K12667	SWP1, RPN2	oligosaccharyltransferase complex subunit delta (ribophorin II)	Presequence protease, mitochondrial
Genetic Information Processing	Folding, sorting and degradation	comp217404_c0_seq1|m.14919	K12670	WBP1	oligosaccharyltransferase complex subunit beta	Dolichyl-diphosphooligosaccharide--protein glycosyltransferase 48 kDa subunit
Genetic Information Processing	Folding, sorting and degradation	comp196672_c0_seq1|m.9617	K07151	STT3	dolichyl-diphosphooligosaccharide---protein glycosyltransferase [EC:2.4.99.18]	Dolichyl-diphosphooligosaccharide--protein glycosyltransferase subunit STT3
Genetic Information Processing	Folding, sorting and degradation	comp225924_c0_seq1|m.7428	K01228	GCS1	mannosyl-oligosaccharide glucosidase [EC:3.2.1.106]	Mannosyl-oligosaccharide glucosidase
Genetic Information Processing	Folding, sorting and degradation	comp221422_c0_seq2|m.9041	K01230	MAN1	mannosyl-oligosaccharide alpha-1,2-mannosidase [EC:3.2.1.113]	Mannosyl-oligosaccharide 1,2-alpha-mannosidase MNS2
Genetic Information Processing	Folding, sorting and degradation	comp228341_c0_seq1|m.17080	K14004	SEC13	protein transport protein SEC13	Protein SEC13 homolog
Genetic Information Processing	Folding, sorting and degradation	comp135612_c0_seq1|m.21258	K08515	VAMP7	vesicle-associated membrane protein 7	Vesicle-associated membrane protein 714
Genetic Information Processing	Folding, sorting and degradation	comp226661_c0_seq1|m.6485	K03178	UBE1, UBA1	ubiquitin-activating enzyme E1 [EC:6.2.1.45]	Ubiquitin-like modifier-activating enzyme 1
Genetic Information Processing	Folding, sorting and degradation	comp218153_c0_seq1|m.10653	K10685	UBLE1B, SAE2, UBA2	ubiquitin-like 1-activating enzyme E1 B [EC:6.2.1.45]	SUMO-activating enzyme subunit 2
Genetic Information Processing	Folding, sorting and degradation	comp212709_c0_seq1|m.18516	K12590	RRP46, EXOSC5	exosome complex component RRP46	Exosome complex exonuclease RRP46 homolog
Genetic Information Processing	Folding, sorting and degradation	comp225637_c0_seq1|m.4290	K12599	SKI2, SKIV2L	antiviral helicase SKI2 [EC:3.6.4.-]	Putative ATP-dependent RNA helicase C550.03c
Genetic Information Processing	Folding, sorting and degradation	comp213536_c0_seq1|m.11767	K12626	LSM7	U6 snRNA-associated Sm-like protein LSm7	Sm-like protein LSM7 {ECO:0000305}
Genetic Information Processing	Replication and repair	comp221243_c0_seq1|m.16513	K10755	RFC2_4	replication factor C subunit 2/4	Replication factor C subunit 2
Genetic Information Processing	Replication and repair	comp196526_c0_seq1|m.16628	K10745	RNASEH2C	ribonuclease H2 subunit C	Ribonuclease H2 subunit C
Genetic Information Processing	Replication and repair	comp227002_c2_seq2|m.2410	K10798	PARP	poly [ADP-ribose] polymerase [EC:2.4.2.30]	Poly [ADP-ribose] polymerase 2-A
Genetic Information Processing	Replication and repair	comp226632_c1_seq1|m.2699	K08737	MSH6	DNA mismatch repair protein MSH6	DNA mismatch repair protein Msh6
Environmental Information Processing	Membrane transport	comp226501_c0_seq4|m.4851	K05662	ABCB7	ATP-binding cassette, subfamily B (MDR/TAP), member 7	ABC transporter B family member 25, mitochondrial
Environmental Information Processing	Membrane transport	comp195945_c0_seq1|m.9897	K05678	ABCD4, PXMP1L	ATP-binding cassette, subfamily D (ALD), member 4	ATP-binding cassette sub-family D member 4
Environmental Information Processing	Membrane transport	comp221355_c0_seq1|m.15184	K03217	yidC, spoIIIJ, OXA1, ccfA	YidC/Oxa1 family membrane protein insertase	Mitochondrial inner membrane protein OXA1L
Environmental Information Processing	Signal transduction	comp225970_c0_seq1|m.9781	K01113	phoD	alkaline phosphatase D [EC:3.1.3.1]	Cytosolic phospholipase A2 zeta
Environmental Information Processing	Signal transduction	comp162968_c0_seq1|m.20041	K00413	CYC1, CYT1, petC	ubiquinol-cytochrome c reductase cytochrome c1 subunit	Cytochrome c1-2, heme protein, mitochondrial
Environmental Information Processing	Signal transduction	comp195983_c0_seq1|m.15263	K01179	E3.2.1.4	endoglucanase [EC:3.2.1.4]	Endoglucanase
Environmental Information Processing	Signal transduction	comp183378_c0_seq1|m.18347	K03099	SOS	son of sevenless	Ras guanine nucleotide exchange factor A
Environmental Information Processing	Signal transduction	comp226215_c0_seq1|m.6248	K03099	SOS	son of sevenless	Ras guanine nucleotide exchange factor J
Environmental Information Processing	Signal transduction	comp229531_c0_seq1|m.5884	K03099	SOS	son of sevenless	Ras guanine nucleotide exchange factor I
Environmental Information Processing	Signal transduction	comp157998_c0_seq1|m.23048	K02183	CALM	calmodulin	Calmodulin
Environmental Information Processing	Signal transduction	comp159938_c0_seq1|m.22219	K02183	CALM	calmodulin	Calmodulin-like protein 3
Environmental Information Processing	Signal transduction	comp163745_c0_seq1|m.19696	K02183	CALM	calmodulin	Calmodulin
Environmental Information Processing	Signal transduction	comp227469_c0_seq1|m.21522	K02183	CALM	calmodulin	Calmodulin
Environmental Information Processing	Signal transduction	comp227599_c0_seq1|m.22299	K02183	CALM	calmodulin	Calmodulin
Environmental Information Processing	Signal transduction	comp227792_c0_seq1|m.21772	K02183	CALM	calmodulin	Calmodulin
Environmental Information Processing	Signal transduction	comp195982_c0_seq1|m.21860	K07827	KRAS, KRAS2	GTPase KRas	Ras-like protein rasD
Environmental Information Processing	Signal transduction	comp218656_c0_seq1|m.2165	K08052	NF1	neurofibromin 1	Neurofibromin
Environmental Information Processing	Signal transduction	comp222730_c0_seq1|m.7436	K17630	RASA4, CAPRI	Ras GTPase-activating protein 4	MOB kinase activator 3A
Environmental Information Processing	Signal transduction	comp171296_c0_seq1|m.18245	K04392	RAC1	Ras-related C3 botulinum toxin substrate 1	Rac-like GTP-binding protein 5
Environmental Information Processing	Signal transduction	comp227604_c0_seq1|m.21049	K04392	RAC1	Ras-related C3 botulinum toxin substrate 1	Rho-related protein racB
Environmental Information Processing	Signal transduction	comp171446_c0_seq1|m.22854	K04513	RHOA	Ras homolog gene family, member A	Ras-like GTP-binding protein rhoA
Environmental Information Processing	Signal transduction	comp224697_c0_seq1|m.11706	K04368	MAP2K1, MEK1	mitogen-activated protein kinase kinase 1 [EC:2.7.12.2]	Serine/threonine-protein kinase sid1
Environmental Information Processing	Signal transduction	comp227897_c0_seq1|m.22462	K01047	PLA2G, SPLA2	secretory phospholipase A2 [EC:3.1.1.4]	Group XIIA secretory phospholipase A2
Environmental Information Processing	Signal transduction	comp227270_c0_seq1|m.18981	K04353	RAP1A	Ras-related protein Rap-1A	Ras-related protein Rap-1
Environmental Information Processing	Signal transduction	comp212972_c0_seq1|m.21329	K04393	CDC42	cell division control protein 42	Cdc42 homolog
Environmental Information Processing	Signal transduction	comp152001_c0_seq1|m.19574	K02677	PRKCA	classical protein kinase C alpha type [EC:2.7.11.13]	Protein kinase C
Environmental Information Processing	Signal transduction	comp218021_c0_seq1|m.16593	K02677	PRKCA	classical protein kinase C alpha type [EC:2.7.11.13]	Protein kinase C-like 2
Environmental Information Processing	Signal transduction	comp222653_c0_seq1|m.14430	K07941	ARF6	ADP-ribosylation factor 6	ADP-ribosylation factor 6
Environmental Information Processing	Signal transduction	comp147313_c0_seq1|m.12921	K04630	GNAI	guanine nucleotide-binding protein G(i) subunit alpha	Guanine nucleotide-binding protein G(i) subunit alpha-1
Environmental Information Processing	Signal transduction	comp196240_c0_seq1|m.14125	K04534	GNAO, G-ALPHA-O	guanine nucleotide-binding protein G(o) subunit alpha	Guanine nucleotide-binding protein G(t) subunit alpha-2
Environmental Information Processing	Signal transduction	comp195999_c0_seq1|m.22088	K05759	PFN	profilin	Profilin
Environmental Information Processing	Signal transduction	comp214656_c0_seq1|m.15573	K05759	PFN	profilin	Protein Dr1 homolog
Environmental Information Processing	Signal transduction	comp218634_c0_seq1|m.16296	K05692	ACTB_G1	actin beta/gamma 1	Actin-3
Environmental Information Processing	Signal transduction	comp226089_c0_seq1|m.8998	K05692	ACTB_G1	actin beta/gamma 1	Actin-1
Environmental Information Processing	Signal transduction	comp226268_c0_seq1|m.15372	K05692	ACTB_G1	actin beta/gamma 1	Actin-1
Environmental Information Processing	Signal transduction	comp231871_c0_seq1|m.7713	K05692	ACTB_G1	actin beta/gamma 1	Actin, macronuclear
Environmental Information Processing	Signal transduction	comp168618_c0_seq1|m.20324	K06268	PPP3R, CNB	serine/threonine-protein phosphatase 2B regulatory subunit	Calcineurin B-like protein 6
Environmental Information Processing	Signal transduction	comp224072_c0_seq1|m.4688	K04437	FLNA	filamin	Gelation factor
Environmental Information Processing	Signal transduction	comp225419_c0_seq1|m.6693	K04437	FLNA	filamin	Ras-like protein 2
Environmental Information Processing	Signal transduction	comp222558_c0_seq3|m.12983	K04382	PPP2C	serine/threonine-protein phosphatase 2A catalytic subunit [EC:3.1.3.16]	Serine/threonine-protein phosphatase 2A catalytic subunit alpha isoform
Environmental Information Processing	Signal transduction	comp227322_c0_seq1|m.21308	K00940	ndk, NME	nucleoside-diphosphate kinase [EC:2.7.4.6]	Nucleoside diphosphate kinase {ECO:0000255|HAMAP-Rule:MF_00451}
Environmental Information Processing	Signal transduction	comp225526_c0_seq2|m.3631	K17686	copA, ctpA, ATP7	P-type Cu+ transporter [EC:7.2.2.8]	Copper-transporting ATPase RAN1
Environmental Information Processing	Signal transduction	comp225499_c2_seq2|m.6769	K20994	NOTCH2	Notch 2	Tenascin-X
Environmental Information Processing	Signal transduction	comp146687_c0_seq1|m.11379	K06685	MOB1, Mats	MOB kinase activator 1	MOB kinase activator-like 1
Environmental Information Processing	Signal transduction	comp196885_c0_seq1|m.19468	K06685	MOB1, Mats	MOB kinase activator 1	MOB kinase activator-like 1 homolog B
Environmental Information Processing	Signal transduction	comp228221_c0_seq1|m.19438	K06685	MOB1, Mats	MOB kinase activator 1	MOB kinase activator 3B
Environmental Information Processing	Signal transduction	comp220270_c0_seq1|m.12642	K04718	SPHK	sphingosine kinase [EC:2.7.1.91]	Sphingoid long chain base kinase 4
Environmental Information Processing	Signal transduction	comp226902_c0_seq5|m.1482	K04960	ITPR3	inositol 1,4,5-triphosphate receptor type 3	Inositol 1,4,5-trisphosphate receptor type 3
Environmental Information Processing	Signal transduction	comp227218_c0_seq1|m.19451	K02991	RP-S6e, RPS6	small subunit ribosomal protein S6e	40S ribosomal protein S6
Environmental Information Processing	Signal transduction	comp215809_c0_seq1|m.12989	K07198	PRKAA, AMPK	5'-AMP-activated protein kinase, catalytic alpha subunit [EC:2.7.11.11]	CBL-interacting protein kinase 23
Environmental Information Processing	Signal transduction	comp196899_c0_seq1|m.11743	K05399	LBP	lipopolysaccharide-binding protein	Lipopolysaccharide-binding protein
Environmental Information Processing	Signal transduction	comp217163_c0_seq1|m.16533	K03259	EIF4E	translation initiation factor 4E	Eukaryotic translation initiation factor 4E type 2
Environmental Information Processing	Signal transduction	comp225226_c0_seq1|m.5881	K00134	GAPDH, gapA	glyceraldehyde 3-phosphate dehydrogenase [EC:1.2.1.12]	.
Environmental Information Processing	Signal transduction	comp218594_c0_seq1|m.18989	K13303	SGK2	serum/glucocorticoid-regulated kinase 2 [EC:2.7.11.1]	Protein kinase 3
Environmental Information Processing	Signal transduction	comp218594_c1_seq1|m.14601	K13303	SGK2	serum/glucocorticoid-regulated kinase 2 [EC:2.7.11.1]	Protein kinase 3
Environmental Information Processing	Signal transduction	comp224763_c0_seq3|m.5626	K02206	CDK2	cyclin-dependent kinase 2 [EC:2.7.11.22]	Cyclin-dependent kinase 1
Environmental Information Processing	Signal transduction	comp168550_c0_seq1|m.16874	K20858	MCU	calcium uniporter protein, mitochondrial	Calcium uniporter protein, mitochondrial
Environmental Information Processing	Signal transduction	comp212141_c0_seq1|m.17676	K15040	VDAC2	voltage-dependent anion channel protein 2	Probable mitochondrial outer membrane protein porin
Environmental Information Processing	Signal transduction	comp196908_c0_seq1|m.19210	K05863	SLC25A4S, ANT	solute carrier family 25 (mitochondrial adenine nucleotide translocator), member 4/5/6/31	ADP,ATP carrier protein
Environmental Information Processing	Signal transduction	comp225815_c1_seq1|m.3734	K01099	INPP5B_F	inositol polyphosphate 5-phosphatase INPP5B/F [EC:3.1.3.36]	Type II inositol 1,4,5-trisphosphate 5-phosphatase
Environmental Information Processing	Signal transduction	comp217913_c0_seq1|m.16715	K00913	ITPK1	inositol-1,3,4-trisphosphate 5/6-kinase / inositol-tetrakisphosphate 1-kinase [EC:2.7.1.159 2.7.1.134]	Inositol-tetrakisphosphate 1-kinase
Environmental Information Processing	Signal transduction	comp196776_c0_seq1|m.9812	K07937	ARF1	ADP-ribosylation factor 1	ADP-ribosylation factor
Environmental Information Processing	Signal transduction	comp227630_c0_seq1|m.20152	K07937	ARF1	ADP-ribosylation factor 1	ADP-ribosylation factor 6
Environmental Information Processing	Signal transduction	comp212198_c0_seq1|m.13873	K04710	CERS	ceramide synthetase [EC:2.3.1.24]	LAG1 longevity assurance homolog 2
Environmental Information Processing	Signal transduction	comp219194_c0_seq1|m.13677	K12350	SMPD1, ASM	sphingomyelin phosphodiesterase [EC:3.1.4.12]	Sphingomyelin phosphodiesterase A
Environmental Information Processing	Signal transduction	comp224914_c0_seq1|m.10234	K00232	E1.3.3.6, ACOX1, ACOX3	acyl-CoA oxidase [EC:1.3.3.6]	Acyl-coenzyme A oxidase 3, peroxisomal
Environmental Information Processing	Signal transduction	comp223158_c0_seq1|m.5545	K01539	ATP1A	sodium/potassium-transporting ATPase subunit alpha [EC:7.2.2.13]	Sodium/potassium-transporting ATPase subunit alpha
Environmental Information Processing	Signal transduction	comp224665_c0_seq1|m.3620	K06240	LAMA3_5	laminin, alpha 3/5	Methylglutaconyl-CoA hydratase, mitochondrial
Environmental Information Processing	Signal transduction	comp230284_c0_seq1|m.5441	K09420	MYB, C-MYB	transcriptional activator Myb	Transcriptional activator Myb
Environmental Information Processing	Signal transduction	comp213536_c0_seq1|m.11766	K07297	ADIPOR	adiponectin receptor	Sm-like protein LSM7 {ECO:0000305}
Environmental Information Processing	Signal transduction	comp222581_c0_seq1|m.6528	K06627	CCNA	cyclin-A	Cyclin-A1-2
Environmental Information Processing	Signal transduction	comp219541_c0_seq1|m.11739	K00021	HMGCR	hydroxymethylglutaryl-CoA reductase (NADPH) [EC:1.1.1.34]	3-hydroxy-3-methylglutaryl-coenzyme A reductase 2
Environmental Information Processing	Signal transduction	comp352583_c0_seq1|m.21534	K07901	RAB8A, MEL	Ras-related protein Rab-8A	Ras-related protein Rab-18
Environmental Information Processing	Signal transduction	comp228341_c0_seq1|m.17080	K14004	SEC13	protein transport protein SEC13	Protein SEC13 homolog
Environmental Information Processing	Signaling molecules and interaction	comp224665_c0_seq1|m.3620	K06240	LAMA3_5	laminin, alpha 3/5	Methylglutaconyl-CoA hydratase, mitochondrial
Cellular Processes	Transport and catabolism	comp222653_c0_seq1|m.14430	K07941	ARF6	ADP-ribosylation factor 6	ADP-ribosylation factor 6
Cellular Processes	Transport and catabolism	comp221299_c0_seq1|m.5539	K11827	AP2S1	AP-2 complex subunit sigma-1	Hypoxia up-regulated protein 1
Cellular Processes	Transport and catabolism	comp227426_c0_seq1|m.15173	K05757	ARPC1A_B	actin related protein 2/3 complex, subunit 1A/1B	Actin-related protein 2/3 complex subunit 1A
Cellular Processes	Transport and catabolism	comp196967_c0_seq1|m.17162	K05758	ARPC2	actin related protein 2/3 complex, subunit 2	Actin-related protein 2/3 complex subunit 2
Cellular Processes	Transport and catabolism	comp213363_c0_seq1|m.18259	K05756	ARPC3	actin related protein 2/3 complex, subunit 3	Actin-related protein 2/3 complex subunit 3
Cellular Processes	Transport and catabolism	comp227455_c0_seq1|m.20745	K05755	ARPC4	actin related protein 2/3 complex, subunit 4	Actin-related protein 2/3 complex subunit 4
Cellular Processes	Transport and catabolism	comp227486_c0_seq1|m.23051	K05754	ARPC5	actin related protein 2/3 complex, subunit 5	Actin-related protein 2/3 complex subunit 5
Cellular Processes	Transport and catabolism	comp221515_c0_seq2|m.13221	K19475	WIPF	WAS/WASL-interacting protein	.
Cellular Processes	Transport and catabolism	comp162795_c0_seq1|m.16985	K10364	CAPZA	capping protein (actin filament) muscle Z-line, alpha	F-actin-capping protein subunit alpha
Cellular Processes	Transport and catabolism	comp197030_c0_seq1|m.16483	K10365	CAPZB	capping protein (actin filament) muscle Z-line, beta	F-actin-capping protein subunit beta
Cellular Processes	Transport and catabolism	comp189826_c0_seq1|m.23851	K18467	VPS29	vacuolar protein sorting-associated protein 29	Vacuolar protein sorting-associated protein 29
Cellular Processes	Transport and catabolism	comp225000_c0_seq1|m.5930	K11839	USP8, UBP5	ubiquitin carboxyl-terminal hydrolase 8 [EC:3.4.19.12]	Ubiquitin carboxyl-terminal hydrolase 8
Cellular Processes	Transport and catabolism	comp220187_c0_seq1|m.14825	K17917	SNX1_2	sorting nexin-1/2	SOSS complex subunit B homolog
Cellular Processes	Transport and catabolism	comp220905_c1_seq1|m.13632	K17917	SNX1_2	sorting nexin-1/2	Sorting nexin-2
Cellular Processes	Transport and catabolism	comp171446_c0_seq1|m.22854	K04513	RHOA	Ras homolog gene family, member A	Ras-like GTP-binding protein rhoA
Cellular Processes	Transport and catabolism	comp352583_c0_seq1|m.21534	K07901	RAB8A, MEL	Ras-related protein Rab-8A	Ras-related protein Rab-18
Cellular Processes	Transport and catabolism	comp138597_c0_seq1|m.9804	K10396	KIF5	kinesin family member 5	.
Cellular Processes	Transport and catabolism	comp226444_c0_seq1|m.2867	K10396	KIF5	kinesin family member 5	Centromere-associated protein E
Cellular Processes	Transport and catabolism	comp212972_c0_seq1|m.21329	K04393	CDC42	cell division control protein 42	Cdc42 homolog
Cellular Processes	Transport and catabolism	comp228224_c0_seq1|m.18760	K12486	SMAP	stromal membrane-associated protein	Probable ADP-ribosylation factor GTPase-activating protein AGD5
Cellular Processes	Transport and catabolism	comp196776_c0_seq1|m.9812	K07937	ARF1	ADP-ribosylation factor 1	ADP-ribosylation factor
Cellular Processes	Transport and catabolism	comp227630_c0_seq1|m.20152	K07937	ARF1	ADP-ribosylation factor 1	ADP-ribosylation factor 6
Cellular Processes	Transport and catabolism	comp218634_c0_seq1|m.16296	K05692	ACTB_G1	actin beta/gamma 1	Actin-3
Cellular Processes	Transport and catabolism	comp226089_c0_seq1|m.8998	K05692	ACTB_G1	actin beta/gamma 1	Actin-1
Cellular Processes	Transport and catabolism	comp226268_c0_seq1|m.15372	K05692	ACTB_G1	actin beta/gamma 1	Actin-1
Cellular Processes	Transport and catabolism	comp231871_c0_seq1|m.7713	K05692	ACTB_G1	actin beta/gamma 1	Actin, macronuclear
Cellular Processes	Transport and catabolism	comp214642_c0_seq1|m.13329	K10956	SEC61A	protein transport protein SEC61 subunit alpha	Protein transport protein Sec61 subunit alpha
Cellular Processes	Transport and catabolism	comp171296_c0_seq1|m.18245	K04392	RAC1	Ras-related C3 botulinum toxin substrate 1	Rac-like GTP-binding protein 5
Cellular Processes	Transport and catabolism	comp227604_c0_seq1|m.21049	K04392	RAC1	Ras-related C3 botulinum toxin substrate 1	Rho-related protein racB
Cellular Processes	Transport and catabolism	comp213637_c0_seq2|m.10203	K01363	CTSB	cathepsin B [EC:3.4.22.1]	Cathepsin B-like CP2
Cellular Processes	Transport and catabolism	comp221600_c0_seq1|m.27313	K01363	CTSB	cathepsin B [EC:3.4.22.1]	Cathepsin B-like CP1
Cellular Processes	Transport and catabolism	comp224445_c1_seq4|m.9886	K01363	CTSB	cathepsin B [EC:3.4.22.1]	Cathepsin B-like CP3
Cellular Processes	Transport and catabolism	comp196035_c0_seq1|m.29073	K01373	CTSF	cathepsin F [EC:3.4.22.41]	Cysteine proteinase 1
Cellular Processes	Transport and catabolism	comp196035_c1_seq1|m.18909	K01373	CTSF	cathepsin F [EC:3.4.22.41]	Cysteine proteinase 1
Cellular Processes	Transport and catabolism	comp217656_c0_seq1|m.16225	K01373	CTSF	cathepsin F [EC:3.4.22.41]	Cysteine proteinase 15A
Cellular Processes	Transport and catabolism	comp223190_c0_seq1|m.3647	K01192	E3.2.1.25, MANBA, manB	beta-mannosidase [EC:3.2.1.25]	Beta-mannosidase
Cellular Processes	Transport and catabolism	comp221279_c0_seq1|m.15752	K01052	LIPA	lysosomal acid lipase/cholesteryl ester hydrolase [EC:3.1.1.13]	Gastric triacylglycerol lipase
Cellular Processes	Transport and catabolism	comp222844_c0_seq1|m.13555	K14379	ACP5	tartrate-resistant acid phosphatase type 5 [EC:3.1.3.2]	Tartrate-resistant acid phosphatase type 5
Cellular Processes	Transport and catabolism	comp219194_c0_seq1|m.13677	K12350	SMPD1, ASM	sphingomyelin phosphodiesterase [EC:3.1.4.12]	Sphingomyelin phosphodiesterase A
Cellular Processes	Transport and catabolism	comp218792_c0_seq1|m.16175	K01074	PPT	palmitoyl-protein thioesterase [EC:3.1.2.22]	Lysosomal thioesterase PPT2-B
Cellular Processes	Transport and catabolism	comp234133_c0_seq1|m.13731	K12389	BTS, CLN3	battenin	Battenin
Cellular Processes	Transport and catabolism	comp226626_c0_seq1|m.2666	K13350	PXMP4, PMP24	peroxisomal membrane protein 4	Probable ATP-dependent RNA helicase DHX35
Cellular Processes	Transport and catabolism	comp218814_c0_seq1|m.16063	K13354	SLC25A17, PMP34	solute carrier family 25 (peroxisomal adenine nucleotide transporter), member 17	Peroxisomal membrane protein PMP34
Cellular Processes	Transport and catabolism	comp224914_c0_seq1|m.10234	K00232	E1.3.3.6, ACOX1, ACOX3	acyl-CoA oxidase [EC:1.3.3.6]	Acyl-coenzyme A oxidase 3, peroxisomal
Cellular Processes	Transport and catabolism	comp195945_c0_seq1|m.9897	K05678	ABCD4, PXMP1L	ATP-binding cassette, subfamily D (ALD), member 4	ATP-binding cassette sub-family D member 4
Cellular Processes	Transport and catabolism	comp213999_c0_seq1|m.9370	K01897	ACSL, fadD	long-chain acyl-CoA synthetase [EC:6.2.1.3]	Long chain acyl-CoA synthetase 8
Cellular Processes	Transport and catabolism	comp218660_c0_seq1|m.8539	K00649	GNPAT	glyceronephosphate O-acyltransferase [EC:2.3.1.42]	Dihydroxyacetone phosphate acyltransferase
Cellular Processes	Transport and catabolism	comp216372_c0_seq1|m.10210	K00803	AGPS, agpS	alkyldihydroxyacetonephosphate synthase [EC:2.5.1.26]	Alkyldihydroxyacetonephosphate synthase, peroxisomal
Cellular Processes	Transport and catabolism	comp221618_c0_seq1|m.14691	K04565	SOD1	superoxide dismutase, Cu-Zn family [EC:1.15.1.1]	Superoxide dismutase [Cu-Zn]
Cellular Processes	Transport and catabolism	comp195982_c0_seq1|m.21860	K07827	KRAS, KRAS2	GTPase KRas	Ras-like protein rasD
Cellular Processes	Transport and catabolism	comp224697_c0_seq1|m.11706	K04368	MAP2K1, MEK1	mitogen-activated protein kinase kinase 1 [EC:2.7.12.2]	Serine/threonine-protein kinase sid1
Cellular Processes	Transport and catabolism	comp222558_c0_seq3|m.12983	K04382	PPP2C	serine/threonine-protein phosphatase 2A catalytic subunit [EC:3.1.3.16]	Serine/threonine-protein phosphatase 2A catalytic subunit alpha isoform
Cellular Processes	Transport and catabolism	comp215809_c0_seq1|m.12989	K07198	PRKAA, AMPK	5'-AMP-activated protein kinase, catalytic alpha subunit [EC:2.7.11.11]	CBL-interacting protein kinase 23
Cellular Processes	Transport and catabolism	comp221763_c0_seq2|m.12862	K17888	ATG10L, ATG10	ubiquitin-like-conjugating enzyme ATG10	Peroxisome biogenesis protein 7
Cellular Processes	Transport and catabolism	comp230286_c0_seq1|m.7552	K12761	SNF1	carbon catabolite-derepressing protein kinase [EC:2.7.11.1]	Probable serine/threonine-protein kinase DDB_G0275165
Cellular Processes	Transport and catabolism	comp196684_c1_seq1|m.17017	K17260	ACTR2, ARP2	actin-related protein 2	Actin-related protein 2
Cellular Processes	Transport and catabolism	comp227431_c0_seq1|m.13105	K18584	ACTR3, ARP3	actin-related protein 3	Actin-related protein 3
Cellular Processes	Transport and catabolism	comp223572_c0_seq1|m.18531	K06027	NSF, SEC18	vesicle-fusing ATPase [EC:3.6.4.6]	Vesicle-fusing ATPase
Cellular Processes	Transport and catabolism	comp223572_c1_seq2|m.13397	K06027	NSF, SEC18	vesicle-fusing ATPase [EC:3.6.4.6]	Vesicular-fusion protein sec18
Cellular Processes	Transport and catabolism	comp152001_c0_seq1|m.19574	K02677	PRKCA	classical protein kinase C alpha type [EC:2.7.11.13]	Protein kinase C
Cellular Processes	Transport and catabolism	comp218021_c0_seq1|m.16593	K02677	PRKCA	classical protein kinase C alpha type [EC:2.7.11.13]	Protein kinase C-like 2
Cellular Processes	Cell growth and death	comp224763_c0_seq3|m.5626	K02206	CDK2	cyclin-dependent kinase 2 [EC:2.7.11.22]	Cyclin-dependent kinase 1
Cellular Processes	Cell growth and death	comp222581_c0_seq1|m.6528	K06627	CCNA	cyclin-A	Cyclin-A1-2
Cellular Processes	Cell growth and death	comp220466_c0_seq1|m.6617	K06632	WEE1	wee1-like protein kinase [EC:2.7.11.1]	Wee1-like protein kinase 1-B
Cellular Processes	Cell growth and death	comp219547_c0_seq1|m.6522	K06670	SCC1, MCD1, RAD21	cohesin complex subunit SCC1	Double-strand-break repair protein rad21 homolog
Cellular Processes	Cell growth and death	comp139771_c0_seq1|m.20173	K02537	MAD2	mitotic spindle assembly checkpoint protein MAD2	Mitotic spindle assembly checkpoint protein MAD2A
Cellular Processes	Cell growth and death	comp222558_c0_seq3|m.12983	K04382	PPP2C	serine/threonine-protein phosphatase 2A catalytic subunit [EC:3.1.3.16]	Serine/threonine-protein phosphatase 2A catalytic subunit alpha isoform
Cellular Processes	Cell growth and death	comp146687_c0_seq1|m.11379	K06685	MOB1, Mats	MOB kinase activator 1	MOB kinase activator-like 1
Cellular Processes	Cell growth and death	comp196885_c0_seq1|m.19468	K06685	MOB1, Mats	MOB kinase activator 1	MOB kinase activator-like 1 homolog B
Cellular Processes	Cell growth and death	comp228221_c0_seq1|m.19438	K06685	MOB1, Mats	MOB kinase activator 1	MOB kinase activator 3B
Cellular Processes	Cell growth and death	comp219431_c0_seq1|m.18605	K02219	CKS1	cyclin-dependent kinase regulatory subunit CKS1	Probable cyclin-dependent kinases regulatory subunit
Cellular Processes	Cell growth and death	comp230286_c0_seq1|m.7552	K12761	SNF1	carbon catabolite-derepressing protein kinase [EC:2.7.11.1]	Probable serine/threonine-protein kinase DDB_G0275165
Cellular Processes	Cell growth and death	comp147313_c0_seq1|m.12921	K04630	GNAI	guanine nucleotide-binding protein G(i) subunit alpha	Guanine nucleotide-binding protein G(i) subunit alpha-1
Cellular Processes	Cell growth and death	comp195982_c0_seq1|m.21860	K07827	KRAS, KRAS2	GTPase KRas	Ras-like protein rasD
Cellular Processes	Cell growth and death	comp224697_c0_seq1|m.11706	K04368	MAP2K1, MEK1	mitogen-activated protein kinase kinase 1 [EC:2.7.12.2]	Serine/threonine-protein kinase sid1
Cellular Processes	Cell growth and death	comp226902_c0_seq5|m.1482	K04960	ITPR3	inositol 1,4,5-triphosphate receptor type 3	Inositol 1,4,5-trisphosphate receptor type 3
Cellular Processes	Cell growth and death	comp157998_c0_seq1|m.23048	K02183	CALM	calmodulin	Calmodulin
Cellular Processes	Cell growth and death	comp159938_c0_seq1|m.22219	K02183	CALM	calmodulin	Calmodulin-like protein 3
Cellular Processes	Cell growth and death	comp163745_c0_seq1|m.19696	K02183	CALM	calmodulin	Calmodulin
Cellular Processes	Cell growth and death	comp227469_c0_seq1|m.21522	K02183	CALM	calmodulin	Calmodulin
Cellular Processes	Cell growth and death	comp227599_c0_seq1|m.22299	K02183	CALM	calmodulin	Calmodulin
Cellular Processes	Cell growth and death	comp227792_c0_seq1|m.21772	K02183	CALM	calmodulin	Calmodulin
Cellular Processes	Cell growth and death	comp168618_c0_seq1|m.20324	K06268	PPP3R, CNB	serine/threonine-protein phosphatase 2B regulatory subunit	Calcineurin B-like protein 6
Cellular Processes	Cell growth and death	comp218634_c0_seq1|m.16296	K05692	ACTB_G1	actin beta/gamma 1	Actin-3
Cellular Processes	Cell growth and death	comp226089_c0_seq1|m.8998	K05692	ACTB_G1	actin beta/gamma 1	Actin-1
Cellular Processes	Cell growth and death	comp226268_c0_seq1|m.15372	K05692	ACTB_G1	actin beta/gamma 1	Actin-1
Cellular Processes	Cell growth and death	comp231871_c0_seq1|m.7713	K05692	ACTB_G1	actin beta/gamma 1	Actin, macronuclear
Cellular Processes	Cell growth and death	comp227002_c2_seq2|m.2410	K10798	PARP	poly [ADP-ribose] polymerase [EC:2.4.2.30]	Poly [ADP-ribose] polymerase 2-A
Cellular Processes	Cell growth and death	comp213637_c0_seq2|m.10203	K01363	CTSB	cathepsin B [EC:3.4.22.1]	Cathepsin B-like CP2
Cellular Processes	Cell growth and death	comp221600_c0_seq1|m.27313	K01363	CTSB	cathepsin B [EC:3.4.22.1]	Cathepsin B-like CP1
Cellular Processes	Cell growth and death	comp224445_c1_seq4|m.9886	K01363	CTSB	cathepsin B [EC:3.4.22.1]	Cathepsin B-like CP3
Cellular Processes	Cell growth and death	comp196035_c0_seq1|m.29073	K01373	CTSF	cathepsin F [EC:3.4.22.41]	Cysteine proteinase 1
Cellular Processes	Cell growth and death	comp196035_c1_seq1|m.18909	K01373	CTSF	cathepsin F [EC:3.4.22.41]	Cysteine proteinase 1
Cellular Processes	Cell growth and death	comp217656_c0_seq1|m.16225	K01373	CTSF	cathepsin F [EC:3.4.22.41]	Cysteine proteinase 15A
Cellular Processes	Cell growth and death	comp213999_c0_seq1|m.9370	K01897	ACSL, fadD	long-chain acyl-CoA synthetase [EC:6.2.1.3]	Long chain acyl-CoA synthetase 8
Cellular Processes	Cell growth and death	comp227944_c0_seq1|m.19491	K00522	FTH1	ferritin heavy chain [EC:1.16.3.2]	Ferritin-2, chloroplastic
Cellular Processes	Cell growth and death	comp212141_c0_seq1|m.17676	K15040	VDAC2	voltage-dependent anion channel protein 2	Probable mitochondrial outer membrane protein porin
Cellular Processes	Cell growth and death	comp196908_c0_seq1|m.19210	K05863	SLC25A4S, ANT	solute carrier family 25 (mitochondrial adenine nucleotide translocator), member 4/5/6/31	ADP,ATP carrier protein
Cellular Processes	Cell growth and death	comp227357_c0_seq1|m.12512	K00261	GLUD1_2, gdhA	glutamate dehydrogenase (NAD(P)+) [EC:1.4.1.3]	Glutamate dehydrogenase, mitochondrial
Cellular Processes	Cell growth and death	comp219194_c0_seq1|m.13677	K12350	SMPD1, ASM	sphingomyelin phosphodiesterase [EC:3.1.4.12]	Sphingomyelin phosphodiesterase A
Cellular Processes	Cell growth and death	comp222709_c0_seq1|m.3723	K10752	RBBP4, HAT2, CAF1, MIS16	histone-binding protein RBBP4	Histone-binding protein RBBP4
Cellular Processes	Cell growth and death	comp168550_c0_seq1|m.16874	K20858	MCU	calcium uniporter protein, mitochondrial	Calcium uniporter protein, mitochondrial
Cellular Processes	Cellular community - eukaryotes	comp224665_c0_seq1|m.3620	K06240	LAMA3_5	laminin, alpha 3/5	Methylglutaconyl-CoA hydratase, mitochondrial
Cellular Processes	Cellular community - eukaryotes	comp171446_c0_seq1|m.22854	K04513	RHOA	Ras homolog gene family, member A	Ras-like GTP-binding protein rhoA
Cellular Processes	Cellular community - eukaryotes	comp225539_c0_seq1|m.2483	K05740	DIAPH1	diaphanous 1	DNA mismatch repair protein MutS {ECO:0000255|HAMAP-Rule:MF_00096}
Cellular Processes	Cellular community - eukaryotes	comp218634_c0_seq1|m.16296	K05692	ACTB_G1	actin beta/gamma 1	Actin-3
Cellular Processes	Cellular community - eukaryotes	comp226089_c0_seq1|m.8998	K05692	ACTB_G1	actin beta/gamma 1	Actin-1
Cellular Processes	Cellular community - eukaryotes	comp226268_c0_seq1|m.15372	K05692	ACTB_G1	actin beta/gamma 1	Actin-1
Cellular Processes	Cellular community - eukaryotes	comp231871_c0_seq1|m.7713	K05692	ACTB_G1	actin beta/gamma 1	Actin, macronuclear
Cellular Processes	Cellular community - eukaryotes	comp220644_c0_seq1|m.7627	K05699	ACTN1_4	actinin alpha 1/4	Alpha-actinin A
Cellular Processes	Cellular community - eukaryotes	comp224072_c0_seq1|m.4688	K04437	FLNA	filamin	Gelation factor
Cellular Processes	Cellular community - eukaryotes	comp225419_c0_seq1|m.6693	K04437	FLNA	filamin	Ras-like protein 2
Cellular Processes	Cellular community - eukaryotes	comp152001_c0_seq1|m.19574	K02677	PRKCA	classical protein kinase C alpha type [EC:2.7.11.13]	Protein kinase C
Cellular Processes	Cellular community - eukaryotes	comp218021_c0_seq1|m.16593	K02677	PRKCA	classical protein kinase C alpha type [EC:2.7.11.13]	Protein kinase C-like 2
Cellular Processes	Cellular community - eukaryotes	comp171296_c0_seq1|m.18245	K04392	RAC1	Ras-related C3 botulinum toxin substrate 1	Rac-like GTP-binding protein 5
Cellular Processes	Cellular community - eukaryotes	comp227604_c0_seq1|m.21049	K04392	RAC1	Ras-related C3 botulinum toxin substrate 1	Rho-related protein racB
Cellular Processes	Cellular community - eukaryotes	comp212972_c0_seq1|m.21329	K04393	CDC42	cell division control protein 42	Cdc42 homolog
Cellular Processes	Cellular community - eukaryotes	comp227270_c0_seq1|m.18981	K04353	RAP1A	Ras-related protein Rap-1A	Ras-related protein Rap-1
Cellular Processes	Cellular community - eukaryotes	comp183378_c0_seq1|m.18347	K03099	SOS	son of sevenless	Ras guanine nucleotide exchange factor A
Cellular Processes	Cellular community - eukaryotes	comp226215_c0_seq1|m.6248	K03099	SOS	son of sevenless	Ras guanine nucleotide exchange factor J
Cellular Processes	Cellular community - eukaryotes	comp229531_c0_seq1|m.5884	K03099	SOS	son of sevenless	Ras guanine nucleotide exchange factor I
Cellular Processes	Cellular community - eukaryotes	comp224697_c0_seq1|m.11706	K04368	MAP2K1, MEK1	mitogen-activated protein kinase kinase 1 [EC:2.7.12.2]	Serine/threonine-protein kinase sid1
Cellular Processes	Cellular community - eukaryotes	comp221757_c1_seq4|m.11694	K05748	WASF2	WAS protein family, member 2	.
Cellular Processes	Cellular community - eukaryotes	comp222558_c0_seq3|m.12983	K04382	PPP2C	serine/threonine-protein phosphatase 2A catalytic subunit [EC:3.1.3.16]	Serine/threonine-protein phosphatase 2A catalytic subunit alpha isoform
Cellular Processes	Cellular community - eukaryotes	comp196684_c1_seq1|m.17017	K17260	ACTR2, ARP2	actin-related protein 2	Actin-related protein 2
Cellular Processes	Cellular community - eukaryotes	comp227431_c0_seq1|m.13105	K18584	ACTR3, ARP3	actin-related protein 3	Actin-related protein 3
Cellular Processes	Cellular community - eukaryotes	comp215809_c0_seq1|m.12989	K07198	PRKAA, AMPK	5'-AMP-activated protein kinase, catalytic alpha subunit [EC:2.7.11.11]	CBL-interacting protein kinase 23
Cellular Processes	Cellular community - eukaryotes	comp224888_c0_seq1|m.3961	K10352	MYH	myosin heavy chain	Myosin heavy chain, non-muscle
Cellular Processes	Cellular community - eukaryotes	comp226013_c0_seq2|m.5781	K10352	MYH	myosin heavy chain	Myosin-2 heavy chain
Cellular Processes	Cellular community - eukaryotes	comp226013_c1_seq1|m.7265	K10352	MYH	myosin heavy chain	Myosin-9
Cellular Processes	Cellular community - eukaryotes	comp226013_c2_seq1|m.7347	K10352	MYH	myosin heavy chain	.
Cellular Processes	Cellular community - eukaryotes	comp232267_c0_seq1|m.7465	K10352	MYH	myosin heavy chain	Myosin-10
Cellular Processes	Cellular community - eukaryotes	comp352583_c0_seq1|m.21534	K07901	RAB8A, MEL	Ras-related protein Rab-8A	Ras-related protein Rab-18
Cellular Processes	Cellular community - eukaryotes	comp147313_c0_seq1|m.12921	K04630	GNAI	guanine nucleotide-binding protein G(i) subunit alpha	Guanine nucleotide-binding protein G(i) subunit alpha-1
Cellular Processes	Cellular community - eukaryotes	comp195982_c0_seq1|m.21860	K07827	KRAS, KRAS2	GTPase KRas	Ras-like protein rasD
Cellular Processes	Cellular community - eukaryotes	comp226902_c0_seq5|m.1482	K04960	ITPR3	inositol 1,4,5-triphosphate receptor type 3	Inositol 1,4,5-trisphosphate receptor type 3
Cellular Processes	Cellular community - prokaryotes	comp213999_c0_seq1|m.9370	K01897	ACSL, fadD	long-chain acyl-CoA synthetase [EC:6.2.1.3]	Long chain acyl-CoA synthetase 8
Cellular Processes	Cellular community - prokaryotes	comp221355_c0_seq1|m.15184	K03217	yidC, spoIIIJ, OXA1, ccfA	YidC/Oxa1 family membrane protein insertase	Mitochondrial inner membrane protein OXA1L
Cellular Processes	Cell motility	comp183378_c0_seq1|m.18347	K03099	SOS	son of sevenless	Ras guanine nucleotide exchange factor A
Cellular Processes	Cell motility	comp226215_c0_seq1|m.6248	K03099	SOS	son of sevenless	Ras guanine nucleotide exchange factor J
Cellular Processes	Cell motility	comp229531_c0_seq1|m.5884	K03099	SOS	son of sevenless	Ras guanine nucleotide exchange factor I
Cellular Processes	Cell motility	comp195982_c0_seq1|m.21860	K07827	KRAS, KRAS2	GTPase KRas	Ras-like protein rasD
Cellular Processes	Cell motility	comp224697_c0_seq1|m.11706	K04368	MAP2K1, MEK1	mitogen-activated protein kinase kinase 1 [EC:2.7.12.2]	Serine/threonine-protein kinase sid1
Cellular Processes	Cell motility	comp171446_c0_seq1|m.22854	K04513	RHOA	Ras homolog gene family, member A	Ras-like GTP-binding protein rhoA
Cellular Processes	Cell motility	comp171296_c0_seq1|m.18245	K04392	RAC1	Ras-related C3 botulinum toxin substrate 1	Rac-like GTP-binding protein 5
Cellular Processes	Cell motility	comp227604_c0_seq1|m.21049	K04392	RAC1	Ras-related C3 botulinum toxin substrate 1	Rho-related protein racB
Cellular Processes	Cell motility	comp212972_c0_seq1|m.21329	K04393	CDC42	cell division control protein 42	Cdc42 homolog
Cellular Processes	Cell motility	comp225539_c0_seq1|m.2483	K05740	DIAPH1	diaphanous 1	DNA mismatch repair protein MutS {ECO:0000255|HAMAP-Rule:MF_00096}
Cellular Processes	Cell motility	comp221757_c1_seq4|m.11694	K05748	WASF2	WAS protein family, member 2	.
Cellular Processes	Cell motility	comp157367_c0_seq1|m.3763	K05749	CYFIP	cytoplasmic FMR1 interacting protein	Protein pirA
Cellular Processes	Cell motility	comp221045_c2_seq1|m.24393	K05750	NCKAP1, NAP125	NCK-associated protein 1	.
Cellular Processes	Cell motility	comp227486_c0_seq1|m.23051	K05754	ARPC5	actin related protein 2/3 complex, subunit 5	Actin-related protein 2/3 complex subunit 5
Cellular Processes	Cell motility	comp227455_c0_seq1|m.20745	K05755	ARPC4	actin related protein 2/3 complex, subunit 4	Actin-related protein 2/3 complex subunit 4
Cellular Processes	Cell motility	comp213363_c0_seq1|m.18259	K05756	ARPC3	actin related protein 2/3 complex, subunit 3	Actin-related protein 2/3 complex subunit 3
Cellular Processes	Cell motility	comp227426_c0_seq1|m.15173	K05757	ARPC1A_B	actin related protein 2/3 complex, subunit 1A/1B	Actin-related protein 2/3 complex subunit 1A
Cellular Processes	Cell motility	comp196967_c0_seq1|m.17162	K05758	ARPC2	actin related protein 2/3 complex, subunit 2	Actin-related protein 2/3 complex subunit 2
Cellular Processes	Cell motility	comp218634_c0_seq1|m.16296	K05692	ACTB_G1	actin beta/gamma 1	Actin-3
Cellular Processes	Cell motility	comp226089_c0_seq1|m.8998	K05692	ACTB_G1	actin beta/gamma 1	Actin-1
Cellular Processes	Cell motility	comp226268_c0_seq1|m.15372	K05692	ACTB_G1	actin beta/gamma 1	Actin-1
Cellular Processes	Cell motility	comp231871_c0_seq1|m.7713	K05692	ACTB_G1	actin beta/gamma 1	Actin, macronuclear
Cellular Processes	Cell motility	comp195999_c0_seq1|m.22088	K05759	PFN	profilin	Profilin
Cellular Processes	Cell motility	comp214656_c0_seq1|m.15573	K05759	PFN	profilin	Protein Dr1 homolog
Cellular Processes	Cell motility	comp213994_c0_seq1|m.20419	K05765	CFL	cofilin	Cofilin
Cellular Processes	Cell motility	comp227188_c0_seq1|m.23341	K05765	CFL	cofilin	Actophorin
Cellular Processes	Cell motility	comp222424_c1_seq1|m.5741	K05767	IQGAP2_3	Ras GTPase-activating-like protein IQGAP2/3	Ras GTPase-activating-like protein rgaA
Cellular Processes	Cell motility	comp222424_c2_seq1|m.14866	K05767	IQGAP2_3	Ras GTPase-activating-like protein IQGAP2/3	Ras GTPase-activating-like protein rgaA
Cellular Processes	Cell motility	comp196362_c0_seq1|m.14162	K05768	GSN	gelsolin	Severin
Cellular Processes	Cell motility	comp221034_c0_seq2|m.9758	K05768	GSN	gelsolin	Severin
Cellular Processes	Cell motility	comp220644_c0_seq1|m.7627	K05699	ACTN1_4	actinin alpha 1/4	Alpha-actinin A
Organismal Systems	Immune system	comp171446_c0_seq1|m.22854	K04513	RHOA	Ras homolog gene family, member A	Ras-like GTP-binding protein rhoA
Organismal Systems	Immune system	comp226902_c0_seq5|m.1482	K04960	ITPR3	inositol 1,4,5-triphosphate receptor type 3	Inositol 1,4,5-trisphosphate receptor type 3
Organismal Systems	Immune system	comp227270_c0_seq1|m.18981	K04353	RAP1A	Ras-related protein Rap-1A	Ras-related protein Rap-1
Organismal Systems	Immune system	comp147313_c0_seq1|m.12921	K04630	GNAI	guanine nucleotide-binding protein G(i) subunit alpha	Guanine nucleotide-binding protein G(i) subunit alpha-1
Organismal Systems	Immune system	comp218634_c0_seq1|m.16296	K05692	ACTB_G1	actin beta/gamma 1	Actin-3
Organismal Systems	Immune system	comp226089_c0_seq1|m.8998	K05692	ACTB_G1	actin beta/gamma 1	Actin-1
Organismal Systems	Immune system	comp226268_c0_seq1|m.15372	K05692	ACTB_G1	actin beta/gamma 1	Actin-1
Organismal Systems	Immune system	comp231871_c0_seq1|m.7713	K05692	ACTB_G1	actin beta/gamma 1	Actin, macronuclear
Organismal Systems	Immune system	comp196899_c0_seq1|m.11743	K05399	LBP	lipopolysaccharide-binding protein	Lipopolysaccharide-binding protein
Organismal Systems	Immune system	comp171296_c0_seq1|m.18245	K04392	RAC1	Ras-related C3 botulinum toxin substrate 1	Rac-like GTP-binding protein 5
Organismal Systems	Immune system	comp227604_c0_seq1|m.21049	K04392	RAC1	Ras-related C3 botulinum toxin substrate 1	Rho-related protein racB
Organismal Systems	Immune system	comp224697_c0_seq1|m.11706	K04368	MAP2K1, MEK1	mitogen-activated protein kinase kinase 1 [EC:2.7.12.2]	Serine/threonine-protein kinase sid1
Organismal Systems	Immune system	comp225176_c0_seq1|m.6034	K10380	ANK	ankyrin	Putative ankyrin repeat protein RF_0381
Organismal Systems	Immune system	comp213637_c0_seq2|m.10203	K01363	CTSB	cathepsin B [EC:3.4.22.1]	Cathepsin B-like CP2
Organismal Systems	Immune system	comp221600_c0_seq1|m.27313	K01363	CTSB	cathepsin B [EC:3.4.22.1]	Cathepsin B-like CP1
Organismal Systems	Immune system	comp224445_c1_seq4|m.9886	K01363	CTSB	cathepsin B [EC:3.4.22.1]	Cathepsin B-like CP3
Organismal Systems	Immune system	comp212141_c0_seq1|m.17676	K15040	VDAC2	voltage-dependent anion channel protein 2	Probable mitochondrial outer membrane protein porin
Organismal Systems	Immune system	comp168550_c0_seq1|m.16874	K20858	MCU	calcium uniporter protein, mitochondrial	Calcium uniporter protein, mitochondrial
Organismal Systems	Immune system	comp212182_c0_seq1|m.21773	K03671	trxA	thioredoxin 1	Thioredoxin
Organismal Systems	Immune system	comp217851_c0_seq2|m.15567	K03671	trxA	thioredoxin 1	Thioredoxin-1
Organismal Systems	Immune system	comp228193_c0_seq1|m.18685	K03013	RPB5, POLR2E	DNA-directed RNA polymerases I, II, and III subunit RPABC1	DNA-directed RNA polymerases I, II, and III subunit RPABC1
Organismal Systems	Immune system	comp195982_c0_seq1|m.21860	K07827	KRAS, KRAS2	GTPase KRas	Ras-like protein rasD
Organismal Systems	Immune system	comp157998_c0_seq1|m.23048	K02183	CALM	calmodulin	Calmodulin
Organismal Systems	Immune system	comp159938_c0_seq1|m.22219	K02183	CALM	calmodulin	Calmodulin-like protein 3
Organismal Systems	Immune system	comp163745_c0_seq1|m.19696	K02183	CALM	calmodulin	Calmodulin
Organismal Systems	Immune system	comp227469_c0_seq1|m.21522	K02183	CALM	calmodulin	Calmodulin
Organismal Systems	Immune system	comp227599_c0_seq1|m.22299	K02183	CALM	calmodulin	Calmodulin
Organismal Systems	Immune system	comp227792_c0_seq1|m.21772	K02183	CALM	calmodulin	Calmodulin
Organismal Systems	Immune system	comp168618_c0_seq1|m.20324	K06268	PPP3R, CNB	serine/threonine-protein phosphatase 2B regulatory subunit	Calcineurin B-like protein 6
Organismal Systems	Immune system	comp183378_c0_seq1|m.18347	K03099	SOS	son of sevenless	Ras guanine nucleotide exchange factor A
Organismal Systems	Immune system	comp226215_c0_seq1|m.6248	K03099	SOS	son of sevenless	Ras guanine nucleotide exchange factor J
Organismal Systems	Immune system	comp229531_c0_seq1|m.5884	K03099	SOS	son of sevenless	Ras guanine nucleotide exchange factor I
Organismal Systems	Immune system	comp152001_c0_seq1|m.19574	K02677	PRKCA	classical protein kinase C alpha type [EC:2.7.11.13]	Protein kinase C
Organismal Systems	Immune system	comp218021_c0_seq1|m.16593	K02677	PRKCA	classical protein kinase C alpha type [EC:2.7.11.13]	Protein kinase C-like 2
Organismal Systems	Immune system	comp212972_c0_seq1|m.21329	K04393	CDC42	cell division control protein 42	Cdc42 homolog
Organismal Systems	Immune system	comp225499_c2_seq2|m.6769	K20994	NOTCH2	Notch 2	Tenascin-X
Organismal Systems	Immune system	comp220270_c0_seq1|m.12642	K04718	SPHK	sphingosine kinase [EC:2.7.1.91]	Sphingoid long chain base kinase 4
Organismal Systems	Immune system	comp196362_c0_seq1|m.14162	K05768	GSN	gelsolin	Severin
Organismal Systems	Immune system	comp221034_c0_seq2|m.9758	K05768	GSN	gelsolin	Severin
Organismal Systems	Immune system	comp227486_c0_seq1|m.23051	K05754	ARPC5	actin related protein 2/3 complex, subunit 5	Actin-related protein 2/3 complex subunit 5
Organismal Systems	Immune system	comp227455_c0_seq1|m.20745	K05755	ARPC4	actin related protein 2/3 complex, subunit 4	Actin-related protein 2/3 complex subunit 4
Organismal Systems	Immune system	comp213363_c0_seq1|m.18259	K05756	ARPC3	actin related protein 2/3 complex, subunit 3	Actin-related protein 2/3 complex subunit 3
Organismal Systems	Immune system	comp227426_c0_seq1|m.15173	K05757	ARPC1A_B	actin related protein 2/3 complex, subunit 1A/1B	Actin-related protein 2/3 complex subunit 1A
Organismal Systems	Immune system	comp196967_c0_seq1|m.17162	K05758	ARPC2	actin related protein 2/3 complex, subunit 2	Actin-related protein 2/3 complex subunit 2
Organismal Systems	Immune system	comp221757_c1_seq4|m.11694	K05748	WASF2	WAS protein family, member 2	.
Organismal Systems	Immune system	comp213994_c0_seq1|m.20419	K05765	CFL	cofilin	Cofilin
Organismal Systems	Immune system	comp227188_c0_seq1|m.23341	K05765	CFL	cofilin	Actophorin
Organismal Systems	Immune system	comp222653_c0_seq1|m.14430	K07941	ARF6	ADP-ribosylation factor 6	ADP-ribosylation factor 6
Organismal Systems	Immune system	comp220644_c0_seq1|m.7627	K05699	ACTN1_4	actinin alpha 1/4	Alpha-actinin A
Organismal Systems	Endocrine system	comp223158_c0_seq1|m.5545	K01539	ATP1A	sodium/potassium-transporting ATPase subunit alpha [EC:7.2.2.13]	Sodium/potassium-transporting ATPase subunit alpha
Organismal Systems	Endocrine system	comp226902_c0_seq5|m.1482	K04960	ITPR3	inositol 1,4,5-triphosphate receptor type 3	Inositol 1,4,5-trisphosphate receptor type 3
Organismal Systems	Endocrine system	comp152001_c0_seq1|m.19574	K02677	PRKCA	classical protein kinase C alpha type [EC:2.7.11.13]	Protein kinase C
Organismal Systems	Endocrine system	comp218021_c0_seq1|m.16593	K02677	PRKCA	classical protein kinase C alpha type [EC:2.7.11.13]	Protein kinase C-like 2
Organismal Systems	Endocrine system	comp157998_c0_seq1|m.23048	K02183	CALM	calmodulin	Calmodulin
Organismal Systems	Endocrine system	comp159938_c0_seq1|m.22219	K02183	CALM	calmodulin	Calmodulin-like protein 3
Organismal Systems	Endocrine system	comp163745_c0_seq1|m.19696	K02183	CALM	calmodulin	Calmodulin
Organismal Systems	Endocrine system	comp227469_c0_seq1|m.21522	K02183	CALM	calmodulin	Calmodulin
Organismal Systems	Endocrine system	comp227599_c0_seq1|m.22299	K02183	CALM	calmodulin	Calmodulin
Organismal Systems	Endocrine system	comp227792_c0_seq1|m.21772	K02183	CALM	calmodulin	Calmodulin
Organismal Systems	Endocrine system	comp215809_c0_seq1|m.12989	K07198	PRKAA, AMPK	5'-AMP-activated protein kinase, catalytic alpha subunit [EC:2.7.11.11]	CBL-interacting protein kinase 23
Organismal Systems	Endocrine system	comp227218_c0_seq1|m.19451	K02991	RP-S6e, RPS6	small subunit ribosomal protein S6e	40S ribosomal protein S6
Organismal Systems	Endocrine system	comp217163_c0_seq1|m.16533	K03259	EIF4E	translation initiation factor 4E	Eukaryotic translation initiation factor 4E type 2
Organismal Systems	Endocrine system	comp183378_c0_seq1|m.18347	K03099	SOS	son of sevenless	Ras guanine nucleotide exchange factor A
Organismal Systems	Endocrine system	comp226215_c0_seq1|m.6248	K03099	SOS	son of sevenless	Ras guanine nucleotide exchange factor J
Organismal Systems	Endocrine system	comp229531_c0_seq1|m.5884	K03099	SOS	son of sevenless	Ras guanine nucleotide exchange factor I
Organismal Systems	Endocrine system	comp195982_c0_seq1|m.21860	K07827	KRAS, KRAS2	GTPase KRas	Ras-like protein rasD
Organismal Systems	Endocrine system	comp224697_c0_seq1|m.11706	K04368	MAP2K1, MEK1	mitogen-activated protein kinase kinase 1 [EC:2.7.12.2]	Serine/threonine-protein kinase sid1
Organismal Systems	Endocrine system	comp216389_c0_seq1|m.21429	K15423	PPP4C	serine/threonine-protein phosphatase 4 catalytic subunit [EC:3.1.3.16]	Serine/threonine-protein phosphatase 4 catalytic subunit
Organismal Systems	Endocrine system	comp168618_c0_seq1|m.20324	K06268	PPP3R, CNB	serine/threonine-protein phosphatase 2B regulatory subunit	Calcineurin B-like protein 6
Organismal Systems	Endocrine system	comp219178_c0_seq1|m.15295	K01054	MGLL	acylglycerol lipase [EC:3.1.1.23]	Monoglyceride lipase
Organismal Systems	Endocrine system	comp147313_c0_seq1|m.12921	K04630	GNAI	guanine nucleotide-binding protein G(i) subunit alpha	Guanine nucleotide-binding protein G(i) subunit alpha-1
Organismal Systems	Endocrine system	comp213999_c0_seq1|m.9370	K01897	ACSL, fadD	long-chain acyl-CoA synthetase [EC:6.2.1.3]	Long chain acyl-CoA synthetase 8
Organismal Systems	Endocrine system	comp213536_c0_seq1|m.11766	K07297	ADIPOR	adiponectin receptor	Sm-like protein LSM7 {ECO:0000305}
Organismal Systems	Endocrine system	comp227726_c0_seq1|m.9680	K01641	E2.3.3.10	hydroxymethylglutaryl-CoA synthase [EC:2.3.3.10]	Hydroxymethylglutaryl-CoA synthase
Organismal Systems	Endocrine system	comp224914_c0_seq1|m.10234	K00232	E1.3.3.6, ACOX1, ACOX3	acyl-CoA oxidase [EC:1.3.3.6]	Acyl-coenzyme A oxidase 3, peroxisomal
Organismal Systems	Endocrine system	comp222754_c0_seq1|m.8945	K08770	UBC	ubiquitin C	Polyubiquitin
Organismal Systems	Endocrine system	comp212972_c0_seq1|m.21329	K04393	CDC42	cell division control protein 42	Cdc42 homolog
Organismal Systems	Endocrine system	comp196240_c0_seq1|m.14125	K04534	GNAO, G-ALPHA-O	guanine nucleotide-binding protein G(o) subunit alpha	Guanine nucleotide-binding protein G(t) subunit alpha-2
Organismal Systems	Endocrine system	comp224763_c0_seq3|m.5626	K02206	CDK2	cyclin-dependent kinase 2 [EC:2.7.11.22]	Cyclin-dependent kinase 1
Organismal Systems	Endocrine system	comp222581_c0_seq1|m.6528	K06627	CCNA	cyclin-A	Cyclin-A1-2
Organismal Systems	Endocrine system	comp139771_c0_seq1|m.20173	K02537	MAD2	mitotic spindle assembly checkpoint protein MAD2	Mitotic spindle assembly checkpoint protein MAD2A
Organismal Systems	Endocrine system	comp218634_c0_seq1|m.16296	K05692	ACTB_G1	actin beta/gamma 1	Actin-3
Organismal Systems	Endocrine system	comp226089_c0_seq1|m.8998	K05692	ACTB_G1	actin beta/gamma 1	Actin-1
Organismal Systems	Endocrine system	comp226268_c0_seq1|m.15372	K05692	ACTB_G1	actin beta/gamma 1	Actin-1
Organismal Systems	Endocrine system	comp231871_c0_seq1|m.7713	K05692	ACTB_G1	actin beta/gamma 1	Actin, macronuclear
Organismal Systems	Endocrine system	comp171446_c0_seq1|m.22854	K04513	RHOA	Ras homolog gene family, member A	Ras-like GTP-binding protein rhoA
Organismal Systems	Endocrine system	comp226916_c3_seq1|m.7309	K09490	HSPA5, BIP	heat shock 70kDa protein 5	Heat shock 70 kDa protein C
Organismal Systems	Endocrine system	comp197051_c1_seq2|m.22797	K00432	gpx	glutathione peroxidase [EC:1.11.1.9]	Putative glutathione peroxidase 7, chloroplastic
Organismal Systems	Endocrine system	comp230203_c0_seq1|m.20301	K00432	gpx	glutathione peroxidase [EC:1.11.1.9]	Hydroperoxy fatty acid reductase gpx1
Organismal Systems	Endocrine system	comp225499_c2_seq2|m.6769	K20994	NOTCH2	Notch 2	Tenascin-X
Organismal Systems	Endocrine system	comp213637_c0_seq2|m.10203	K01363	CTSB	cathepsin B [EC:3.4.22.1]	Cathepsin B-like CP2
Organismal Systems	Endocrine system	comp221600_c0_seq1|m.27313	K01363	CTSB	cathepsin B [EC:3.4.22.1]	Cathepsin B-like CP1
Organismal Systems	Endocrine system	comp224445_c1_seq4|m.9886	K01363	CTSB	cathepsin B [EC:3.4.22.1]	Cathepsin B-like CP3
Organismal Systems	Circulatory system	comp162968_c0_seq1|m.20041	K00413	CYC1, CYT1, petC	ubiquinol-cytochrome c reductase cytochrome c1 subunit	Cytochrome c1-2, heme protein, mitochondrial
Organismal Systems	Circulatory system	comp223158_c0_seq1|m.5545	K01539	ATP1A	sodium/potassium-transporting ATPase subunit alpha [EC:7.2.2.13]	Sodium/potassium-transporting ATPase subunit alpha
Organismal Systems	Circulatory system	comp157998_c0_seq1|m.23048	K02183	CALM	calmodulin	Calmodulin
Organismal Systems	Circulatory system	comp159938_c0_seq1|m.22219	K02183	CALM	calmodulin	Calmodulin-like protein 3
Organismal Systems	Circulatory system	comp163745_c0_seq1|m.19696	K02183	CALM	calmodulin	Calmodulin
Organismal Systems	Circulatory system	comp227469_c0_seq1|m.21522	K02183	CALM	calmodulin	Calmodulin
Organismal Systems	Circulatory system	comp227599_c0_seq1|m.22299	K02183	CALM	calmodulin	Calmodulin
Organismal Systems	Circulatory system	comp227792_c0_seq1|m.21772	K02183	CALM	calmodulin	Calmodulin
Organismal Systems	Circulatory system	comp222558_c0_seq3|m.12983	K04382	PPP2C	serine/threonine-protein phosphatase 2A catalytic subunit [EC:3.1.3.16]	Serine/threonine-protein phosphatase 2A catalytic subunit alpha isoform
Organismal Systems	Circulatory system	comp152001_c0_seq1|m.19574	K02677	PRKCA	classical protein kinase C alpha type [EC:2.7.11.13]	Protein kinase C
Organismal Systems	Circulatory system	comp218021_c0_seq1|m.16593	K02677	PRKCA	classical protein kinase C alpha type [EC:2.7.11.13]	Protein kinase C-like 2
Organismal Systems	Circulatory system	comp147313_c0_seq1|m.12921	K04630	GNAI	guanine nucleotide-binding protein G(i) subunit alpha	Guanine nucleotide-binding protein G(i) subunit alpha-1
Organismal Systems	Circulatory system	comp227897_c0_seq1|m.22462	K01047	PLA2G, SPLA2	secretory phospholipase A2 [EC:3.1.1.4]	Group XIIA secretory phospholipase A2
Organismal Systems	Circulatory system	comp226902_c0_seq5|m.1482	K04960	ITPR3	inositol 1,4,5-triphosphate receptor type 3	Inositol 1,4,5-trisphosphate receptor type 3
Organismal Systems	Circulatory system	comp224697_c0_seq1|m.11706	K04368	MAP2K1, MEK1	mitogen-activated protein kinase kinase 1 [EC:2.7.12.2]	Serine/threonine-protein kinase sid1
Organismal Systems	Circulatory system	comp171446_c0_seq1|m.22854	K04513	RHOA	Ras homolog gene family, member A	Ras-like GTP-binding protein rhoA
Organismal Systems	Digestive system	comp152001_c0_seq1|m.19574	K02677	PRKCA	classical protein kinase C alpha type [EC:2.7.11.13]	Protein kinase C
Organismal Systems	Digestive system	comp218021_c0_seq1|m.16593	K02677	PRKCA	classical protein kinase C alpha type [EC:2.7.11.13]	Protein kinase C-like 2
Organismal Systems	Digestive system	comp226902_c0_seq5|m.1482	K04960	ITPR3	inositol 1,4,5-triphosphate receptor type 3	Inositol 1,4,5-trisphosphate receptor type 3
Organismal Systems	Digestive system	comp157998_c0_seq1|m.23048	K02183	CALM	calmodulin	Calmodulin
Organismal Systems	Digestive system	comp159938_c0_seq1|m.22219	K02183	CALM	calmodulin	Calmodulin-like protein 3
Organismal Systems	Digestive system	comp163745_c0_seq1|m.19696	K02183	CALM	calmodulin	Calmodulin
Organismal Systems	Digestive system	comp227469_c0_seq1|m.21522	K02183	CALM	calmodulin	Calmodulin
Organismal Systems	Digestive system	comp227599_c0_seq1|m.22299	K02183	CALM	calmodulin	Calmodulin
Organismal Systems	Digestive system	comp227792_c0_seq1|m.21772	K02183	CALM	calmodulin	Calmodulin
Organismal Systems	Digestive system	comp223158_c0_seq1|m.5545	K01539	ATP1A	sodium/potassium-transporting ATPase subunit alpha [EC:7.2.2.13]	Sodium/potassium-transporting ATPase subunit alpha
Organismal Systems	Digestive system	comp147313_c0_seq1|m.12921	K04630	GNAI	guanine nucleotide-binding protein G(i) subunit alpha	Guanine nucleotide-binding protein G(i) subunit alpha-1
Organismal Systems	Digestive system	comp352583_c0_seq1|m.21534	K07901	RAB8A, MEL	Ras-related protein Rab-8A	Ras-related protein Rab-18
Organismal Systems	Digestive system	comp227270_c0_seq1|m.18981	K04353	RAP1A	Ras-related protein Rap-1A	Ras-related protein Rap-1
Organismal Systems	Digestive system	comp171446_c0_seq1|m.22854	K04513	RHOA	Ras homolog gene family, member A	Ras-like GTP-binding protein rhoA
Organismal Systems	Digestive system	comp171296_c0_seq1|m.18245	K04392	RAC1	Ras-related C3 botulinum toxin substrate 1	Rac-like GTP-binding protein 5
Organismal Systems	Digestive system	comp227604_c0_seq1|m.21049	K04392	RAC1	Ras-related C3 botulinum toxin substrate 1	Rho-related protein racB
Organismal Systems	Digestive system	comp227897_c0_seq1|m.22462	K01047	PLA2G, SPLA2	secretory phospholipase A2 [EC:3.1.1.4]	Group XIIA secretory phospholipase A2
Organismal Systems	Digestive system	comp219541_c0_seq1|m.11739	K00021	HMGCR	hydroxymethylglutaryl-CoA reductase (NADPH) [EC:1.1.1.34]	3-hydroxy-3-methylglutaryl-coenzyme A reductase 2
Organismal Systems	Digestive system	comp221519_c0_seq1|m.14820	K19729	GNAT3	guanine nucleotide-binding protein G(t) subunit alpha 3	Guanine nucleotide-binding protein alpha-1 subunit
Organismal Systems	Digestive system	comp221279_c0_seq1|m.15752	K01052	LIPA	lysosomal acid lipase/cholesteryl ester hydrolase [EC:3.1.1.13]	Gastric triacylglycerol lipase
Organismal Systems	Digestive system	comp212141_c0_seq1|m.17676	K15040	VDAC2	voltage-dependent anion channel protein 2	Probable mitochondrial outer membrane protein porin
Organismal Systems	Digestive system	comp219330_c0_seq1|m.6549	K14617	LMBRD1	LMBR1 domain-containing protein 1	LIMR family protein DDB_G0293610
Organismal Systems	Digestive system	comp227944_c0_seq1|m.19491	K00522	FTH1	ferritin heavy chain [EC:1.16.3.2]	Ferritin-2, chloroplastic
Organismal Systems	Excretory system	comp223572_c0_seq1|m.18531	K06027	NSF, SEC18	vesicle-fusing ATPase [EC:3.6.4.6]	Vesicle-fusing ATPase
Organismal Systems	Excretory system	comp223572_c1_seq2|m.13397	K06027	NSF, SEC18	vesicle-fusing ATPase [EC:3.6.4.6]	Vesicular-fusion protein sec18
Organismal Systems	Excretory system	comp195982_c0_seq1|m.21860	K07827	KRAS, KRAS2	GTPase KRas	Ras-like protein rasD
Organismal Systems	Excretory system	comp223158_c0_seq1|m.5545	K01539	ATP1A	sodium/potassium-transporting ATPase subunit alpha [EC:7.2.2.13]	Sodium/potassium-transporting ATPase subunit alpha
Organismal Systems	Excretory system	comp152001_c0_seq1|m.19574	K02677	PRKCA	classical protein kinase C alpha type [EC:2.7.11.13]	Protein kinase C
Organismal Systems	Excretory system	comp218021_c0_seq1|m.16593	K02677	PRKCA	classical protein kinase C alpha type [EC:2.7.11.13]	Protein kinase C-like 2
Organismal Systems	Excretory system	comp221299_c0_seq1|m.5539	K11827	AP2S1	AP-2 complex subunit sigma-1	Hypoxia up-regulated protein 1
Organismal Systems	Excretory system	comp227357_c0_seq1|m.12512	K00261	GLUD1_2, gdhA	glutamate dehydrogenase (NAD(P)+) [EC:1.4.1.3]	Glutamate dehydrogenase, mitochondrial
Organismal Systems	Nervous system	comp168618_c0_seq1|m.20324	K06268	PPP3R, CNB	serine/threonine-protein phosphatase 2B regulatory subunit	Calcineurin B-like protein 6
Organismal Systems	Nervous system	comp152001_c0_seq1|m.19574	K02677	PRKCA	classical protein kinase C alpha type [EC:2.7.11.13]	Protein kinase C
Organismal Systems	Nervous system	comp218021_c0_seq1|m.16593	K02677	PRKCA	classical protein kinase C alpha type [EC:2.7.11.13]	Protein kinase C-like 2
Organismal Systems	Nervous system	comp226902_c0_seq5|m.1482	K04960	ITPR3	inositol 1,4,5-triphosphate receptor type 3	Inositol 1,4,5-trisphosphate receptor type 3
Organismal Systems	Nervous system	comp147313_c0_seq1|m.12921	K04630	GNAI	guanine nucleotide-binding protein G(i) subunit alpha	Guanine nucleotide-binding protein G(i) subunit alpha-1
Organismal Systems	Nervous system	comp196240_c0_seq1|m.14125	K04534	GNAO, G-ALPHA-O	guanine nucleotide-binding protein G(o) subunit alpha	Guanine nucleotide-binding protein G(t) subunit alpha-2
Organismal Systems	Nervous system	comp223572_c0_seq1|m.18531	K06027	NSF, SEC18	vesicle-fusing ATPase [EC:3.6.4.6]	Vesicle-fusing ATPase
Organismal Systems	Nervous system	comp223572_c1_seq2|m.13397	K06027	NSF, SEC18	vesicle-fusing ATPase [EC:3.6.4.6]	Vesicular-fusion protein sec18
Organismal Systems	Nervous system	comp195982_c0_seq1|m.21860	K07827	KRAS, KRAS2	GTPase KRas	Ras-like protein rasD
Organismal Systems	Nervous system	comp224697_c0_seq1|m.11706	K04368	MAP2K1, MEK1	mitogen-activated protein kinase kinase 1 [EC:2.7.12.2]	Serine/threonine-protein kinase sid1
Organismal Systems	Nervous system	comp157998_c0_seq1|m.23048	K02183	CALM	calmodulin	Calmodulin
Organismal Systems	Nervous system	comp159938_c0_seq1|m.22219	K02183	CALM	calmodulin	Calmodulin-like protein 3
Organismal Systems	Nervous system	comp163745_c0_seq1|m.19696	K02183	CALM	calmodulin	Calmodulin
Organismal Systems	Nervous system	comp227469_c0_seq1|m.21522	K02183	CALM	calmodulin	Calmodulin
Organismal Systems	Nervous system	comp227599_c0_seq1|m.22299	K02183	CALM	calmodulin	Calmodulin
Organismal Systems	Nervous system	comp227792_c0_seq1|m.21772	K02183	CALM	calmodulin	Calmodulin
Organismal Systems	Nervous system	comp222558_c0_seq3|m.12983	K04382	PPP2C	serine/threonine-protein phosphatase 2A catalytic subunit [EC:3.1.3.16]	Serine/threonine-protein phosphatase 2A catalytic subunit alpha isoform
Organismal Systems	Nervous system	comp138597_c0_seq1|m.9804	K10396	KIF5	kinesin family member 5	.
Organismal Systems	Nervous system	comp226444_c0_seq1|m.2867	K10396	KIF5	kinesin family member 5	Centromere-associated protein E
Organismal Systems	Nervous system	comp227270_c0_seq1|m.18981	K04353	RAP1A	Ras-related protein Rap-1A	Ras-related protein Rap-1
Organismal Systems	Nervous system	comp219178_c0_seq1|m.15295	K01054	MGLL	acylglycerol lipase [EC:3.1.1.23]	Monoglyceride lipase
Organismal Systems	Nervous system	comp186737_c0_seq1|m.20976	K03950	NDUFA6	NADH dehydrogenase (ubiquinone) 1 alpha subcomplex subunit 6	NADH-ubiquinone oxidoreductase 14.8 kDa subunit
Organismal Systems	Nervous system	comp227682_c0_seq1|m.20195	K11353	NDUFA13	NADH dehydrogenase (ubiquinone) 1 alpha subcomplex subunit 13	NADH dehydrogenase [ubiquinone] 1 alpha subcomplex subunit 13
Organismal Systems	Nervous system	comp218675_c0_seq1|m.12665	K15290	SYT1	synaptotagmin-1	Synaptotagmin-5
Organismal Systems	Nervous system	comp221299_c0_seq1|m.5539	K11827	AP2S1	AP-2 complex subunit sigma-1	Hypoxia up-regulated protein 1
Organismal Systems	Nervous system	comp183378_c0_seq1|m.18347	K03099	SOS	son of sevenless	Ras guanine nucleotide exchange factor A
Organismal Systems	Nervous system	comp226215_c0_seq1|m.6248	K03099	SOS	son of sevenless	Ras guanine nucleotide exchange factor J
Organismal Systems	Nervous system	comp229531_c0_seq1|m.5884	K03099	SOS	son of sevenless	Ras guanine nucleotide exchange factor I
Organismal Systems	Nervous system	comp171446_c0_seq1|m.22854	K04513	RHOA	Ras homolog gene family, member A	Ras-like GTP-binding protein rhoA
Organismal Systems	Nervous system	comp212972_c0_seq1|m.21329	K04393	CDC42	cell division control protein 42	Cdc42 homolog
Organismal Systems	Nervous system	comp171296_c0_seq1|m.18245	K04392	RAC1	Ras-related C3 botulinum toxin substrate 1	Rac-like GTP-binding protein 5
Organismal Systems	Nervous system	comp227604_c0_seq1|m.21049	K04392	RAC1	Ras-related C3 botulinum toxin substrate 1	Rho-related protein racB
Organismal Systems	Sensory system	comp157998_c0_seq1|m.23048	K02183	CALM	calmodulin	Calmodulin
Organismal Systems	Sensory system	comp159938_c0_seq1|m.22219	K02183	CALM	calmodulin	Calmodulin-like protein 3
Organismal Systems	Sensory system	comp163745_c0_seq1|m.19696	K02183	CALM	calmodulin	Calmodulin
Organismal Systems	Sensory system	comp227469_c0_seq1|m.21522	K02183	CALM	calmodulin	Calmodulin
Organismal Systems	Sensory system	comp227599_c0_seq1|m.22299	K02183	CALM	calmodulin	Calmodulin
Organismal Systems	Sensory system	comp227792_c0_seq1|m.21772	K02183	CALM	calmodulin	Calmodulin
Organismal Systems	Sensory system	comp152001_c0_seq1|m.19574	K02677	PRKCA	classical protein kinase C alpha type [EC:2.7.11.13]	Protein kinase C
Organismal Systems	Sensory system	comp218021_c0_seq1|m.16593	K02677	PRKCA	classical protein kinase C alpha type [EC:2.7.11.13]	Protein kinase C-like 2
Organismal Systems	Sensory system	comp218634_c0_seq1|m.16296	K05692	ACTB_G1	actin beta/gamma 1	Actin-3
Organismal Systems	Sensory system	comp226089_c0_seq1|m.8998	K05692	ACTB_G1	actin beta/gamma 1	Actin-1
Organismal Systems	Sensory system	comp226268_c0_seq1|m.15372	K05692	ACTB_G1	actin beta/gamma 1	Actin-1
Organismal Systems	Sensory system	comp231871_c0_seq1|m.7713	K05692	ACTB_G1	actin beta/gamma 1	Actin, macronuclear
Organismal Systems	Sensory system	comp221519_c0_seq1|m.14820	K19729	GNAT3	guanine nucleotide-binding protein G(t) subunit alpha 3	Guanine nucleotide-binding protein alpha-1 subunit
Organismal Systems	Sensory system	comp226902_c0_seq5|m.1482	K04960	ITPR3	inositol 1,4,5-triphosphate receptor type 3	Inositol 1,4,5-trisphosphate receptor type 3
Organismal Systems	Development and regeneration	comp183378_c0_seq1|m.18347	K03099	SOS	son of sevenless	Ras guanine nucleotide exchange factor A
Organismal Systems	Development and regeneration	comp226215_c0_seq1|m.6248	K03099	SOS	son of sevenless	Ras guanine nucleotide exchange factor J
Organismal Systems	Development and regeneration	comp229531_c0_seq1|m.5884	K03099	SOS	son of sevenless	Ras guanine nucleotide exchange factor I
Organismal Systems	Development and regeneration	comp195982_c0_seq1|m.21860	K07827	KRAS, KRAS2	GTPase KRas	Ras-like protein rasD
Organismal Systems	Development and regeneration	comp224697_c0_seq1|m.11706	K04368	MAP2K1, MEK1	mitogen-activated protein kinase kinase 1 [EC:2.7.12.2]	Serine/threonine-protein kinase sid1
Organismal Systems	Development and regeneration	comp225499_c2_seq2|m.6769	K20994	NOTCH2	Notch 2	Tenascin-X
Organismal Systems	Development and regeneration	comp168618_c0_seq1|m.20324	K06268	PPP3R, CNB	serine/threonine-protein phosphatase 2B regulatory subunit	Calcineurin B-like protein 6
Organismal Systems	Development and regeneration	comp171296_c0_seq1|m.18245	K04392	RAC1	Ras-related C3 botulinum toxin substrate 1	Rac-like GTP-binding protein 5
Organismal Systems	Development and regeneration	comp227604_c0_seq1|m.21049	K04392	RAC1	Ras-related C3 botulinum toxin substrate 1	Rho-related protein racB
Organismal Systems	Development and regeneration	comp212972_c0_seq1|m.21329	K04393	CDC42	cell division control protein 42	Cdc42 homolog
Organismal Systems	Development and regeneration	comp171446_c0_seq1|m.22854	K04513	RHOA	Ras homolog gene family, member A	Ras-like GTP-binding protein rhoA
Organismal Systems	Development and regeneration	comp147313_c0_seq1|m.12921	K04630	GNAI	guanine nucleotide-binding protein G(i) subunit alpha	Guanine nucleotide-binding protein G(i) subunit alpha-1
Organismal Systems	Development and regeneration	comp213994_c0_seq1|m.20419	K05765	CFL	cofilin	Cofilin
Organismal Systems	Development and regeneration	comp227188_c0_seq1|m.23341	K05765	CFL	cofilin	Actophorin
Organismal Systems	Development and regeneration	comp152001_c0_seq1|m.19574	K02677	PRKCA	classical protein kinase C alpha type [EC:2.7.11.13]	Protein kinase C
Organismal Systems	Development and regeneration	comp218021_c0_seq1|m.16593	K02677	PRKCA	classical protein kinase C alpha type [EC:2.7.11.13]	Protein kinase C-like 2
Organismal Systems	Development and regeneration	comp196240_c0_seq1|m.14125	K04534	GNAO, G-ALPHA-O	guanine nucleotide-binding protein G(o) subunit alpha	Guanine nucleotide-binding protein G(t) subunit alpha-2
Organismal Systems	Development and regeneration	comp215809_c0_seq1|m.12989	K07198	PRKAA, AMPK	5'-AMP-activated protein kinase, catalytic alpha subunit [EC:2.7.11.11]	CBL-interacting protein kinase 23
Organismal Systems	Development and regeneration	comp221307_c0_seq1|m.7803	K12035	TRIM71	tripartite motif-containing protein 71 [EC:2.3.2.27]	E3 ubiquitin-protein ligase TRIM71
Organismal Systems	Development and regeneration	comp222844_c0_seq1|m.13555	K14379	ACP5	tartrate-resistant acid phosphatase type 5 [EC:3.1.3.2]	Tartrate-resistant acid phosphatase type 5
Organismal Systems	Aging	comp195982_c0_seq1|m.21860	K07827	KRAS, KRAS2	GTPase KRas	Ras-like protein rasD
Organismal Systems	Aging	comp217163_c0_seq1|m.16533	K03259	EIF4E	translation initiation factor 4E	Eukaryotic translation initiation factor 4E type 2
Organismal Systems	Aging	comp213536_c0_seq1|m.11766	K07297	ADIPOR	adiponectin receptor	Sm-like protein LSM7 {ECO:0000305}
Organismal Systems	Aging	comp215809_c0_seq1|m.12989	K07198	PRKAA, AMPK	5'-AMP-activated protein kinase, catalytic alpha subunit [EC:2.7.11.11]	CBL-interacting protein kinase 23
Organismal Systems	Aging	comp227002_c2_seq2|m.2410	K10798	PARP	poly [ADP-ribose] polymerase [EC:2.4.2.30]	Poly [ADP-ribose] polymerase 2-A
Organismal Systems	Aging	comp221618_c0_seq1|m.14691	K04565	SOD1	superoxide dismutase, Cu-Zn family [EC:1.15.1.1]	Superoxide dismutase [Cu-Zn]
Organismal Systems	Environmental adaptation	comp215809_c0_seq1|m.12989	K07198	PRKAA, AMPK	5'-AMP-activated protein kinase, catalytic alpha subunit [EC:2.7.11.11]	CBL-interacting protein kinase 23
Organismal Systems	Environmental adaptation	comp157998_c0_seq1|m.23048	K02183	CALM	calmodulin	Calmodulin
Organismal Systems	Environmental adaptation	comp159938_c0_seq1|m.22219	K02183	CALM	calmodulin	Calmodulin-like protein 3
Organismal Systems	Environmental adaptation	comp163745_c0_seq1|m.19696	K02183	CALM	calmodulin	Calmodulin
Organismal Systems	Environmental adaptation	comp227469_c0_seq1|m.21522	K02183	CALM	calmodulin	Calmodulin
Organismal Systems	Environmental adaptation	comp227599_c0_seq1|m.22299	K02183	CALM	calmodulin	Calmodulin
Organismal Systems	Environmental adaptation	comp227792_c0_seq1|m.21772	K02183	CALM	calmodulin	Calmodulin
Organismal Systems	Environmental adaptation	comp226902_c0_seq5|m.1482	K04960	ITPR3	inositol 1,4,5-triphosphate receptor type 3	Inositol 1,4,5-trisphosphate receptor type 3
Organismal Systems	Environmental adaptation	comp147313_c0_seq1|m.12921	K04630	GNAI	guanine nucleotide-binding protein G(i) subunit alpha	Guanine nucleotide-binding protein G(i) subunit alpha-1
Organismal Systems	Environmental adaptation	comp196240_c0_seq1|m.14125	K04534	GNAO, G-ALPHA-O	guanine nucleotide-binding protein G(o) subunit alpha	Guanine nucleotide-binding protein G(t) subunit alpha-2
Organismal Systems	Environmental adaptation	comp152001_c0_seq1|m.19574	K02677	PRKCA	classical protein kinase C alpha type [EC:2.7.11.13]	Protein kinase C
Organismal Systems	Environmental adaptation	comp218021_c0_seq1|m.16593	K02677	PRKCA	classical protein kinase C alpha type [EC:2.7.11.13]	Protein kinase C-like 2
Organismal Systems	Environmental adaptation	comp218634_c0_seq1|m.16296	K05692	ACTB_G1	actin beta/gamma 1	Actin-3
Organismal Systems	Environmental adaptation	comp226089_c0_seq1|m.8998	K05692	ACTB_G1	actin beta/gamma 1	Actin-1
Organismal Systems	Environmental adaptation	comp226268_c0_seq1|m.15372	K05692	ACTB_G1	actin beta/gamma 1	Actin-1
Organismal Systems	Environmental adaptation	comp231871_c0_seq1|m.7713	K05692	ACTB_G1	actin beta/gamma 1	Actin, macronuclear
Organismal Systems	Environmental adaptation	comp219178_c0_seq1|m.15295	K01054	MGLL	acylglycerol lipase [EC:3.1.1.23]	Monoglyceride lipase
Organismal Systems	Environmental adaptation	comp183378_c0_seq1|m.18347	K03099	SOS	son of sevenless	Ras guanine nucleotide exchange factor A
Organismal Systems	Environmental adaptation	comp226215_c0_seq1|m.6248	K03099	SOS	son of sevenless	Ras guanine nucleotide exchange factor J
Organismal Systems	Environmental adaptation	comp229531_c0_seq1|m.5884	K03099	SOS	son of sevenless	Ras guanine nucleotide exchange factor I
Organismal Systems	Environmental adaptation	comp195982_c0_seq1|m.21860	K07827	KRAS, KRAS2	GTPase KRas	Ras-like protein rasD
Organismal Systems	Environmental adaptation	comp227218_c0_seq1|m.19451	K02991	RP-S6e, RPS6	small subunit ribosomal protein S6e	40S ribosomal protein S6
Organismal Systems	Environmental adaptation	comp213999_c0_seq1|m.9370	K01897	ACSL, fadD	long-chain acyl-CoA synthetase [EC:6.2.1.3]	Long chain acyl-CoA synthetase 8
Organismal Systems	Environmental adaptation	comp186737_c0_seq1|m.20976	K03950	NDUFA6	NADH dehydrogenase (ubiquinone) 1 alpha subcomplex subunit 6	NADH-ubiquinone oxidoreductase 14.8 kDa subunit
Organismal Systems	Environmental adaptation	comp227682_c0_seq1|m.20195	K11353	NDUFA13	NADH dehydrogenase (ubiquinone) 1 alpha subcomplex subunit 13	NADH dehydrogenase [ubiquinone] 1 alpha subcomplex subunit 13
Organismal Systems	Environmental adaptation	comp196980_c0_seq1|m.19251	K18160	NDUFAF2	NADH dehydrogenase [ubiquinone] 1 alpha subcomplex assembly factor 2	Probable NADH dehydrogenase [ubiquinone] 1 alpha subcomplex subunit 12
Organismal Systems	Environmental adaptation	comp162968_c0_seq1|m.20041	K00413	CYC1, CYT1, petC	ubiquinol-cytochrome c reductase cytochrome c1 subunit	Cytochrome c1-2, heme protein, mitochondrial
Organismal Systems	Environmental adaptation	comp215853_c0_seq1|m.13989	K02137	ATPeF0O, ATP5O, ATP5	F-type H+-transporting ATPase subunit O	ATP synthase subunit 5, mitochondrial
Organismal Systems	Environmental adaptation	comp196239_c0_seq1|m.16689	K15109	SLC25A20_29, CACT, CACL, CRC1	solute carrier family 25 (mitochondrial carnitine/acylcarnitine transporter), member 20/29	Mitochondrial substrate carrier family protein L
Organismal Systems	Environmental adaptation	comp219250_c1_seq1|m.3523	K15109	SLC25A20_29, CACT, CACL, CRC1	solute carrier family 25 (mitochondrial carnitine/acylcarnitine transporter), member 20/29	Dol-P-Man:Man(7)GlcNAc(2)-PP-Dol alpha-1,6-mannosyltransferase
Organismal Systems	Environmental adaptation	comp224697_c0_seq1|m.11706	K04368	MAP2K1, MEK1	mitogen-activated protein kinase kinase 1 [EC:2.7.12.2]	Serine/threonine-protein kinase sid1

## Sheet: Acanthamoeba_Up
Supplementary Data 2. KEGG classification of up- and downregulated contigs (FDR < 0.01; edgeR; three biological replicates) when Naegleria sp. and Acanthamoeba sp. cultured with green S. elongatus prey were transferred from dark to light conditions.
1st Level	2nd Level	ID	KO	Gene	KEGG_Annotation	Trinotate_Annotation
Metabolism	Carbohydrate metabolism	comp197652_c0_seq1|m.22417	K21071	pfk, pfp	ATP-dependent phosphofructokinase / diphosphate-dependent phosphofructokinase [EC:2.7.1.11 2.7.1.90]	ATP-dependent 6-phosphofructokinase {ECO:0000255|HAMAP-Rule:MF_01976}
Metabolism	Carbohydrate metabolism	comp197652_c2_seq1|m.47519	K21071	pfk, pfp	ATP-dependent phosphofructokinase / diphosphate-dependent phosphofructokinase [EC:2.7.1.11 2.7.1.90]	ATP-dependent 6-phosphofructokinase {ECO:0000255|HAMAP-Rule:MF_01976}
Metabolism	Carbohydrate metabolism	comp193552_c0_seq1|m.54834	K00873	PK, pyk	pyruvate kinase [EC:2.7.1.40]	Pyruvate kinase
Metabolism	Carbohydrate metabolism	comp193552_c1_seq1|m.27417	K00873	PK, pyk	pyruvate kinase [EC:2.7.1.40]	Pyruvate kinase
Metabolism	Carbohydrate metabolism	comp195002_c0_seq1|m.28627	K00161	PDHA, pdhA	pyruvate dehydrogenase E1 component alpha subunit [EC:1.2.4.1]	Pyruvate dehydrogenase E1 component subunit alpha, mitochondrial
Metabolism	Carbohydrate metabolism	comp194335_c0_seq1|m.37094	K15779	PGM2	phosphoglucomutase / phosphopentomutase [EC:5.4.2.2 5.4.2.7]	UDP-N-acetylhexosamine pyrophosphorylase-like protein 1
Metabolism	Carbohydrate metabolism	comp198448_c3_seq1|m.6049	K15779	PGM2	phosphoglucomutase / phosphopentomutase [EC:5.4.2.2 5.4.2.7]	Probable thiocyanate methyltransferase 2
Metabolism	Carbohydrate metabolism	comp198448_c4_seq2|m.16862	K15779	PGM2	phosphoglucomutase / phosphopentomutase [EC:5.4.2.2 5.4.2.7]	Probable phosphoglucomutase-2
Metabolism	Carbohydrate metabolism	comp192978_c0_seq1|m.21512	K00234	SDHA, SDH1	succinate dehydrogenase (ubiquinone) flavoprotein subunit [EC:1.3.5.1]	Succinate dehydrogenase [ubiquinone] flavoprotein subunit, mitochondrial
Metabolism	Carbohydrate metabolism	comp196692_c0_seq1|m.4276	K00235	SDHB, SDH2	succinate dehydrogenase (ubiquinone) iron-sulfur subunit [EC:1.3.5.1]	Succinate dehydrogenase [ubiquinone] iron-sulfur subunit, mitochondrial
Metabolism	Carbohydrate metabolism	comp174085_c0_seq1|m.43436	K00236	SDHC, SDH3	succinate dehydrogenase (ubiquinone) cytochrome b560 subunit	Succinate dehydrogenase cytochrome b560 subunit, mitochondrial
Metabolism	Carbohydrate metabolism	comp194339_c0_seq2|m.27513	K00103	GULO	L-gulonolactone oxidase [EC:1.1.3.8]	L-gulonolactone oxidase
Metabolism	Carbohydrate metabolism	comp190775_c0_seq1|m.9822	K00705	malQ	4-alpha-glucanotransferase [EC:2.4.1.25]	4-alpha-glucanotransferase DPE2
Metabolism	Carbohydrate metabolism	comp194045_c0_seq2|m.31648	K00326	E1.6.2.2	cytochrome-b5 reductase [EC:1.6.2.2]	NADH-cytochrome b5 reductase-like protein
Metabolism	Carbohydrate metabolism	comp197387_c2_seq2|m.24091	K00102	LDHD, dld	D-lactate dehydrogenase (cytochrome) [EC:1.1.2.4]	D-lactate dehydrogenase [cytochrome], mitochondrial
Metabolism	Carbohydrate metabolism	comp194720_c0_seq1|m.10291	K01595	ppc	phosphoenolpyruvate carboxylase [EC:4.1.1.31]	Phosphoenolpyruvate carboxylase
Metabolism	Carbohydrate metabolism	comp197815_c1_seq10|m.1294	K05606	MCEE, epi	methylmalonyl-CoA/ethylmalonyl-CoA epimerase [EC:5.1.99.1]	Methylmalonyl-CoA epimerase, mitochondrial
Metabolism	Carbohydrate metabolism	comp194952_c0_seq1|m.26037	K01965	PCCA, pccA	propionyl-CoA carboxylase alpha chain [EC:6.4.1.3]	Propionyl-CoA carboxylase alpha chain, mitochondrial
Metabolism	Carbohydrate metabolism	comp194952_c1_seq1|m.40781	K01965	PCCA, pccA	propionyl-CoA carboxylase alpha chain [EC:6.4.1.3]	Propionyl-CoA carboxylase alpha chain, mitochondrial
Metabolism	Carbohydrate metabolism	comp195956_c0_seq1|m.9931	K01847	MUT	methylmalonyl-CoA mutase [EC:5.4.99.2]	Methylmalonyl-CoA mutase, mitochondrial
Metabolism	Carbohydrate metabolism	comp188885_c0_seq1|m.25787	K03781	katE, CAT, catB, srpA	catalase [EC:1.11.1.6]	Catalase-A
Metabolism	Carbohydrate metabolism	comp127478_c1_seq1|m.31906	K00600	glyA, SHMT	glycine hydroxymethyltransferase [EC:2.1.2.1]	Serine hydroxymethyltransferase, mitochondrial
Metabolism	Carbohydrate metabolism	comp192782_c0_seq1|m.43917	K00600	glyA, SHMT	glycine hydroxymethyltransferase [EC:2.1.2.1]	Serine hydroxymethyltransferase 1
Metabolism	Carbohydrate metabolism	comp192782_c1_seq1|m.48913	K00600	glyA, SHMT	glycine hydroxymethyltransferase [EC:2.1.2.1]	Serine hydroxymethyltransferase 2
Metabolism	Carbohydrate metabolism	comp194946_c0_seq1|m.24718	K00281	GLDC, gcvP	glycine dehydrogenase [EC:1.4.4.2]	Glycine dehydrogenase (decarboxylating) {ECO:0000255|HAMAP-Rule:MF_00711}
Metabolism	Carbohydrate metabolism	comp194946_c3_seq1|m.40585	K00281	GLDC, gcvP	glycine dehydrogenase [EC:1.4.4.2]	Glycine dehydrogenase (decarboxylating), mitochondrial
Metabolism	Carbohydrate metabolism	comp195505_c0_seq1|m.16527	K00232	E1.3.3.6, ACOX1, ACOX3	acyl-CoA oxidase [EC:1.3.3.6]	Acyl-coenzyme A oxidase 2, peroxisomal
Metabolism	Carbohydrate metabolism	comp196586_c0_seq4|m.21055	K00232	E1.3.3.6, ACOX1, ACOX3	acyl-CoA oxidase [EC:1.3.3.6]	Acyl-coenzyme A oxidase 2
Metabolism	Carbohydrate metabolism	comp196586_c1_seq4|m.37561	K00232	E1.3.3.6, ACOX1, ACOX3	acyl-CoA oxidase [EC:1.3.3.6]	Peroxisomal acyl-coenzyme A oxidase 1
Metabolism	Carbohydrate metabolism	comp197150_c0_seq1|m.16679	K00232	E1.3.3.6, ACOX1, ACOX3	acyl-CoA oxidase [EC:1.3.3.6]	Acyl-coenzyme A oxidase 1
Metabolism	Carbohydrate metabolism	comp197981_c0_seq2|m.13307	K00232	E1.3.3.6, ACOX1, ACOX3	acyl-CoA oxidase [EC:1.3.3.6]	Acyl-coenzyme A oxidase, peroxisomal
Metabolism	Carbohydrate metabolism	comp196654_c0_seq2|m.7601	K01110	PTEN	phosphatidylinositol-3,4,5-trisphosphate 3-phosphatase and dual-specificity protein phosphatase PTEN [EC:3.1.3.16 3.1.3.48 3.1.3.67]	Phosphatidylinositol 3,4,5-trisphosphate 3-phosphatase and dual-specificity protein phosphatase PTEN
Metabolism	Energy metabolism	comp192495_c1_seq1|m.24088	K03940	NDUFS7	NADH dehydrogenase (ubiquinone) Fe-S protein 7 [EC:7.1.1.2 1.6.99.3]	Replication factor C subunit 2
Metabolism	Energy metabolism	comp199595_c0_seq1|m.25349	K03942	NDUFV1	NADH dehydrogenase (ubiquinone) flavoprotein 1 [EC:7.1.1.2 1.6.99.3]	NADH dehydrogenase [ubiquinone] flavoprotein 1, mitochondrial
Metabolism	Energy metabolism	comp192407_c0_seq1|m.36827	K03943	NDUFV2	NADH dehydrogenase (ubiquinone) flavoprotein 2 [EC:7.1.1.2 1.6.99.3]	NADH dehydrogenase [ubiquinone] flavoprotein 2, mitochondrial
Metabolism	Energy metabolism	comp192978_c0_seq1|m.21512	K00234	SDHA, SDH1	succinate dehydrogenase (ubiquinone) flavoprotein subunit [EC:1.3.5.1]	Succinate dehydrogenase [ubiquinone] flavoprotein subunit, mitochondrial
Metabolism	Energy metabolism	comp196692_c0_seq1|m.4276	K00235	SDHB, SDH2	succinate dehydrogenase (ubiquinone) iron-sulfur subunit [EC:1.3.5.1]	Succinate dehydrogenase [ubiquinone] iron-sulfur subunit, mitochondrial
Metabolism	Energy metabolism	comp174085_c0_seq1|m.43436	K00236	SDHC, SDH3	succinate dehydrogenase (ubiquinone) cytochrome b560 subunit	Succinate dehydrogenase cytochrome b560 subunit, mitochondrial
Metabolism	Energy metabolism	comp191233_c0_seq1|m.35625	K02257	COX10, ctaB, cyoE	heme o synthase [EC:2.5.1.141]	Protoheme IX farnesyltransferase, mitochondrial
Metabolism	Energy metabolism	comp193195_c0_seq1|m.37792	K02258	COX11, ctaG	cytochrome c oxidase assembly protein subunit 11	Cytochrome c oxidase assembly protein ctaG
Metabolism	Energy metabolism	comp192893_c0_seq1|m.25498	K02259	COX15, ctaA	cytochrome c oxidase assembly protein subunit 15	Cytochrome c oxidase assembly protein COX15 homolog
Metabolism	Energy metabolism	comp184697_c0_seq1|m.53860	K02260	COX17	cytochrome c oxidase assembly protein subunit 17	Cytochrome c oxidase copper chaperone
Metabolism	Energy metabolism	comp198416_c0_seq4|m.11027	K02145	ATPeV1A, ATP6A	V-type H+-transporting ATPase subunit A [EC:7.1.2.2]	V-type proton ATPase catalytic subunit A
Metabolism	Energy metabolism	comp194101_c0_seq1|m.13631	K02154	ATPeV0A, ATP6N	V-type H+-transporting ATPase subunit a	Vacuolar proton translocating ATPase 100 kDa subunit
Metabolism	Energy metabolism	comp176844_c0_seq1|m.42008	K02155	ATPeV0C, ATP6L	V-type H+-transporting ATPase 16kDa proteolipid subunit	V-type proton ATPase subunit c4
Metabolism	Energy metabolism	comp177202_c0_seq1|m.42564	K03661	ATPeV0B, ATP6F	V-type H+-transporting ATPase 21kDa proteolipid subunit	V-type proton ATPase 21 kDa proteolipid subunit
Metabolism	Energy metabolism	comp190948_c0_seq1|m.30663	K02146	ATPeV0D, ATP6D	V-type H+-transporting ATPase subunit d	V-type proton ATPase subunit d
Metabolism	Energy metabolism	comp194114_c0_seq1|m.35485	K01507	ppa	inorganic pyrophosphatase [EC:3.6.1.1]	Mitochondrial substrate carrier family protein E
Metabolism	Energy metabolism	comp194720_c0_seq1|m.10291	K01595	ppc	phosphoenolpyruvate carboxylase [EC:4.1.1.31]	Phosphoenolpyruvate carboxylase
Metabolism	Energy metabolism	comp195802_c0_seq2|m.24373	K00814	GPT, ALT	alanine transaminase [EC:2.6.1.2]	Probable alanine aminotransferase, mitochondrial
Metabolism	Energy metabolism	comp197815_c1_seq10|m.1294	K05606	MCEE, epi	methylmalonyl-CoA/ethylmalonyl-CoA epimerase [EC:5.1.99.1]	Methylmalonyl-CoA epimerase, mitochondrial
Metabolism	Energy metabolism	comp195956_c0_seq1|m.9931	K01847	MUT	methylmalonyl-CoA mutase [EC:5.4.99.2]	Methylmalonyl-CoA mutase, mitochondrial
Metabolism	Energy metabolism	comp127478_c1_seq1|m.31906	K00600	glyA, SHMT	glycine hydroxymethyltransferase [EC:2.1.2.1]	Serine hydroxymethyltransferase, mitochondrial
Metabolism	Energy metabolism	comp192782_c0_seq1|m.43917	K00600	glyA, SHMT	glycine hydroxymethyltransferase [EC:2.1.2.1]	Serine hydroxymethyltransferase 1
Metabolism	Energy metabolism	comp192782_c1_seq1|m.48913	K00600	glyA, SHMT	glycine hydroxymethyltransferase [EC:2.1.2.1]	Serine hydroxymethyltransferase 2
Metabolism	Energy metabolism	comp197652_c0_seq1|m.22417	K21071	pfk, pfp	ATP-dependent phosphofructokinase / diphosphate-dependent phosphofructokinase [EC:2.7.1.11 2.7.1.90]	ATP-dependent 6-phosphofructokinase {ECO:0000255|HAMAP-Rule:MF_01976}
Metabolism	Energy metabolism	comp197652_c2_seq1|m.47519	K21071	pfk, pfp	ATP-dependent phosphofructokinase / diphosphate-dependent phosphofructokinase [EC:2.7.1.11 2.7.1.90]	ATP-dependent 6-phosphofructokinase {ECO:0000255|HAMAP-Rule:MF_01976}
Metabolism	Energy metabolism	comp189029_c0_seq1|m.34310	K01673	cynT, can	carbonic anhydrase [EC:4.2.1.1]	Carbonic anhydrase 2
Metabolism	Energy metabolism	comp193437_c0_seq3|m.31590	K01011	TST, MPST, sseA	thiosulfate/3-mercaptopyruvate sulfurtransferase [EC:2.8.1.1 2.8.1.2]	3-mercaptopyruvate sulfurtransferase
Metabolism	Energy metabolism	comp193437_c0_seq3|m.31588	K01011	TST, MPST, sseA	thiosulfate/3-mercaptopyruvate sulfurtransferase [EC:2.8.1.1 2.8.1.2]	3-mercaptopyruvate sulfurtransferase
Metabolism	Lipid metabolism	comp195281_c0_seq1|m.44335	K01897	ACSL, fadD	long-chain acyl-CoA synthetase [EC:6.2.1.3]	Long chain acyl-CoA synthetase 6, peroxisomal
Metabolism	Lipid metabolism	comp195281_c1_seq1|m.20640	K01897	ACSL, fadD	long-chain acyl-CoA synthetase [EC:6.2.1.3]	Fatty acyl-CoA synthetase A
Metabolism	Lipid metabolism	comp197923_c0_seq1|m.8837	K01897	ACSL, fadD	long-chain acyl-CoA synthetase [EC:6.2.1.3]	Fatty acyl-CoA synthetase A
Metabolism	Lipid metabolism	comp195505_c0_seq1|m.16527	K00232	E1.3.3.6, ACOX1, ACOX3	acyl-CoA oxidase [EC:1.3.3.6]	Acyl-coenzyme A oxidase 2, peroxisomal
Metabolism	Lipid metabolism	comp196586_c0_seq4|m.21055	K00232	E1.3.3.6, ACOX1, ACOX3	acyl-CoA oxidase [EC:1.3.3.6]	Acyl-coenzyme A oxidase 2
Metabolism	Lipid metabolism	comp196586_c1_seq4|m.37561	K00232	E1.3.3.6, ACOX1, ACOX3	acyl-CoA oxidase [EC:1.3.3.6]	Peroxisomal acyl-coenzyme A oxidase 1
Metabolism	Lipid metabolism	comp197150_c0_seq1|m.16679	K00232	E1.3.3.6, ACOX1, ACOX3	acyl-CoA oxidase [EC:1.3.3.6]	Acyl-coenzyme A oxidase 1
Metabolism	Lipid metabolism	comp197981_c0_seq2|m.13307	K00232	E1.3.3.6, ACOX1, ACOX3	acyl-CoA oxidase [EC:1.3.3.6]	Acyl-coenzyme A oxidase, peroxisomal
Metabolism	Lipid metabolism	comp193976_c0_seq1|m.29672	K09478	ACADSB	short/branched chain acyl-CoA dehydrogenase [EC:1.3.99.12]	Probable short/branched chain specific acyl-CoA dehydrogenase
Metabolism	Lipid metabolism	comp189931_c0_seq1|m.29089	K00252	GCDH, gcdH	glutaryl-CoA dehydrogenase [EC:1.3.8.6]	Glutaryl-CoA dehydrogenase, mitochondrial
Metabolism	Lipid metabolism	comp195623_c0_seq1|m.11809	K00511	SQLE, ERG1	squalene monooxygenase [EC:1.14.14.17]	Squalene epoxidase 1
Metabolism	Lipid metabolism	comp195153_c0_seq1|m.26821	K05917	CYP51	sterol 14alpha-demethylase [EC:1.14.14.154 1.14.15.36]	Lanosterol 14-alpha demethylase
Metabolism	Lipid metabolism	comp198537_c1_seq4|m.17820	K05917	CYP51	sterol 14alpha-demethylase [EC:1.14.14.154 1.14.15.36]	Obtusifoliol 14-alpha demethylase
Metabolism	Lipid metabolism	comp194923_c1_seq2|m.28931	K00213	DHCR7	7-dehydrocholesterol reductase [EC:1.3.1.21]	7-dehydrocholesterol reductase
Metabolism	Lipid metabolism	comp198403_c3_seq1|m.24376	K08764	SCP2, SCPX	sterol carrier protein 2 [EC:2.3.1.176]	Non-specific lipid-transfer protein
Metabolism	Lipid metabolism	comp197864_c0_seq3|m.12972	K12343	SRD5A1	3-oxo-5-alpha-steroid 4-dehydrogenase 1 [EC:1.3.1.22]	3-oxo-5-alpha-steroid 4-dehydrogenase 1
Metabolism	Lipid metabolism	comp196471_c0_seq3|m.40251	K00901	dgkA, DGK	diacylglycerol kinase (ATP) [EC:2.7.1.107]	Diacylglycerol kinase 1
Metabolism	Lipid metabolism	comp197671_c0_seq4|m.24771	K00635	tgs, wax-dgat	diacylglycerol O-acyltransferase / wax synthase [EC:2.3.1.20 2.3.1.75]	Putative diacyglycerol O-acyltransferase Mb3154c
Metabolism	Lipid metabolism	comp197283_c0_seq1|m.5749	K00650	LCAT	lecithin-cholesterol acyltransferase [EC:2.3.1.43]	Midasin
Metabolism	Lipid metabolism	comp197613_c0_seq1|m.9815	K08730	PTDSS2	phosphatidylserine synthase 2 [EC:2.7.8.29]	CDP-diacylglycerol--serine O-phosphatidyltransferase 2
Metabolism	Lipid metabolism	comp192701_c0_seq1|m.28644	K06131	clsA_B	cardiolipin synthase A/B [EC:2.7.8.-]	Cardiolipin synthase 1 {ECO:0000255|HAMAP-Rule:MF_01916}
Metabolism	Lipid metabolism	comp198376_c0_seq3|m.15081	K01062	PLA2G7, PAFAH	platelet-activating factor acetylhydrolase [EC:3.1.1.47]	Platelet-activating factor acetylhydrolase homolog 2
Metabolism	Lipid metabolism	comp193096_c0_seq1|m.22214	K00654	SPT	serine palmitoyltransferase [EC:2.3.1.50]	Serine palmitoyltransferase 1
Metabolism	Lipid metabolism	comp193626_c0_seq1|m.22205	K01634	SGPL1, DPL1	sphinganine-1-phosphate aldolase [EC:4.1.2.27]	Sphingosine-1-phosphate lyase 1
Metabolism	Lipid metabolism	comp193008_c0_seq1|m.24805	K00079	CBR1	carbonyl reductase 1 [EC:1.1.1.184 1.1.1.189 1.1.1.197]	Carbonyl reductase [NADPH] 1
Metabolism	Lipid metabolism	comp193008_c0_seq1|m.24804	K00079	CBR1	carbonyl reductase 1 [EC:1.1.1.184 1.1.1.189 1.1.1.197]	Carbonyl reductase [NADPH] 1
Metabolism	Lipid metabolism	comp196847_c0_seq1|m.13291	K01832	TBXAS1, CYP5A	thromboxane-A synthase [EC:5.3.99.5]	Thromboxane-A synthase
Metabolism	Lipid metabolism	comp190730_c0_seq1|m.38776	K00432	gpx	glutathione peroxidase [EC:1.11.1.9]	Peroxiredoxin HYR1
Metabolism	Lipid metabolism	comp190920_c0_seq1|m.28789	K10226	FADS2	acyl-CoA 6-desaturase (Delta-6 desaturase) [EC:1.14.19.3]	Fatty acid desaturase 2-like protein FADS2P1
Metabolism	Nucleotide metabolism	comp194335_c0_seq1|m.37094	K15779	PGM2	phosphoglucomutase / phosphopentomutase [EC:5.4.2.2 5.4.2.7]	UDP-N-acetylhexosamine pyrophosphorylase-like protein 1
Metabolism	Nucleotide metabolism	comp198448_c3_seq1|m.6049	K15779	PGM2	phosphoglucomutase / phosphopentomutase [EC:5.4.2.2 5.4.2.7]	Probable thiocyanate methyltransferase 2
Metabolism	Nucleotide metabolism	comp198448_c4_seq2|m.16862	K15779	PGM2	phosphoglucomutase / phosphopentomutase [EC:5.4.2.2 5.4.2.7]	Probable phosphoglucomutase-2
Metabolism	Nucleotide metabolism	comp198892_c0_seq5|m.3105	K00106	XDH	xanthine dehydrogenase/oxidase [EC:1.17.1.4 1.17.3.2]	Xanthine dehydrogenase
Metabolism	Nucleotide metabolism	comp193552_c0_seq1|m.54834	K00873	PK, pyk	pyruvate kinase [EC:2.7.1.40]	Pyruvate kinase
Metabolism	Nucleotide metabolism	comp193552_c1_seq1|m.27417	K00873	PK, pyk	pyruvate kinase [EC:2.7.1.40]	Pyruvate kinase
Metabolism	Nucleotide metabolism	comp192686_c0_seq1|m.37070	K10808	RRM2	ribonucleoside-diphosphate reductase subunit M2 [EC:1.17.4.1]	Ribonucleoside-diphosphate reductase small chain
Metabolism	Nucleotide metabolism	comp192686_c1_seq1|m.54082	K10808	RRM2	ribonucleoside-diphosphate reductase subunit M2 [EC:1.17.4.1]	Ribonucleoside-diphosphate reductase subunit M2
Metabolism	Nucleotide metabolism	comp195749_c0_seq1|m.9902	K12319	GUCY1B	guanylate cyclase soluble subunit beta [EC:4.6.1.2]	Guanylate cyclase soluble subunit beta-1
Metabolism	Nucleotide metabolism	comp197513_c0_seq4|m.4232	K12319	GUCY1B	guanylate cyclase soluble subunit beta [EC:4.6.1.2]	Origin recognition complex subunit 4
Metabolism	Nucleotide metabolism	comp193912_c0_seq1|m.27474	K13421	UMPS	uridine monophosphate synthetase [EC:2.4.2.10 4.1.1.23]	Uridine 5'-monophosphate synthase
Metabolism	Nucleotide metabolism	comp193643_c0_seq1|m.21266	K00757	udp, UPP	uridine phosphorylase [EC:2.4.2.3]	Purine nucleoside phosphorylase
Metabolism	Amino acid metabolism	comp195802_c0_seq2|m.24373	K00814	GPT, ALT	alanine transaminase [EC:2.6.1.2]	Probable alanine aminotransferase, mitochondrial
Metabolism	Amino acid metabolism	comp127478_c1_seq1|m.31906	K00600	glyA, SHMT	glycine hydroxymethyltransferase [EC:2.1.2.1]	Serine hydroxymethyltransferase, mitochondrial
Metabolism	Amino acid metabolism	comp192782_c0_seq1|m.43917	K00600	glyA, SHMT	glycine hydroxymethyltransferase [EC:2.1.2.1]	Serine hydroxymethyltransferase 1
Metabolism	Amino acid metabolism	comp192782_c1_seq1|m.48913	K00600	glyA, SHMT	glycine hydroxymethyltransferase [EC:2.1.2.1]	Serine hydroxymethyltransferase 2
Metabolism	Amino acid metabolism	comp196133_c0_seq1|m.22036	K00643	E2.3.1.37, ALAS	5-aminolevulinate synthase [EC:2.3.1.37]	5-aminolevulinate synthase
Metabolism	Amino acid metabolism	comp194946_c0_seq1|m.24718	K00281	GLDC, gcvP	glycine dehydrogenase [EC:1.4.4.2]	Glycine dehydrogenase (decarboxylating) {ECO:0000255|HAMAP-Rule:MF_00711}
Metabolism	Amino acid metabolism	comp194946_c3_seq1|m.40585	K00281	GLDC, gcvP	glycine dehydrogenase [EC:1.4.4.2]	Glycine dehydrogenase (decarboxylating), mitochondrial
Metabolism	Amino acid metabolism	comp194738_c1_seq1|m.32152	K00499	CMO	choline monooxygenase [EC:1.14.15.7]	Choline monooxygenase, chloroplastic
Metabolism	Amino acid metabolism	comp194760_c0_seq1|m.6527	K01694	TRP	tryptophan synthase [EC:4.2.1.20]	Tryptophan synthase
Metabolism	Amino acid metabolism	comp190324_c1_seq1|m.31382	K01251	E3.3.1.1, ahcY	adenosylhomocysteinase [EC:3.3.1.1]	Adenosylhomocysteinase {ECO:0000255|HAMAP-Rule:MF_00563}
Metabolism	Amino acid metabolism	comp193437_c0_seq3|m.31590	K01011	TST, MPST, sseA	thiosulfate/3-mercaptopyruvate sulfurtransferase [EC:2.8.1.1 2.8.1.2]	3-mercaptopyruvate sulfurtransferase
Metabolism	Amino acid metabolism	comp193437_c0_seq3|m.31588	K01011	TST, MPST, sseA	thiosulfate/3-mercaptopyruvate sulfurtransferase [EC:2.8.1.1 2.8.1.2]	3-mercaptopyruvate sulfurtransferase
Metabolism	Amino acid metabolism	comp193886_c0_seq1|m.30588	K05396	dcyD	D-cysteine desulfhydrase [EC:4.4.1.15]	Putative D-cysteine desulfhydrase 1, mitochondrial
Metabolism	Amino acid metabolism	comp190701_c0_seq1|m.31184	K00253	IVD, ivd	isovaleryl-CoA dehydrogenase [EC:1.3.8.4]	Isovaleryl-CoA dehydrogenase, mitochondrial
Metabolism	Amino acid metabolism	comp193976_c0_seq1|m.29672	K09478	ACADSB	short/branched chain acyl-CoA dehydrogenase [EC:1.3.99.12]	Probable short/branched chain specific acyl-CoA dehydrogenase
Metabolism	Amino acid metabolism	comp194102_c0_seq1|m.28427	K11538	ACAD8	isobutyryl-CoA dehydrogenase [EC:1.3.99.-]	Isobutyryl-CoA dehydrogenase, mitochondrial
Metabolism	Amino acid metabolism	comp194952_c0_seq1|m.26037	K01965	PCCA, pccA	propionyl-CoA carboxylase alpha chain [EC:6.4.1.3]	Propionyl-CoA carboxylase alpha chain, mitochondrial
Metabolism	Amino acid metabolism	comp194952_c1_seq1|m.40781	K01965	PCCA, pccA	propionyl-CoA carboxylase alpha chain [EC:6.4.1.3]	Propionyl-CoA carboxylase alpha chain, mitochondrial
Metabolism	Amino acid metabolism	comp197815_c1_seq10|m.1294	K05606	MCEE, epi	methylmalonyl-CoA/ethylmalonyl-CoA epimerase [EC:5.1.99.1]	Methylmalonyl-CoA epimerase, mitochondrial
Metabolism	Amino acid metabolism	comp195956_c0_seq1|m.9931	K01847	MUT	methylmalonyl-CoA mutase [EC:5.4.99.2]	Methylmalonyl-CoA mutase, mitochondrial
Metabolism	Amino acid metabolism	comp196879_c0_seq1|m.10663	K15791	DHKTD1	probable 2-oxoglutarate dehydrogenase E1 component DHKTD1 [EC:1.2.4.2]	Probable 2-oxoglutarate dehydrogenase E1 component DHKTD1, mitochondrial
Metabolism	Amino acid metabolism	comp189931_c0_seq1|m.29089	K00252	GCDH, gcdH	glutaryl-CoA dehydrogenase [EC:1.3.8.6]	Glutaryl-CoA dehydrogenase, mitochondrial
Metabolism	Amino acid metabolism	comp196327_c0_seq3|m.33282	K19199	SETD3	histone-lysine N-methyltransferase SETD3 [EC:2.1.1.43]	.
Metabolism	Amino acid metabolism	comp192203_c0_seq2|m.38819	K01476	E3.5.3.1, rocF, arg	arginase [EC:3.5.3.1]	Arginase-2, mitochondrial
Metabolism	Amino acid metabolism	comp192203_c1_seq1|m.49502	K01476	E3.5.3.1, rocF, arg	arginase [EC:3.5.3.1]	Arginase
Metabolism	Amino acid metabolism	comp197720_c1_seq1|m.33638	K14677	ACY1	aminoacylase [EC:3.5.1.14]	Aminoacylase-1
Metabolism	Amino acid metabolism	comp196515_c0_seq29|m.2436	K13366	MPAO, PAO1	polyamine oxidase [EC:1.5.3.14 1.5.3.16 1.5.3.-]	Catalase
Metabolism	Amino acid metabolism	comp196515_c1_seq1|m.43861	K13366	MPAO, PAO1	polyamine oxidase [EC:1.5.3.14 1.5.3.16 1.5.3.-]	Polyamine oxidase
Metabolism	Amino acid metabolism	comp197553_c0_seq2|m.9674	K00318	PRODH, fadM, putB	proline dehydrogenase [EC:1.5.5.2]	Probable proline dehydrogenase 2
Metabolism	Amino acid metabolism	comp198847_c0_seq1|m.38928	K00318	PRODH, fadM, putB	proline dehydrogenase [EC:1.5.5.2]	Proline dehydrogenase 1, mitochondrial
Metabolism	Amino acid metabolism	comp198847_c1_seq3|m.2897	K00318	PRODH, fadM, putB	proline dehydrogenase [EC:1.5.5.2]	Guanine exchange factor for Rac 30
Metabolism	Amino acid metabolism	comp198467_c0_seq2|m.3151	K14152	HIS4	phosphoribosyl-ATP pyrophosphohydrolase / phosphoribosyl-AMP cyclohydrolase / histidinol dehydrogenase [EC:3.6.1.31 3.5.4.19 1.1.1.23]	Imidazole glycerol phosphate synthase subunit HisF {ECO:0000255|HAMAP-Rule:MF_01013}
Metabolism	Amino acid metabolism	comp198467_c1_seq1|m.50874	K14152	HIS4	phosphoribosyl-ATP pyrophosphohydrolase / phosphoribosyl-AMP cyclohydrolase / histidinol dehydrogenase [EC:3.6.1.31 3.5.4.19 1.1.1.23]	Imidazole glycerol phosphate synthase subunit HisH
Metabolism	Amino acid metabolism	comp200512_c0_seq1|m.3387	K01712	hutU, UROC1	urocanate hydratase [EC:4.2.1.49]	Probable urocanate hydratase
Metabolism	Amino acid metabolism	comp196339_c0_seq1|m.20733	K00285	dadA	D-amino-acid dehydrogenase [EC:1.4.5.1]	D-amino acid dehydrogenase {ECO:0000255|HAMAP-Rule:MF_01202}
Metabolism	Amino acid metabolism	comp193998_c0_seq1|m.25750	K00486	KMO	kynurenine 3-monooxygenase [EC:1.14.13.9]	Kynurenine 3-monooxygenase {ECO:0000255|HAMAP-Rule:MF_03018}
Metabolism	Amino acid metabolism	comp188885_c0_seq1|m.25787	K03781	katE, CAT, catB, srpA	catalase [EC:1.11.1.6]	Catalase-A
Metabolism	Amino acid metabolism	comp193212_c0_seq1|m.29506	K01626	E2.5.1.54, aroF, aroG, aroH	3-deoxy-7-phosphoheptulonate synthase [EC:2.5.1.54]	Phospho-2-dehydro-3-deoxyheptonate aldolase, Phe-sensitive
Metabolism	Amino acid metabolism	comp198525_c1_seq2|m.4062	K13830	ARO1	pentafunctional AROM polypeptide [EC:4.2.3.4 4.2.1.10 1.1.1.25 2.7.1.71 2.5.1.19]	Pentafunctional AROM polypeptide {ECO:0000255|HAMAP-Rule:MF_03143}
Metabolism	Metabolism of other amino acids	comp196515_c0_seq29|m.2436	K13366	MPAO, PAO1	polyamine oxidase [EC:1.5.3.14 1.5.3.16 1.5.3.-]	Catalase
Metabolism	Metabolism of other amino acids	comp196515_c1_seq1|m.43861	K13366	MPAO, PAO1	polyamine oxidase [EC:1.5.3.14 1.5.3.16 1.5.3.-]	Polyamine oxidase
Metabolism	Metabolism of other amino acids	comp195505_c0_seq1|m.16527	K00232	E1.3.3.6, ACOX1, ACOX3	acyl-CoA oxidase [EC:1.3.3.6]	Acyl-coenzyme A oxidase 2, peroxisomal
Metabolism	Metabolism of other amino acids	comp196586_c0_seq4|m.21055	K00232	E1.3.3.6, ACOX1, ACOX3	acyl-CoA oxidase [EC:1.3.3.6]	Acyl-coenzyme A oxidase 2
Metabolism	Metabolism of other amino acids	comp196586_c1_seq4|m.37561	K00232	E1.3.3.6, ACOX1, ACOX3	acyl-CoA oxidase [EC:1.3.3.6]	Peroxisomal acyl-coenzyme A oxidase 1
Metabolism	Metabolism of other amino acids	comp197150_c0_seq1|m.16679	K00232	E1.3.3.6, ACOX1, ACOX3	acyl-CoA oxidase [EC:1.3.3.6]	Acyl-coenzyme A oxidase 1
Metabolism	Metabolism of other amino acids	comp197981_c0_seq2|m.13307	K00232	E1.3.3.6, ACOX1, ACOX3	acyl-CoA oxidase [EC:1.3.3.6]	Acyl-coenzyme A oxidase, peroxisomal
Metabolism	Metabolism of other amino acids	comp193429_c0_seq1|m.32922	K00384	trxB, TRR	thioredoxin reductase (NADPH) [EC:1.8.1.9]	Thioredoxin reductase 2
Metabolism	Metabolism of other amino acids	comp127478_c1_seq1|m.31906	K00600	glyA, SHMT	glycine hydroxymethyltransferase [EC:2.1.2.1]	Serine hydroxymethyltransferase, mitochondrial
Metabolism	Metabolism of other amino acids	comp192782_c0_seq1|m.43917	K00600	glyA, SHMT	glycine hydroxymethyltransferase [EC:2.1.2.1]	Serine hydroxymethyltransferase 1
Metabolism	Metabolism of other amino acids	comp192782_c1_seq1|m.48913	K00600	glyA, SHMT	glycine hydroxymethyltransferase [EC:2.1.2.1]	Serine hydroxymethyltransferase 2
Metabolism	Metabolism of other amino acids	comp190111_c0_seq1|m.44542	K00799	GST, gst	glutathione S-transferase [EC:2.5.1.18]	Glutathione S-transferase P
Metabolism	Metabolism of other amino acids	comp190180_c0_seq1|m.42665	K00799	GST, gst	glutathione S-transferase [EC:2.5.1.18]	.
Metabolism	Metabolism of other amino acids	comp191853_c0_seq1|m.40189	K00799	GST, gst	glutathione S-transferase [EC:2.5.1.18]	Glutathione S-transferase L3
Metabolism	Metabolism of other amino acids	comp190730_c0_seq1|m.38776	K00432	gpx	glutathione peroxidase [EC:1.11.1.9]	Peroxiredoxin HYR1
Metabolism	Metabolism of other amino acids	comp192686_c0_seq1|m.37070	K10808	RRM2	ribonucleoside-diphosphate reductase subunit M2 [EC:1.17.4.1]	Ribonucleoside-diphosphate reductase small chain
Metabolism	Metabolism of other amino acids	comp192686_c1_seq1|m.54082	K10808	RRM2	ribonucleoside-diphosphate reductase subunit M2 [EC:1.17.4.1]	Ribonucleoside-diphosphate reductase subunit M2
Metabolism	Metabolism of cofactors and vitamins	comp195282_c0_seq3|m.14163	K04487	iscS, NFS1	cysteine desulfurase [EC:2.8.1.7]	Probable cysteine desulfurase, mitochondrial
Metabolism	Metabolism of cofactors and vitamins	comp196046_c0_seq2|m.10417	K14652	ribBA	3,4-dihydroxy 2-butanone 4-phosphate synthase / GTP cyclohydrolase II [EC:4.1.99.12 3.5.4.25]	Riboflavin biosynthesis protein RibBA {ECO:0000255|HAMAP-Rule:MF_01283}
Metabolism	Metabolism of cofactors and vitamins	comp191842_c0_seq1|m.40142	K00794	ribH, RIB4	6,7-dimethyl-8-ribityllumazine synthase [EC:2.5.1.78]	6,7-dimethyl-8-ribityllumazine synthase
Metabolism	Metabolism of cofactors and vitamins	comp194435_c0_seq4|m.33531	K00953	FLAD1	FAD synthetase [EC:2.7.7.2]	Probable FAD synthase
Metabolism	Metabolism of cofactors and vitamins	comp192249_c0_seq1|m.31226	K06215	pdxS, pdx1	pyridoxal 5'-phosphate synthase pdxS subunit [EC:4.3.3.6]	Probable pyridoxine biosynthesis SNZERR
Metabolism	Metabolism of cofactors and vitamins	comp192939_c1_seq1|m.19253	K08681	pdxT, pdx2	5'-phosphate synthase pdxT subunit [EC:4.3.3.6]	Pyridoxal biosynthesis protein PDX2
Metabolism	Metabolism of cofactors and vitamins	comp192228_c0_seq3|m.33277	K09680	coaW	type II pantothenate kinase [EC:2.7.1.33]	Pantothenate kinase 2
Metabolism	Metabolism of cofactors and vitamins	comp192228_c0_seq3|m.33276	K09680	coaW	type II pantothenate kinase [EC:2.7.1.33]	Pantothenate kinase 2
Metabolism	Metabolism of cofactors and vitamins	comp197973_c2_seq1|m.43689	K01495	GCH1, folE	GTP cyclohydrolase IA [EC:3.5.4.16]	GTP cyclohydrolase 1
Metabolism	Metabolism of cofactors and vitamins	comp193008_c0_seq1|m.24805	K00079	CBR1	carbonyl reductase 1 [EC:1.1.1.184 1.1.1.189 1.1.1.197]	Carbonyl reductase [NADPH] 1
Metabolism	Metabolism of cofactors and vitamins	comp193008_c0_seq1|m.24804	K00079	CBR1	carbonyl reductase 1 [EC:1.1.1.184 1.1.1.189 1.1.1.197]	Carbonyl reductase [NADPH] 1
Metabolism	Metabolism of cofactors and vitamins	comp194357_c0_seq1|m.14160	K00357	QDPR	dihydropteridine reductase [EC:1.5.1.34]	Dihydropteridine reductase
Metabolism	Metabolism of cofactors and vitamins	comp127478_c1_seq1|m.31906	K00600	glyA, SHMT	glycine hydroxymethyltransferase [EC:2.1.2.1]	Serine hydroxymethyltransferase, mitochondrial
Metabolism	Metabolism of cofactors and vitamins	comp192782_c0_seq1|m.43917	K00600	glyA, SHMT	glycine hydroxymethyltransferase [EC:2.1.2.1]	Serine hydroxymethyltransferase 1
Metabolism	Metabolism of cofactors and vitamins	comp192782_c1_seq1|m.48913	K00600	glyA, SHMT	glycine hydroxymethyltransferase [EC:2.1.2.1]	Serine hydroxymethyltransferase 2
Metabolism	Metabolism of cofactors and vitamins	comp196133_c0_seq1|m.22036	K00643	E2.3.1.37, ALAS	5-aminolevulinate synthase [EC:2.3.1.37]	5-aminolevulinate synthase
Metabolism	Metabolism of cofactors and vitamins	comp196177_c0_seq1|m.39210	K01599	hemE, UROD	uroporphyrinogen decarboxylase [EC:4.1.1.37]	Uroporphyrinogen decarboxylase
Metabolism	Metabolism of cofactors and vitamins	comp191103_c0_seq1|m.33778	K00228	CPOX, hemF	coproporphyrinogen III oxidase [EC:1.3.3.3]	Oxygen-dependent coproporphyrinogen-III oxidase
Metabolism	Metabolism of cofactors and vitamins	comp192201_c0_seq1|m.27451	K01772	hemH, FECH	protoporphyrin/coproporphyrin ferrochelatase [EC:4.99.1.1 4.99.1.9]	Ferrochelatase, mitochondrial
Metabolism	Metabolism of cofactors and vitamins	comp191233_c0_seq1|m.35625	K02257	COX10, ctaB, cyoE	heme o synthase [EC:2.5.1.141]	Protoheme IX farnesyltransferase, mitochondrial
Metabolism	Metabolism of cofactors and vitamins	comp192893_c0_seq1|m.25498	K02259	COX15, ctaA	cytochrome c oxidase assembly protein subunit 15	Cytochrome c oxidase assembly protein COX15 homolog
Metabolism	Metabolism of cofactors and vitamins	comp191458_c0_seq1|m.41844	K00798	MMAB, pduO	cob(I)alamin adenosyltransferase [EC:2.5.1.17]	Cob(I)yrinic acid a,c-diamide adenosyltransferase, mitochondrial
Metabolism	Metabolism of cofactors and vitamins	comp197065_c0_seq1|m.46818	K00798	MMAB, pduO	cob(I)alamin adenosyltransferase [EC:2.5.1.17]	Cob(I)yrinic acid a,c-diamide adenosyltransferase, mitochondrial
Metabolism	Metabolism of cofactors and vitamins	comp197065_c3_seq1|m.56742	K00798	MMAB, pduO	cob(I)alamin adenosyltransferase [EC:2.5.1.17]	Cob(I)yrinic acid a,c-diamide adenosyltransferase, mitochondrial
Metabolism	Metabolism of cofactors and vitamins	comp195620_c0_seq3|m.26633	K13600	CAO	chlorophyllide a oxygenase [EC:1.14.13.122]	Chlorophyllide a oxygenase, chloroplastic
Metabolism	Metabolism of cofactors and vitamins	comp197645_c0_seq1|m.4362	K06134	COQ7	3-demethoxyubiquinol 3-hydroxylase [EC:1.14.99.60]	Ubiquinone biosynthesis protein COQ7 homolog
Metabolism	Metabolism of terpenoids and polyketides	comp192486_c0_seq1|m.20765	K00021	HMGCR	hydroxymethylglutaryl-CoA reductase (NADPH) [EC:1.1.1.34]	3-hydroxy-3-methylglutaryl-coenzyme A reductase 1
Metabolism	Metabolism of terpenoids and polyketides	comp194723_c0_seq1|m.21777	K00804	GGPS1	geranylgeranyl diphosphate synthase, type III [EC:2.5.1.1 2.5.1.10 2.5.1.29]	Geranylgeranyl pyrophosphate synthase
Metabolism	Metabolism of terpenoids and polyketides	comp195623_c0_seq1|m.11809	K00511	SQLE, ERG1	squalene monooxygenase [EC:1.14.14.17]	Squalene epoxidase 1
Metabolism	Metabolism of terpenoids and polyketides	comp195533_c0_seq1|m.19074	K17841	AL2	15-cis-phytoene synthase / lycopene beta-cyclase [EC:2.5.1.32 5.5.1.19]	Bifunctional lycopene cyclase/phytoene synthase
Metabolism	Metabolism of terpenoids and polyketides	comp194869_c0_seq1|m.28844	K15745	AL1	phytoene desaturase (3,4-didehydrolycopene-forming) [EC:1.3.99.30]	Phytoene desaturase
Metabolism	Metabolism of terpenoids and polyketides	comp198026_c1_seq8|m.15201	K17842	carT, CAO-2	torulene dioxygenase [EC:1.13.11.59]	Beta,beta-carotene 9',10'-oxygenase
Metabolism	Metabolism of terpenoids and polyketides	comp194089_c0_seq2|m.30331	K14938	NVD, DAF36	cholesterol 7-desaturase [EC:1.14.19.21]	Cholesterol desaturase daf-36
Metabolism	Biosynthesis of other secondary metabolites	comp198892_c0_seq5|m.3105	K00106	XDH	xanthine dehydrogenase/oxidase [EC:1.17.1.4 1.17.3.2]	Xanthine dehydrogenase
Metabolism	Xenobiotics biodegradation and metabolism	comp189931_c0_seq1|m.29089	K00252	GCDH, gcdH	glutaryl-CoA dehydrogenase [EC:1.3.8.6]	Glutaryl-CoA dehydrogenase, mitochondrial
Metabolism	Xenobiotics biodegradation and metabolism	comp190111_c0_seq1|m.44542	K00799	GST, gst	glutathione S-transferase [EC:2.5.1.18]	Glutathione S-transferase P
Metabolism	Xenobiotics biodegradation and metabolism	comp190180_c0_seq1|m.42665	K00799	GST, gst	glutathione S-transferase [EC:2.5.1.18]	.
Metabolism	Xenobiotics biodegradation and metabolism	comp191853_c0_seq1|m.40189	K00799	GST, gst	glutathione S-transferase [EC:2.5.1.18]	Glutathione S-transferase L3
Metabolism	Xenobiotics biodegradation and metabolism	comp193008_c0_seq1|m.24805	K00079	CBR1	carbonyl reductase 1 [EC:1.1.1.184 1.1.1.189 1.1.1.197]	Carbonyl reductase [NADPH] 1
Metabolism	Xenobiotics biodegradation and metabolism	comp193008_c0_seq1|m.24804	K00079	CBR1	carbonyl reductase 1 [EC:1.1.1.184 1.1.1.189 1.1.1.197]	Carbonyl reductase [NADPH] 1
Metabolism	Xenobiotics biodegradation and metabolism	comp198892_c0_seq5|m.3105	K00106	XDH	xanthine dehydrogenase/oxidase [EC:1.17.1.4 1.17.3.2]	Xanthine dehydrogenase
Metabolism	Xenobiotics biodegradation and metabolism	comp193643_c0_seq1|m.21266	K00757	udp, UPP	uridine phosphorylase [EC:2.4.2.3]	Purine nucleoside phosphorylase
Metabolism	Xenobiotics biodegradation and metabolism	comp193912_c0_seq1|m.27474	K13421	UMPS	uridine monophosphate synthetase [EC:2.4.2.10 4.1.1.23]	Uridine 5'-monophosphate synthase
Metabolism	Xenobiotics biodegradation and metabolism	comp192686_c0_seq1|m.37070	K10808	RRM2	ribonucleoside-diphosphate reductase subunit M2 [EC:1.17.4.1]	Ribonucleoside-diphosphate reductase small chain
Metabolism	Xenobiotics biodegradation and metabolism	comp192686_c1_seq1|m.54082	K10808	RRM2	ribonucleoside-diphosphate reductase subunit M2 [EC:1.17.4.1]	Ribonucleoside-diphosphate reductase subunit M2
Genetic Information Processing	Transcription	comp196781_c0_seq2|m.18196	K10843	ERCC3, XPB	DNA excision repair protein ERCC-3 [EC:3.6.4.12]	TFIIH basal transcription factor complex helicase repB subunit
Genetic Information Processing	Translation	comp196420_c0_seq2|m.9862	K12619	XRN2, RAT1	5'-3' exoribonuclease 2 [EC:3.1.13.-]	5'-3' exoribonuclease 2 homolog
Genetic Information Processing	Folding, sorting and degradation	comp194443_c0_seq1|m.27923	K09486	HYOU1	hypoxia up-regulated 1	Hypoxia up-regulated protein 1
Genetic Information Processing	Folding, sorting and degradation	comp198085_c1_seq1|m.6915	K09580	PDIA1, P4HB	protein disulfide-isomerase A1 [EC:5.3.4.1]	Solute carrier family 52, riboflavin transporter, member 3-A
Genetic Information Processing	Folding, sorting and degradation	comp193150_c0_seq1|m.12869	K13525	VCP, CDC48	transitional endoplasmic reticulum ATPase	Transitional endoplasmic reticulum ATPase
Genetic Information Processing	Folding, sorting and degradation	comp189360_c0_seq1|m.45659	K13993	HSP20	HSP20 family protein	17.6 kDa class I heat shock protein 3
Genetic Information Processing	Folding, sorting and degradation	comp197120_c0_seq2|m.14318	K14018	PLAA, DOA1, UFD3	phospholipase A-2-activating protein	Phospholipase A-2-activating protein
Genetic Information Processing	Folding, sorting and degradation	comp191210_c0_seq1|m.31519	K10839	RAD23, HR23	UV excision repair protein RAD23	Probable ubiquitin receptor RAD23
Genetic Information Processing	Folding, sorting and degradation	comp198247_c1_seq2|m.9846	K04523	UBQLN, DSK2	ubiquilin	Ubiquitin domain-containing protein DSK2b
Genetic Information Processing	Folding, sorting and degradation	comp194836_c0_seq1|m.25452	K14026	SEL1, SEL1L	SEL1 protein	Protein sel-1 homolog 2
Genetic Information Processing	Folding, sorting and degradation	comp198289_c1_seq1|m.35355	K08496	GOSR2, BOS1	golgi SNAP receptor complex member 2	Membrin-12
Genetic Information Processing	Folding, sorting and degradation	comp199160_c0_seq2|m.91	K10589	UBE3C	ubiquitin-protein ligase E3 C [EC:2.3.2.26]	E3 ubiquitin-protein ligase UPL6
Genetic Information Processing	Folding, sorting and degradation	comp199160_c1_seq1|m.12787	K10589	UBE3C	ubiquitin-protein ligase E3 C [EC:2.3.2.26]	E3 ubiquitin-protein ligase UPL6
Genetic Information Processing	Folding, sorting and degradation	comp198670_c0_seq4|m.4453	K10615	HERC4	E3 ubiquitin-protein ligase HERC4 [EC:2.3.2.26]	Probable E3 ubiquitin-protein ligase HERC4
Genetic Information Processing	Folding, sorting and degradation	comp195925_c0_seq1|m.17248	K10143	RFWD2, COP1	E3 ubiquitin-protein ligase RFWD2 [EC:2.3.2.27]	E3 ubiquitin-protein ligase COP1
Genetic Information Processing	Folding, sorting and degradation	comp198255_c1_seq1|m.4652	K10144	RCHY1, PIRH2	RING finger and CHY zinc finger domain-containing protein 1 [EC:2.3.2.27]	Uncharacterized RING finger protein C2F3.16
Genetic Information Processing	Folding, sorting and degradation	comp198815_c0_seq1|m.3300	K10609	CUL4	cullin 4	Cullin-4
Genetic Information Processing	Folding, sorting and degradation	comp198815_c1_seq1|m.41393	K10609	CUL4	cullin 4	Cullin-4B {ECO:0000312|EMBL:CAM17145.1}
Genetic Information Processing	Folding, sorting and degradation	comp195282_c0_seq3|m.14163	K04487	iscS, NFS1	cysteine desulfurase [EC:2.8.1.7]	Probable cysteine desulfurase, mitochondrial
Genetic Information Processing	Folding, sorting and degradation	comp193437_c0_seq3|m.31590	K01011	TST, MPST, sseA	thiosulfate/3-mercaptopyruvate sulfurtransferase [EC:2.8.1.1 2.8.1.2]	3-mercaptopyruvate sulfurtransferase
Genetic Information Processing	Folding, sorting and degradation	comp193437_c0_seq3|m.31588	K01011	TST, MPST, sseA	thiosulfate/3-mercaptopyruvate sulfurtransferase [EC:2.8.1.1 2.8.1.2]	3-mercaptopyruvate sulfurtransferase
Genetic Information Processing	Folding, sorting and degradation	comp192058_c0_seq2|m.24537	K03033	PSMD3, RPN3	26S proteasome regulatory subunit N3	26S proteasome non-ATPase regulatory subunit 3
Genetic Information Processing	Folding, sorting and degradation	comp190851_c0_seq1|m.29306	K03036	PSMD11, RPN6	26S proteasome regulatory subunit N6	26S proteasome non-ATPase regulatory subunit 11
Genetic Information Processing	Folding, sorting and degradation	comp191163_c0_seq1|m.29830	K03037	PSMD6, RPN7	26S proteasome regulatory subunit N7	26S proteasome non-ATPase regulatory subunit 6
Genetic Information Processing	Folding, sorting and degradation	comp191810_c0_seq1|m.32517	K03038	PSMD7, RPN8	26S proteasome regulatory subunit N8	26S proteasome non-ATPase regulatory subunit 7
Genetic Information Processing	Folding, sorting and degradation	comp193775_c0_seq1|m.33473	K03039	PSMD13, RPN9	26S proteasome regulatory subunit N9	26S proteasome non-ATPase regulatory subunit 13 homolog B
Genetic Information Processing	Folding, sorting and degradation	comp176402_c0_seq1|m.34545	K03030	PSMD14, RPN11, POH1	26S proteasome regulatory subunit N11	26S proteasome non-ATPase regulatory subunit 14 homolog
Genetic Information Processing	Folding, sorting and degradation	comp190925_c1_seq1|m.13130	K03031	PSMD8, RPN12	26S proteasome regulatory subunit N12	Calcium-transporting ATPase PAT1
Genetic Information Processing	Folding, sorting and degradation	comp193934_c0_seq1|m.23629	K03029	PSMD4, RPN10	26S proteasome regulatory subunit N10	26S proteasome non-ATPase regulatory subunit 4 homolog
Genetic Information Processing	Folding, sorting and degradation	comp193729_c0_seq1|m.11670	K03028	PSMD2, RPN1	26S proteasome regulatory subunit N1	26S proteasome non-ATPase regulatory subunit 2
Genetic Information Processing	Folding, sorting and degradation	comp192342_c0_seq1|m.49489	K03032	PSMD1, RPN2	26S proteasome regulatory subunit N2	26S proteasome non-ATPase regulatory subunit 1
Genetic Information Processing	Folding, sorting and degradation	comp192342_c1_seq1|m.13738	K03032	PSMD1, RPN2	26S proteasome regulatory subunit N2	26S proteasome non-ATPase regulatory subunit 1
Genetic Information Processing	Folding, sorting and degradation	comp192760_c0_seq1|m.27888	K06691	RPN13	26S proteasome regulatory subunit N13	Proteasomal ubiquitin receptor ADRM1
Genetic Information Processing	Folding, sorting and degradation	comp193230_c0_seq1|m.35814	K03061	PSMC2, RPT1	26S proteasome regulatory subunit T1	26S protease regulatory subunit 7
Genetic Information Processing	Folding, sorting and degradation	comp193230_c1_seq1|m.49313	K03061	PSMC2, RPT1	26S proteasome regulatory subunit T1	26S protease regulatory subunit 7
Genetic Information Processing	Folding, sorting and degradation	comp190765_c1_seq1|m.46992	K03062	PSMC1, RPT2	26S proteasome regulatory subunit T2	26S proteasome regulatory subunit 4 homolog B
Genetic Information Processing	Folding, sorting and degradation	comp190765_c2_seq1|m.39191	K03062	PSMC1, RPT2	26S proteasome regulatory subunit T2	26S proteasome regulatory subunit 4 homolog B
Genetic Information Processing	Folding, sorting and degradation	comp191742_c0_seq1|m.27581	K03066	PSMC5, RPT6	26S proteasome regulatory subunit T6	26S protease regulatory subunit 8
Genetic Information Processing	Folding, sorting and degradation	comp189012_c0_seq1|m.29819	K03064	PSMC6, RPT4	26S proteasome regulatory subunit T4	26S protease regulatory subunit 10B homolog A
Genetic Information Processing	Folding, sorting and degradation	comp191431_c0_seq1|m.29512	K03065	PSMC3, RPT5	26S proteasome regulatory subunit T5	26S protease regulatory subunit 6A
Genetic Information Processing	Folding, sorting and degradation	comp188422_c0_seq1|m.29305	K03063	PSMC4, RPT3	26S proteasome regulatory subunit T3	26S protease regulatory subunit 6B homolog
Genetic Information Processing	Folding, sorting and degradation	comp199057_c1_seq1|m.1265	K06699	PSME4	proteasome activator subunit 4	Proteasome activator complex subunit 4
Genetic Information Processing	Folding, sorting and degradation	comp189969_c0_seq1|m.40911	K02730	PSMA6	20S proteasome subunit alpha 1 [EC:3.4.25.1]	Proteasome subunit alpha type-6
Genetic Information Processing	Folding, sorting and degradation	comp188091_c0_seq1|m.40737	K02726	PSMA2	20S proteasome subunit alpha 2 [EC:3.4.25.1]	Proteasome subunit alpha type-2-A
Genetic Information Processing	Folding, sorting and degradation	comp188410_c0_seq2|m.38017	K02728	PSMA4	20S proteasome subunit alpha 3 [EC:3.4.25.1]	Proteasome subunit alpha type-4
Genetic Information Processing	Folding, sorting and degradation	comp190938_c0_seq1|m.37984	K02731	PSMA7	20S proteasome subunit alpha 4 [EC:3.4.25.1]	Proteasome subunit alpha type-7
Genetic Information Processing	Folding, sorting and degradation	comp190615_c0_seq1|m.37579	K02729	PSMA5	20S proteasome subunit alpha 5 [EC:3.4.25.1]	Proteasome subunit alpha type-5
Genetic Information Processing	Folding, sorting and degradation	comp188316_c0_seq1|m.39081	K02725	PSMA1	20S proteasome subunit alpha 6 [EC:3.4.25.1]	Proteasome subunit alpha type-1
Genetic Information Processing	Folding, sorting and degradation	comp188335_c0_seq2|m.41134	K02727	PSMA3	20S proteasome subunit alpha 7 [EC:3.4.25.1]	Proteasome subunit alpha type-3
Genetic Information Processing	Folding, sorting and degradation	comp176337_c0_seq1|m.40079	K02738	PSMB6	20S proteasome subunit beta 1 [EC:3.4.25.1]	Proteasome subunit beta type-6
Genetic Information Processing	Folding, sorting and degradation	comp190045_c0_seq2|m.37514	K02739	PSMB7	20S proteasome subunit beta 2 [EC:3.4.25.1]	Proteasome subunit beta type-7-B
Genetic Information Processing	Folding, sorting and degradation	comp188259_c0_seq1|m.49135	K02735	PSMB3	20S proteasome subunit beta 3 [EC:3.4.25.1]	Proteasome subunit beta type-3
Genetic Information Processing	Folding, sorting and degradation	comp198466_c2_seq1|m.19971	K02734	PSMB2	20S proteasome subunit beta 4 [EC:3.4.25.1]	Proteasome subunit beta type-2
Genetic Information Processing	Folding, sorting and degradation	comp191376_c0_seq1|m.7648	K02737	PSMB5	20S proteasome subunit beta 5 [EC:3.4.25.1]	Acyl-CoA synthetase family member 3, mitochondrial
Genetic Information Processing	Folding, sorting and degradation	comp188994_c0_seq1|m.37701	K02732	PSMB1	20S proteasome subunit beta 6 [EC:3.4.25.1]	Proteasome subunit beta type-1
Genetic Information Processing	Folding, sorting and degradation	comp189403_c1_seq1|m.44828	K02736	PSMB4	20S proteasome subunit beta 7 [EC:3.4.25.1]	Proteasome subunit beta type-4
Genetic Information Processing	Folding, sorting and degradation	comp184699_c0_seq1|m.46351	K11599	POMP, UMP1	proteasome maturation protein	Proteasome maturation protein homolog
Genetic Information Processing	Folding, sorting and degradation	comp196420_c0_seq2|m.9862	K12619	XRN2, RAT1	5'-3' exoribonuclease 2 [EC:3.1.13.-]	5'-3' exoribonuclease 2 homolog
Genetic Information Processing	Folding, sorting and degradation	comp187954_c0_seq1|m.45815	K04043	dnaK, HSPA9	molecular chaperone DnaK	Heat shock 70 kDa protein F, mitochondrial
Genetic Information Processing	Folding, sorting and degradation	comp192841_c0_seq2|m.18479	K04043	dnaK, HSPA9	molecular chaperone DnaK	Chaperone protein DnaK {ECO:0000255|HAMAP-Rule:MF_00332}
Genetic Information Processing	Folding, sorting and degradation	comp197387_c0_seq2|m.37672	K04043	dnaK, HSPA9	molecular chaperone DnaK	Chaperone protein DnaK {ECO:0000255|HAMAP-Rule:MF_00332}
Genetic Information Processing	Folding, sorting and degradation	comp188308_c0_seq1|m.17645	K04077	groEL, HSPD1	chaperonin GroEL	60 kDa heat shock protein, mitochondrial
Genetic Information Processing	Replication and repair	comp198919_c0_seq13|m.3199	K03660	OGG1	N-glycosylase/DNA lyase [EC:3.2.2.- 4.2.99.18]	Serine/threonine-protein kinase PAK 3
Genetic Information Processing	Replication and repair	comp199388_c0_seq1|m.9331	K10773	NTH	endonuclease III [EC:4.2.99.18]	Tryptophan--tRNA ligase, cytoplasmic
Genetic Information Processing	Replication and repair	comp196015_c1_seq1|m.28225	K03575	mutY	A/G-specific adenine glycosylase [EC:3.2.2.31]	A/G-specific adenine DNA glycosylase
Genetic Information Processing	Replication and repair	comp194017_c0_seq2|m.28717	K10771	APEX1	AP endonuclease 1 [EC:4.2.99.18]	DNA-(apurinic or apyrimidinic site) lyase
Genetic Information Processing	Replication and repair	comp198815_c0_seq1|m.3300	K10609	CUL4	cullin 4	Cullin-4
Genetic Information Processing	Replication and repair	comp198815_c1_seq1|m.41393	K10609	CUL4	cullin 4	Cullin-4B {ECO:0000312|EMBL:CAM17145.1}
Genetic Information Processing	Replication and repair	comp197986_c0_seq1|m.7115	K10838	XPC	xeroderma pigmentosum group C-complementing protein	DNA repair protein complementing XP-C cells
Genetic Information Processing	Replication and repair	comp191210_c0_seq1|m.31519	K10839	RAD23, HR23	UV excision repair protein RAD23	Probable ubiquitin receptor RAD23
Genetic Information Processing	Replication and repair	comp198384_c0_seq1|m.21338	K10841	ERCC6, CSB, RAD26	DNA excision repair protein ERCC-6	Protein CHROMATIN REMODELING 8 {ECO:0000303|PubMed:16547115}
Genetic Information Processing	Replication and repair	comp196781_c0_seq2|m.18196	K10843	ERCC3, XPB	DNA excision repair protein ERCC-3 [EC:3.6.4.12]	TFIIH basal transcription factor complex helicase repB subunit
Genetic Information Processing	Replication and repair	comp197537_c0_seq1|m.9799	K08735	MSH2	DNA mismatch repair protein MSH2	DNA mismatch repair protein Msh2
Genetic Information Processing	Replication and repair	comp192638_c0_seq2|m.3645	K15362	BRIP1, BACH1, FANCJ	fanconi anemia group J protein [EC:3.6.4.12]	Fanconi anemia group J protein homolog
Genetic Information Processing	Replication and repair	comp196869_c2_seq7|m.5433	K10875	RAD54L, RAD54	DNA repair and recombination protein RAD54 and RAD54-like protein [EC:3.6.4.-]	DNA repair and recombination protein RAD54-like
Environmental Information Processing	Membrane transport	comp197008_c0_seq1|m.5405	K05643	ABCA3	ATP-binding cassette, subfamily A (ABC1), member 3	ABC transporter A family member 2
Environmental Information Processing	Membrane transport	comp198688_c0_seq3|m.801	K05665	ABCC1	ATP-binding cassette, subfamily C (CFTR/MRP), member 1 [EC:7.6.2.3]	Multidrug resistance-associated protein 1
Environmental Information Processing	Membrane transport	comp189737_c0_seq1|m.54401	K05679	ABCG1	ATP-binding cassette, subfamily G (WHITE), member 1	ATP-binding cassette sub-family G member 2
Environmental Information Processing	Membrane transport	comp198745_c0_seq12|m.10508	K05679	ABCG1	ATP-binding cassette, subfamily G (WHITE), member 1	ATP-binding cassette sub-family G member 1
Environmental Information Processing	Membrane transport	comp196678_c0_seq2|m.7529	K05681	ABCG2, CD338	ATP-binding cassette, subfamily G (WHITE), member 2	ABC transporter G family member 1
Environmental Information Processing	Membrane transport	comp198312_c0_seq9|m.13880	K05681	ABCG2, CD338	ATP-binding cassette, subfamily G (WHITE), member 2	ATP-binding cassette sub-family G member 2
Environmental Information Processing	Signal transduction	comp192893_c0_seq1|m.25498	K02259	COX15, ctaA	cytochrome c oxidase assembly protein subunit 15	Cytochrome c oxidase assembly protein COX15 homolog
Environmental Information Processing	Signal transduction	comp184545_c0_seq2|m.46339	K08738	CYC	cytochrome c	Cytochrome c
Environmental Information Processing	Signal transduction	comp198339_c1_seq4|m.31644	K03099	SOS	son of sevenless	Ras guanine nucleotide exchange factor M
Environmental Information Processing	Signal transduction	comp198339_c2_seq1|m.27465	K03099	SOS	son of sevenless	.
Environmental Information Processing	Signal transduction	comp198339_c6_seq1|m.32673	K03099	SOS	son of sevenless	.
Environmental Information Processing	Signal transduction	comp195998_c0_seq1|m.16445	K17633	RASAL2	RAS protein activator-like 2	Probable Ras GTPase-activating-like protein ngap
Environmental Information Processing	Signal transduction	comp198132_c2_seq5|m.7987	K04424	ZAK, MLTK	sterile alpha motif and leucine zipper containing kinase AZK [EC:2.7.11.25]	Serine/threonine-protein kinase EDR1
Environmental Information Processing	Signal transduction	comp188346_c0_seq1|m.30103	K04564	SOD2	superoxide dismutase, Fe-Mn family [EC:1.15.1.1]	Superoxide dismutase [Fe]
Environmental Information Processing	Signal transduction	comp188885_c0_seq1|m.25787	K03781	katE, CAT, catB, srpA	catalase [EC:1.11.1.6]	Catalase-A
Environmental Information Processing	Signal transduction	comp193162_c0_seq1|m.41920	K02375	FZD5_8, fz2	frizzled 5/8	.
Environmental Information Processing	Signal transduction	comp193162_c1_seq1|m.31371	K02375	FZD5_8, fz2	frizzled 5/8	Frizzled-5
Environmental Information Processing	Signal transduction	comp191685_c0_seq1|m.33031	K07200	PRKAG	5'-AMP-activated protein kinase, regulatory gamma subunit	Inosine-5'-monophosphate dehydrogenase {ECO:0000255|HAMAP-Rule:MF_01964}
Environmental Information Processing	Signal transduction	comp193748_c0_seq1|m.30434	K07200	PRKAG	5'-AMP-activated protein kinase, regulatory gamma subunit	SNF1-related protein kinase regulatory subunit gamma-1-like
Environmental Information Processing	Signal transduction	comp195324_c0_seq2|m.42256	K07200	PRKAG	5'-AMP-activated protein kinase, regulatory gamma subunit	.
Environmental Information Processing	Signal transduction	comp198158_c0_seq2|m.16417	K07200	PRKAG	5'-AMP-activated protein kinase, regulatory gamma subunit	Putative SWI/SNF-related matrix-associated actin-dependent regulator of chromatin subfamily A member 3-like 3
Environmental Information Processing	Signal transduction	comp189941_c0_seq1|m.26623	K17065	DNM1L	dynamin 1-like protein [EC:3.6.5.5]	26S proteasome non-ATPase regulatory subunit 12
Environmental Information Processing	Signal transduction	comp195002_c0_seq1|m.28627	K00161	PDHA, pdhA	pyruvate dehydrogenase E1 component alpha subunit [EC:1.2.4.1]	Pyruvate dehydrogenase E1 component subunit alpha, mitochondrial
Environmental Information Processing	Signal transduction	comp196159_c1_seq11|m.6245	K11411	SIRT1, SIR2L1	NAD-dependent deacetylase sirtuin 1 [EC:3.5.1.-]	NAD-dependent deacetylase sir2D
Environmental Information Processing	Signal transduction	comp196654_c0_seq2|m.7601	K01110	PTEN	phosphatidylinositol-3,4,5-trisphosphate 3-phosphatase and dual-specificity protein phosphatase PTEN [EC:3.1.3.16 3.1.3.48 3.1.3.67]	Phosphatidylinositol 3,4,5-trisphosphate 3-phosphatase and dual-specificity protein phosphatase PTEN
Environmental Information Processing	Signal transduction	comp196471_c0_seq3|m.40251	K00901	dgkA, DGK	diacylglycerol kinase (ATP) [EC:2.7.1.107]	Diacylglycerol kinase 1
Environmental Information Processing	Signal transduction	comp193096_c0_seq1|m.22214	K00654	SPT	serine palmitoyltransferase [EC:2.3.1.50]	Serine palmitoyltransferase 1
Environmental Information Processing	Signal transduction	comp198688_c0_seq3|m.801	K05665	ABCC1	ATP-binding cassette, subfamily C (CFTR/MRP), member 1 [EC:7.6.2.3]	Multidrug resistance-associated protein 1
Environmental Information Processing	Signal transduction	comp193626_c0_seq1|m.22205	K01634	SGPL1, DPL1	sphinganine-1-phosphate aldolase [EC:4.1.2.27]	Sphingosine-1-phosphate lyase 1
Environmental Information Processing	Signal transduction	comp195505_c0_seq1|m.16527	K00232	E1.3.3.6, ACOX1, ACOX3	acyl-CoA oxidase [EC:1.3.3.6]	Acyl-coenzyme A oxidase 2, peroxisomal
Environmental Information Processing	Signal transduction	comp196586_c0_seq4|m.21055	K00232	E1.3.3.6, ACOX1, ACOX3	acyl-CoA oxidase [EC:1.3.3.6]	Acyl-coenzyme A oxidase 2
Environmental Information Processing	Signal transduction	comp196586_c1_seq4|m.37561	K00232	E1.3.3.6, ACOX1, ACOX3	acyl-CoA oxidase [EC:1.3.3.6]	Peroxisomal acyl-coenzyme A oxidase 1
Environmental Information Processing	Signal transduction	comp197150_c0_seq1|m.16679	K00232	E1.3.3.6, ACOX1, ACOX3	acyl-CoA oxidase [EC:1.3.3.6]	Acyl-coenzyme A oxidase 1
Environmental Information Processing	Signal transduction	comp197981_c0_seq2|m.13307	K00232	E1.3.3.6, ACOX1, ACOX3	acyl-CoA oxidase [EC:1.3.3.6]	Acyl-coenzyme A oxidase, peroxisomal
Environmental Information Processing	Signal transduction	comp195749_c0_seq1|m.9902	K12319	GUCY1B	guanylate cyclase soluble subunit beta [EC:4.6.1.2]	Guanylate cyclase soluble subunit beta-1
Environmental Information Processing	Signal transduction	comp197513_c0_seq4|m.4232	K12319	GUCY1B	guanylate cyclase soluble subunit beta [EC:4.6.1.2]	Origin recognition complex subunit 4
Environmental Information Processing	Signal transduction	comp191511_c0_seq1|m.31238	K07297	ADIPOR	adiponectin receptor	ADIPOR-like receptor SPBC12C2.09c
Environmental Information Processing	Signal transduction	comp196761_c0_seq3|m.19061	K07297	ADIPOR	adiponectin receptor	Adiponectin receptor protein
Environmental Information Processing	Signal transduction	comp192486_c0_seq1|m.20765	K00021	HMGCR	hydroxymethylglutaryl-CoA reductase (NADPH) [EC:1.1.1.34]	3-hydroxy-3-methylglutaryl-coenzyme A reductase 1
Environmental Information Processing	Signal transduction	comp198416_c0_seq4|m.11027	K02145	ATPeV1A, ATP6A	V-type H+-transporting ATPase subunit A [EC:7.1.2.2]	V-type proton ATPase catalytic subunit A
Environmental Information Processing	Signal transduction	comp190965_c0_seq1|m.33938	K16185	RRAGA_B	Ras-related GTP-binding protein A/B	Ras-related GTP-binding protein A
Environmental Information Processing	Signal transduction	comp198598_c0_seq5|m.11088	K20407	MIOS, MIO	WD repeat-containing protein mio	WD repeat-containing protein mio-B
Environmental Information Processing	Signal transduction	comp197353_c0_seq1|m.11387	K20408	WDR24	WD repeat-containing protein 24	WD repeat-containing protein 24 homolog
Environmental Information Processing	Signaling molecules and interaction	comp194937_c0_seq1|m.25627	K05770	TSPO, BZRP	translocator protein	Translocator protein
Environmental Information Processing	Signaling molecules and interaction	comp194718_c0_seq1|m.19875	K06258	SV2	MFS transporter, VNT family, synaptic vesicle glycoprotein 2	Organic cation/carnitine transporter 7
Cellular Processes	Transport and catabolism	comp195293_c0_seq1|m.7901	K18465	MRT43, SWIP	WASH complex subunit 7	WASH complex subunit 7 {ECO:0000305}
Cellular Processes	Transport and catabolism	comp170473_c0_seq1|m.49842	K07897	RAB7A	Ras-related protein Rab-7A	Ras-related protein RABG3c
Cellular Processes	Transport and catabolism	comp189662_c0_seq1|m.41403	K07897	RAB7A	Ras-related protein Rab-7A	Ras-related protein Rab7A
Cellular Processes	Transport and catabolism	comp191612_c0_seq1|m.40126	K12194	CHMP4, SNF7, VPS32	charged multivesicular body protein 4	.
Cellular Processes	Transport and catabolism	comp197758_c0_seq1|m.8426	K12200	PDCD6IP, ALIX, RIM20	programmed cell death 6-interacting protein	ALG-2 interacting protein X
Cellular Processes	Transport and catabolism	comp193208_c0_seq1|m.21600	K12479	VPS45	vacuolar protein sorting-associated protein 45	Vacuolar protein sorting-associated protein 45
Cellular Processes	Transport and catabolism	comp198416_c0_seq4|m.11027	K02145	ATPeV1A, ATP6A	V-type H+-transporting ATPase subunit A [EC:7.1.2.2]	V-type proton ATPase catalytic subunit A
Cellular Processes	Transport and catabolism	comp194101_c0_seq1|m.13631	K02154	ATPeV0A, ATP6N	V-type H+-transporting ATPase subunit a	Vacuolar proton translocating ATPase 100 kDa subunit
Cellular Processes	Transport and catabolism	comp190948_c0_seq1|m.30663	K02146	ATPeV0D, ATP6D	V-type H+-transporting ATPase subunit d	V-type proton ATPase subunit d
Cellular Processes	Transport and catabolism	comp176844_c0_seq1|m.42008	K02155	ATPeV0C, ATP6L	V-type H+-transporting ATPase 16kDa proteolipid subunit	V-type proton ATPase subunit c4
Cellular Processes	Transport and catabolism	comp177202_c0_seq1|m.42564	K03661	ATPeV0B, ATP6F	V-type H+-transporting ATPase 21kDa proteolipid subunit	V-type proton ATPase 21 kDa proteolipid subunit
Cellular Processes	Transport and catabolism	comp192259_c0_seq1|m.39127	K01365	CTSL	cathepsin L [EC:3.4.22.15]	Senescence-specific cysteine protease SAG12 {ECO:0000305}
Cellular Processes	Transport and catabolism	comp192259_c1_seq1|m.47635	K01365	CTSL	cathepsin L [EC:3.4.22.15]	Cathepsin L
Cellular Processes	Transport and catabolism	comp196697_c0_seq2|m.14901	K12384	SCARB2, LIMP2, CD36L2	lysosome membrane protein 2	Lysosome membrane protein 2-A
Cellular Processes	Transport and catabolism	comp189311_c0_seq1|m.45783	K12399	AP3S	AP-3 complex subunit sigma	AP-3 complex subunit sigma-1
Cellular Processes	Transport and catabolism	comp195505_c0_seq1|m.16527	K00232	E1.3.3.6, ACOX1, ACOX3	acyl-CoA oxidase [EC:1.3.3.6]	Acyl-coenzyme A oxidase 2, peroxisomal
Cellular Processes	Transport and catabolism	comp196586_c0_seq4|m.21055	K00232	E1.3.3.6, ACOX1, ACOX3	acyl-CoA oxidase [EC:1.3.3.6]	Acyl-coenzyme A oxidase 2
Cellular Processes	Transport and catabolism	comp196586_c1_seq4|m.37561	K00232	E1.3.3.6, ACOX1, ACOX3	acyl-CoA oxidase [EC:1.3.3.6]	Peroxisomal acyl-coenzyme A oxidase 1
Cellular Processes	Transport and catabolism	comp197150_c0_seq1|m.16679	K00232	E1.3.3.6, ACOX1, ACOX3	acyl-CoA oxidase [EC:1.3.3.6]	Acyl-coenzyme A oxidase 1
Cellular Processes	Transport and catabolism	comp197981_c0_seq2|m.13307	K00232	E1.3.3.6, ACOX1, ACOX3	acyl-CoA oxidase [EC:1.3.3.6]	Acyl-coenzyme A oxidase, peroxisomal
Cellular Processes	Transport and catabolism	comp198403_c3_seq1|m.24376	K08764	SCP2, SCPX	sterol carrier protein 2 [EC:2.3.1.176]	Non-specific lipid-transfer protein
Cellular Processes	Transport and catabolism	comp196753_c1_seq1|m.37267	K13237	DECR2	peroxisomal 2,4-dienoyl-CoA reductase [EC:1.3.1.34]	Peroxisomal 2,4-dienoyl-CoA reductase
Cellular Processes	Transport and catabolism	comp195281_c0_seq1|m.44335	K01897	ACSL, fadD	long-chain acyl-CoA synthetase [EC:6.2.1.3]	Long chain acyl-CoA synthetase 6, peroxisomal
Cellular Processes	Transport and catabolism	comp195281_c1_seq1|m.20640	K01897	ACSL, fadD	long-chain acyl-CoA synthetase [EC:6.2.1.3]	Fatty acyl-CoA synthetase A
Cellular Processes	Transport and catabolism	comp197923_c0_seq1|m.8837	K01897	ACSL, fadD	long-chain acyl-CoA synthetase [EC:6.2.1.3]	Fatty acyl-CoA synthetase A
Cellular Processes	Transport and catabolism	comp193483_c0_seq1|m.46046	K00624	E2.3.1.7	carnitine O-acetyltransferase [EC:2.3.1.7]	Mitochondrial chaperone BCS1
Cellular Processes	Transport and catabolism	comp193483_c1_seq1|m.38798	K00624	E2.3.1.7	carnitine O-acetyltransferase [EC:2.3.1.7]	Probable mitochondrial chaperone BCS1-A
Cellular Processes	Transport and catabolism	comp188885_c0_seq1|m.25787	K03781	katE, CAT, catB, srpA	catalase [EC:1.11.1.6]	Catalase-A
Cellular Processes	Transport and catabolism	comp188346_c0_seq1|m.30103	K04564	SOD2	superoxide dismutase, Fe-Mn family [EC:1.15.1.1]	Superoxide dismutase [Fe]
Cellular Processes	Transport and catabolism	comp198892_c0_seq5|m.3105	K00106	XDH	xanthine dehydrogenase/oxidase [EC:1.17.1.4 1.17.3.2]	Xanthine dehydrogenase
Cellular Processes	Transport and catabolism	comp196654_c0_seq2|m.7601	K01110	PTEN	phosphatidylinositol-3,4,5-trisphosphate 3-phosphatase and dual-specificity protein phosphatase PTEN [EC:3.1.3.16 3.1.3.48 3.1.3.67]	Phosphatidylinositol 3,4,5-trisphosphate 3-phosphatase and dual-specificity protein phosphatase PTEN
Cellular Processes	Transport and catabolism	comp190965_c0_seq1|m.33938	K16185	RRAGA_B	Ras-related GTP-binding protein A/B	Ras-related GTP-binding protein A
Cellular Processes	Transport and catabolism	comp193096_c0_seq1|m.22214	K00654	SPT	serine palmitoyltransferase [EC:2.3.1.50]	Serine palmitoyltransferase 1
Cellular Processes	Transport and catabolism	comp195037_c0_seq1|m.29747	K14209	SLC36A, PAT	solute carrier family 36 (proton-coupled amino acid transporter)	Proton-coupled amino acid transporter 4
Cellular Processes	Transport and catabolism	comp194360_c0_seq1|m.18907	K17987	NBR1	next to BRCA1 gene 1 protein	Next to BRCA1 gene 1 protein
Cellular Processes	Transport and catabolism	comp193271_c0_seq1|m.56305	K08955	YME1	ATP-dependent metalloprotease [EC:3.4.24.-]	ATP-dependent zinc metalloprotease FTSH 5, mitochondrial
Cellular Processes	Transport and catabolism	comp193271_c2_seq1|m.31903	K08955	YME1	ATP-dependent metalloprotease [EC:3.4.24.-]	ATP-dependent zinc metalloprotease FTSH 4, mitochondrial
Cellular Processes	Transport and catabolism	comp189941_c0_seq1|m.26623	K17065	DNM1L	dynamin 1-like protein [EC:3.6.5.5]	26S proteasome non-ATPase regulatory subunit 12
Cellular Processes	Transport and catabolism	comp191706_c0_seq1|m.37790	K17775	MDM34, MMM2	mitochondrial distribution and morphology protein 34	Mitochondrial distribution and morphology protein 34 {ECO:0000255|HAMAP-Rule:MF_03105}
Cellular Processes	Transport and catabolism	comp189259_c0_seq1|m.39796	K17765	MDM12	mitochondrial distribution and morphology protein 12	Mitochondrial distribution and morphology protein 12 {ECO:0000255|HAMAP-Rule:MF_03104}
Cellular Processes	Transport and catabolism	comp198050_c2_seq2|m.1415	K17764	MMM1	maintenance of mitochondrial morphology protein 1	Poly(U)-binding-splicing factor PUF60
Cellular Processes	Cell growth and death	comp184545_c0_seq2|m.46339	K08738	CYC	cytochrome c	Cytochrome c
Cellular Processes	Cell growth and death	comp192259_c0_seq1|m.39127	K01365	CTSL	cathepsin L [EC:3.4.22.15]	Senescence-specific cysteine protease SAG12 {ECO:0000305}
Cellular Processes	Cell growth and death	comp192259_c1_seq1|m.47635	K01365	CTSL	cathepsin L [EC:3.4.22.15]	Cathepsin L
Cellular Processes	Cell growth and death	comp189941_c0_seq1|m.26623	K17065	DNM1L	dynamin 1-like protein [EC:3.6.5.5]	26S proteasome non-ATPase regulatory subunit 12
Cellular Processes	Cell growth and death	comp194937_c0_seq1|m.25627	K05770	TSPO, BZRP	translocator protein	Translocator protein
Cellular Processes	Cell growth and death	comp195281_c0_seq1|m.44335	K01897	ACSL, fadD	long-chain acyl-CoA synthetase [EC:6.2.1.3]	Long chain acyl-CoA synthetase 6, peroxisomal
Cellular Processes	Cell growth and death	comp195281_c1_seq1|m.20640	K01897	ACSL, fadD	long-chain acyl-CoA synthetase [EC:6.2.1.3]	Fatty acyl-CoA synthetase A
Cellular Processes	Cell growth and death	comp197923_c0_seq1|m.8837	K01897	ACSL, fadD	long-chain acyl-CoA synthetase [EC:6.2.1.3]	Fatty acyl-CoA synthetase A
Cellular Processes	Cell growth and death	comp191612_c0_seq1|m.40126	K12194	CHMP4, SNF7, VPS32	charged multivesicular body protein 4	.
Cellular Processes	Cell growth and death	comp195756_c0_seq1|m.7271	K22745	AIFM2	apoptosis-inducing factor 2	Apoptosis-inducing factor homolog A
Cellular Processes	Cell growth and death	comp198809_c0_seq17|m.5886	K22745	AIFM2	apoptosis-inducing factor 2	Putative serine/threonine-protein kinase/receptor R826
Cellular Processes	Cell growth and death	comp192686_c0_seq1|m.37070	K10808	RRM2	ribonucleoside-diphosphate reductase subunit M2 [EC:1.17.4.1]	Ribonucleoside-diphosphate reductase small chain
Cellular Processes	Cell growth and death	comp192686_c1_seq1|m.54082	K10808	RRM2	ribonucleoside-diphosphate reductase subunit M2 [EC:1.17.4.1]	Ribonucleoside-diphosphate reductase subunit M2
Cellular Processes	Cell growth and death	comp196654_c0_seq2|m.7601	K01110	PTEN	phosphatidylinositol-3,4,5-trisphosphate 3-phosphatase and dual-specificity protein phosphatase PTEN [EC:3.1.3.16 3.1.3.48 3.1.3.67]	Phosphatidylinositol 3,4,5-trisphosphate 3-phosphatase and dual-specificity protein phosphatase PTEN
Cellular Processes	Cell growth and death	comp195925_c0_seq1|m.17248	K10143	RFWD2, COP1	E3 ubiquitin-protein ligase RFWD2 [EC:2.3.2.27]	E3 ubiquitin-protein ligase COP1
Cellular Processes	Cell growth and death	comp198255_c1_seq1|m.4652	K10144	RCHY1, PIRH2	RING finger and CHY zinc finger domain-containing protein 1 [EC:2.3.2.27]	Uncharacterized RING finger protein C2F3.16
Cellular Processes	Cell growth and death	comp196159_c1_seq11|m.6245	K11411	SIRT1, SIR2L1	NAD-dependent deacetylase sirtuin 1 [EC:3.5.1.-]	NAD-dependent deacetylase sir2D
Cellular Processes	Cellular community - eukaryotes	comp196654_c0_seq2|m.7601	K01110	PTEN	phosphatidylinositol-3,4,5-trisphosphate 3-phosphatase and dual-specificity protein phosphatase PTEN [EC:3.1.3.16 3.1.3.48 3.1.3.67]	Phosphatidylinositol 3,4,5-trisphosphate 3-phosphatase and dual-specificity protein phosphatase PTEN
Cellular Processes	Cellular community - eukaryotes	comp198339_c1_seq4|m.31644	K03099	SOS	son of sevenless	Ras guanine nucleotide exchange factor M
Cellular Processes	Cellular community - eukaryotes	comp198339_c2_seq1|m.27465	K03099	SOS	son of sevenless	.
Cellular Processes	Cellular community - eukaryotes	comp198339_c6_seq1|m.32673	K03099	SOS	son of sevenless	.
Cellular Processes	Cellular community - eukaryotes	comp191685_c0_seq1|m.33031	K07200	PRKAG	5'-AMP-activated protein kinase, regulatory gamma subunit	Inosine-5'-monophosphate dehydrogenase {ECO:0000255|HAMAP-Rule:MF_01964}
Cellular Processes	Cellular community - eukaryotes	comp193748_c0_seq1|m.30434	K07200	PRKAG	5'-AMP-activated protein kinase, regulatory gamma subunit	SNF1-related protein kinase regulatory subunit gamma-1-like
Cellular Processes	Cellular community - eukaryotes	comp195324_c0_seq2|m.42256	K07200	PRKAG	5'-AMP-activated protein kinase, regulatory gamma subunit	.
Cellular Processes	Cellular community - eukaryotes	comp198158_c0_seq2|m.16417	K07200	PRKAG	5'-AMP-activated protein kinase, regulatory gamma subunit	Putative SWI/SNF-related matrix-associated actin-dependent regulator of chromatin subfamily A member 3-like 3
Cellular Processes	Cellular community - eukaryotes	comp195749_c0_seq1|m.9902	K12319	GUCY1B	guanylate cyclase soluble subunit beta [EC:4.6.1.2]	Guanylate cyclase soluble subunit beta-1
Cellular Processes	Cellular community - eukaryotes	comp197513_c0_seq4|m.4232	K12319	GUCY1B	guanylate cyclase soluble subunit beta [EC:4.6.1.2]	Origin recognition complex subunit 4
Cellular Processes	Cellular community - eukaryotes	comp193162_c0_seq1|m.41920	K02375	FZD5_8, fz2	frizzled 5/8	.
Cellular Processes	Cellular community - eukaryotes	comp193162_c1_seq1|m.31371	K02375	FZD5_8, fz2	frizzled 5/8	Frizzled-5
Cellular Processes	Cellular community - eukaryotes	comp197357_c0_seq3|m.10381	K14439	SMARCAD1	SWI/SNF-related matrix-associated actin-dependent regulator of chromatin subfamily A containing DEAD/H box 1 [EC:3.6.4.12]	SWI/SNF-related matrix-associated actin-dependent regulator of chromatin subfamily A containing DEAD/H box 1
Cellular Processes	Cellular community - prokaryotes	comp193212_c0_seq1|m.29506	K01626	E2.5.1.54, aroF, aroG, aroH	3-deoxy-7-phosphoheptulonate synthase [EC:2.5.1.54]	Phospho-2-dehydro-3-deoxyheptonate aldolase, Phe-sensitive
Cellular Processes	Cellular community - prokaryotes	comp195281_c0_seq1|m.44335	K01897	ACSL, fadD	long-chain acyl-CoA synthetase [EC:6.2.1.3]	Long chain acyl-CoA synthetase 6, peroxisomal
Cellular Processes	Cellular community - prokaryotes	comp195281_c1_seq1|m.20640	K01897	ACSL, fadD	long-chain acyl-CoA synthetase [EC:6.2.1.3]	Fatty acyl-CoA synthetase A
Cellular Processes	Cellular community - prokaryotes	comp197923_c0_seq1|m.8837	K01897	ACSL, fadD	long-chain acyl-CoA synthetase [EC:6.2.1.3]	Fatty acyl-CoA synthetase A
Cellular Processes	Cell motility	comp198339_c1_seq4|m.31644	K03099	SOS	son of sevenless	Ras guanine nucleotide exchange factor M
Cellular Processes	Cell motility	comp198339_c2_seq1|m.27465	K03099	SOS	son of sevenless	.
Cellular Processes	Cell motility	comp198339_c6_seq1|m.32673	K03099	SOS	son of sevenless	.
Organismal Systems	Immune system	comp195749_c0_seq1|m.9902	K12319	GUCY1B	guanylate cyclase soluble subunit beta [EC:4.6.1.2]	Guanylate cyclase soluble subunit beta-1
Organismal Systems	Immune system	comp197513_c0_seq4|m.4232	K12319	GUCY1B	guanylate cyclase soluble subunit beta [EC:4.6.1.2]	Origin recognition complex subunit 4
Organismal Systems	Immune system	comp196847_c0_seq1|m.13291	K01832	TBXAS1, CYP5A	thromboxane-A synthase [EC:5.3.99.5]	Thromboxane-A synthase
Organismal Systems	Immune system	comp189941_c0_seq1|m.26623	K17065	DNM1L	dynamin 1-like protein [EC:3.6.5.5]	26S proteasome non-ATPase regulatory subunit 12
Organismal Systems	Immune system	comp188618_c0_seq1|m.31761	K03671	trxA	thioredoxin 1	Thioredoxin-2
Organismal Systems	Immune system	comp198339_c1_seq4|m.31644	K03099	SOS	son of sevenless	Ras guanine nucleotide exchange factor M
Organismal Systems	Immune system	comp198339_c2_seq1|m.27465	K03099	SOS	son of sevenless	.
Organismal Systems	Immune system	comp198339_c6_seq1|m.32673	K03099	SOS	son of sevenless	.
Organismal Systems	Immune system	comp192259_c0_seq1|m.39127	K01365	CTSL	cathepsin L [EC:3.4.22.15]	Senescence-specific cysteine protease SAG12 {ECO:0000305}
Organismal Systems	Immune system	comp192259_c1_seq1|m.47635	K01365	CTSL	cathepsin L [EC:3.4.22.15]	Cathepsin L
Organismal Systems	Endocrine system	comp191685_c0_seq1|m.33031	K07200	PRKAG	5'-AMP-activated protein kinase, regulatory gamma subunit	Inosine-5'-monophosphate dehydrogenase {ECO:0000255|HAMAP-Rule:MF_01964}
Organismal Systems	Endocrine system	comp193748_c0_seq1|m.30434	K07200	PRKAG	5'-AMP-activated protein kinase, regulatory gamma subunit	SNF1-related protein kinase regulatory subunit gamma-1-like
Organismal Systems	Endocrine system	comp195324_c0_seq2|m.42256	K07200	PRKAG	5'-AMP-activated protein kinase, regulatory gamma subunit	.
Organismal Systems	Endocrine system	comp198158_c0_seq2|m.16417	K07200	PRKAG	5'-AMP-activated protein kinase, regulatory gamma subunit	Putative SWI/SNF-related matrix-associated actin-dependent regulator of chromatin subfamily A member 3-like 3
Organismal Systems	Endocrine system	comp198339_c1_seq4|m.31644	K03099	SOS	son of sevenless	Ras guanine nucleotide exchange factor M
Organismal Systems	Endocrine system	comp198339_c2_seq1|m.27465	K03099	SOS	son of sevenless	.
Organismal Systems	Endocrine system	comp198339_c6_seq1|m.32673	K03099	SOS	son of sevenless	.
Organismal Systems	Endocrine system	comp196159_c1_seq11|m.6245	K11411	SIRT1, SIR2L1	NAD-dependent deacetylase sirtuin 1 [EC:3.5.1.-]	NAD-dependent deacetylase sir2D
Organismal Systems	Endocrine system	comp193552_c0_seq1|m.54834	K00873	PK, pyk	pyruvate kinase [EC:2.7.1.40]	Pyruvate kinase
Organismal Systems	Endocrine system	comp193552_c1_seq1|m.27417	K00873	PK, pyk	pyruvate kinase [EC:2.7.1.40]	Pyruvate kinase
Organismal Systems	Endocrine system	comp195002_c0_seq1|m.28627	K00161	PDHA, pdhA	pyruvate dehydrogenase E1 component alpha subunit [EC:1.2.4.1]	Pyruvate dehydrogenase E1 component subunit alpha, mitochondrial
Organismal Systems	Endocrine system	comp195281_c0_seq1|m.44335	K01897	ACSL, fadD	long-chain acyl-CoA synthetase [EC:6.2.1.3]	Long chain acyl-CoA synthetase 6, peroxisomal
Organismal Systems	Endocrine system	comp195281_c1_seq1|m.20640	K01897	ACSL, fadD	long-chain acyl-CoA synthetase [EC:6.2.1.3]	Fatty acyl-CoA synthetase A
Organismal Systems	Endocrine system	comp197923_c0_seq1|m.8837	K01897	ACSL, fadD	long-chain acyl-CoA synthetase [EC:6.2.1.3]	Fatty acyl-CoA synthetase A
Organismal Systems	Endocrine system	comp191511_c0_seq1|m.31238	K07297	ADIPOR	adiponectin receptor	ADIPOR-like receptor SPBC12C2.09c
Organismal Systems	Endocrine system	comp196761_c0_seq3|m.19061	K07297	ADIPOR	adiponectin receptor	Adiponectin receptor protein
Organismal Systems	Endocrine system	comp190920_c0_seq1|m.28789	K10226	FADS2	acyl-CoA 6-desaturase (Delta-6 desaturase) [EC:1.14.19.3]	Fatty acid desaturase 2-like protein FADS2P1
Organismal Systems	Endocrine system	comp198403_c3_seq1|m.24376	K08764	SCP2, SCPX	sterol carrier protein 2 [EC:2.3.1.176]	Non-specific lipid-transfer protein
Organismal Systems	Endocrine system	comp195505_c0_seq1|m.16527	K00232	E1.3.3.6, ACOX1, ACOX3	acyl-CoA oxidase [EC:1.3.3.6]	Acyl-coenzyme A oxidase 2, peroxisomal
Organismal Systems	Endocrine system	comp196586_c0_seq4|m.21055	K00232	E1.3.3.6, ACOX1, ACOX3	acyl-CoA oxidase [EC:1.3.3.6]	Acyl-coenzyme A oxidase 2
Organismal Systems	Endocrine system	comp196586_c1_seq4|m.37561	K00232	E1.3.3.6, ACOX1, ACOX3	acyl-CoA oxidase [EC:1.3.3.6]	Peroxisomal acyl-coenzyme A oxidase 1
Organismal Systems	Endocrine system	comp197150_c0_seq1|m.16679	K00232	E1.3.3.6, ACOX1, ACOX3	acyl-CoA oxidase [EC:1.3.3.6]	Acyl-coenzyme A oxidase 1
Organismal Systems	Endocrine system	comp197981_c0_seq2|m.13307	K00232	E1.3.3.6, ACOX1, ACOX3	acyl-CoA oxidase [EC:1.3.3.6]	Acyl-coenzyme A oxidase, peroxisomal
Organismal Systems	Endocrine system	comp198148_c0_seq1|m.2301	K08770	UBC	ubiquitin C	Lipase maturation factor 2
Organismal Systems	Endocrine system	comp195749_c0_seq1|m.9902	K12319	GUCY1B	guanylate cyclase soluble subunit beta [EC:4.6.1.2]	Guanylate cyclase soluble subunit beta-1
Organismal Systems	Endocrine system	comp197513_c0_seq4|m.4232	K12319	GUCY1B	guanylate cyclase soluble subunit beta [EC:4.6.1.2]	Origin recognition complex subunit 4
Organismal Systems	Endocrine system	comp190730_c0_seq1|m.38776	K00432	gpx	glutathione peroxidase [EC:1.11.1.9]	Peroxiredoxin HYR1
Organismal Systems	Endocrine system	comp193162_c0_seq1|m.41920	K02375	FZD5_8, fz2	frizzled 5/8	.
Organismal Systems	Endocrine system	comp193162_c1_seq1|m.31371	K02375	FZD5_8, fz2	frizzled 5/8	Frizzled-5
Organismal Systems	Endocrine system	comp197190_c0_seq1|m.20251	K01322	PREP	prolyl oligopeptidase [EC:3.4.21.26]	Prolyl endopeptidase
Organismal Systems	Endocrine system	comp196411_c2_seq2|m.14595	K01392	THOP1	thimet oligopeptidase [EC:3.4.24.15]	Thimet oligopeptidase
Organismal Systems	Endocrine system	comp195231_c1_seq1|m.20212	K13806	DAGL	sn1-specific diacylglycerol lipase [EC:3.1.1.-]	Sn1-specific diacylglycerol lipase alpha
Organismal Systems	Circulatory system	comp195749_c0_seq1|m.9902	K12319	GUCY1B	guanylate cyclase soluble subunit beta [EC:4.6.1.2]	Guanylate cyclase soluble subunit beta-1
Organismal Systems	Circulatory system	comp197513_c0_seq4|m.4232	K12319	GUCY1B	guanylate cyclase soluble subunit beta [EC:4.6.1.2]	Origin recognition complex subunit 4
Organismal Systems	Digestive system	comp195749_c0_seq1|m.9902	K12319	GUCY1B	guanylate cyclase soluble subunit beta [EC:4.6.1.2]	Guanylate cyclase soluble subunit beta-1
Organismal Systems	Digestive system	comp197513_c0_seq4|m.4232	K12319	GUCY1B	guanylate cyclase soluble subunit beta [EC:4.6.1.2]	Origin recognition complex subunit 4
Organismal Systems	Digestive system	comp192486_c0_seq1|m.20765	K00021	HMGCR	hydroxymethylglutaryl-CoA reductase (NADPH) [EC:1.1.1.34]	3-hydroxy-3-methylglutaryl-coenzyme A reductase 1
Organismal Systems	Digestive system	comp196678_c0_seq2|m.7529	K05681	ABCG2, CD338	ATP-binding cassette, subfamily G (WHITE), member 2	ABC transporter G family member 1
Organismal Systems	Digestive system	comp198312_c0_seq9|m.13880	K05681	ABCG2, CD338	ATP-binding cassette, subfamily G (WHITE), member 2	ATP-binding cassette sub-family G member 2
Organismal Systems	Digestive system	comp197283_c0_seq1|m.5749	K00650	LCAT	lecithin-cholesterol acyltransferase [EC:2.3.1.43]	Midasin
Organismal Systems	Digestive system	comp194937_c0_seq1|m.25627	K05770	TSPO, BZRP	translocator protein	Translocator protein
Organismal Systems	Digestive system	comp198688_c0_seq3|m.801	K05665	ABCC1	ATP-binding cassette, subfamily C (CFTR/MRP), member 1 [EC:7.6.2.3]	Multidrug resistance-associated protein 1
Organismal Systems	Digestive system	comp198085_c1_seq1|m.6920	K14620	SLC52A3, RFT2	riboflavin transporter 2	Solute carrier family 52, riboflavin transporter, member 3-A
Organismal Systems	Digestive system	comp198085_c1_seq1|m.6917	K14620	SLC52A3, RFT2	riboflavin transporter 2	Solute carrier family 52, riboflavin transporter, member 3-A
Organismal Systems	Excretory system	comp198416_c0_seq4|m.11027	K02145	ATPeV1A, ATP6A	V-type H+-transporting ATPase subunit A [EC:7.1.2.2]	V-type proton ATPase catalytic subunit A
Organismal Systems	Excretory system	comp194101_c0_seq1|m.13631	K02154	ATPeV0A, ATP6N	V-type H+-transporting ATPase subunit a	Vacuolar proton translocating ATPase 100 kDa subunit
Organismal Systems	Excretory system	comp176844_c0_seq1|m.42008	K02155	ATPeV0C, ATP6L	V-type H+-transporting ATPase 16kDa proteolipid subunit	V-type proton ATPase subunit c4
Organismal Systems	Excretory system	comp190948_c0_seq1|m.30663	K02146	ATPeV0D, ATP6D	V-type H+-transporting ATPase subunit d	V-type proton ATPase subunit d
Organismal Systems	Nervous system	comp198723_c2_seq2|m.31521	K08155	SLC18A1_2, VMAT	MFS transporter, DHA1 family, solute carrier family 18 (vesicular amine transporter), member 1/2	Uncharacterized MFS-type transporter C18.02
Organismal Systems	Nervous system	comp195749_c0_seq1|m.9902	K12319	GUCY1B	guanylate cyclase soluble subunit beta [EC:4.6.1.2]	Guanylate cyclase soluble subunit beta-1
Organismal Systems	Nervous system	comp197513_c0_seq4|m.4232	K12319	GUCY1B	guanylate cyclase soluble subunit beta [EC:4.6.1.2]	Origin recognition complex subunit 4
Organismal Systems	Nervous system	comp195231_c1_seq1|m.20212	K13806	DAGL	sn1-specific diacylglycerol lipase [EC:3.1.1.-]	Sn1-specific diacylglycerol lipase alpha
Organismal Systems	Nervous system	comp199595_c0_seq1|m.25349	K03942	NDUFV1	NADH dehydrogenase (ubiquinone) flavoprotein 1 [EC:7.1.1.2 1.6.99.3]	NADH dehydrogenase [ubiquinone] flavoprotein 1, mitochondrial
Organismal Systems	Nervous system	comp192407_c0_seq1|m.36827	K03943	NDUFV2	NADH dehydrogenase (ubiquinone) flavoprotein 2 [EC:7.1.1.2 1.6.99.3]	NADH dehydrogenase [ubiquinone] flavoprotein 2, mitochondrial
Organismal Systems	Nervous system	comp192495_c1_seq1|m.24088	K03940	NDUFS7	NADH dehydrogenase (ubiquinone) Fe-S protein 7 [EC:7.1.1.2 1.6.99.3]	Replication factor C subunit 2
Organismal Systems	Nervous system	comp198416_c0_seq4|m.11027	K02145	ATPeV1A, ATP6A	V-type H+-transporting ATPase subunit A [EC:7.1.2.2]	V-type proton ATPase catalytic subunit A
Organismal Systems	Nervous system	comp194101_c0_seq1|m.13631	K02154	ATPeV0A, ATP6N	V-type H+-transporting ATPase subunit a	Vacuolar proton translocating ATPase 100 kDa subunit
Organismal Systems	Nervous system	comp190948_c0_seq1|m.30663	K02146	ATPeV0D, ATP6D	V-type H+-transporting ATPase subunit d	V-type proton ATPase subunit d
Organismal Systems	Nervous system	comp176844_c0_seq1|m.42008	K02155	ATPeV0C, ATP6L	V-type H+-transporting ATPase 16kDa proteolipid subunit	V-type proton ATPase subunit c4
Organismal Systems	Nervous system	comp177202_c0_seq1|m.42564	K03661	ATPeV0B, ATP6F	V-type H+-transporting ATPase 21kDa proteolipid subunit	V-type proton ATPase 21 kDa proteolipid subunit
Organismal Systems	Nervous system	comp198339_c1_seq4|m.31644	K03099	SOS	son of sevenless	Ras guanine nucleotide exchange factor M
Organismal Systems	Nervous system	comp198339_c2_seq1|m.27465	K03099	SOS	son of sevenless	.
Organismal Systems	Nervous system	comp198339_c6_seq1|m.32673	K03099	SOS	son of sevenless	.
Organismal Systems	Sensory system	comp195231_c1_seq1|m.20212	K13806	DAGL	sn1-specific diacylglycerol lipase [EC:3.1.1.-]	Sn1-specific diacylglycerol lipase alpha
Organismal Systems	Development and regeneration	comp198339_c1_seq4|m.31644	K03099	SOS	son of sevenless	Ras guanine nucleotide exchange factor M
Organismal Systems	Development and regeneration	comp198339_c2_seq1|m.27465	K03099	SOS	son of sevenless	.
Organismal Systems	Development and regeneration	comp198339_c6_seq1|m.32673	K03099	SOS	son of sevenless	.
Organismal Systems	Development and regeneration	comp196471_c0_seq3|m.40251	K00901	dgkA, DGK	diacylglycerol kinase (ATP) [EC:2.7.1.107]	Diacylglycerol kinase 1
Organismal Systems	Development and regeneration	comp196654_c0_seq2|m.7601	K01110	PTEN	phosphatidylinositol-3,4,5-trisphosphate 3-phosphatase and dual-specificity protein phosphatase PTEN [EC:3.1.3.16 3.1.3.48 3.1.3.67]	Phosphatidylinositol 3,4,5-trisphosphate 3-phosphatase and dual-specificity protein phosphatase PTEN
Organismal Systems	Aging	comp188346_c0_seq1|m.30103	K04564	SOD2	superoxide dismutase, Fe-Mn family [EC:1.15.1.1]	Superoxide dismutase [Fe]
Organismal Systems	Aging	comp188885_c0_seq1|m.25787	K03781	katE, CAT, catB, srpA	catalase [EC:1.11.1.6]	Catalase-A
Organismal Systems	Aging	comp191511_c0_seq1|m.31238	K07297	ADIPOR	adiponectin receptor	ADIPOR-like receptor SPBC12C2.09c
Organismal Systems	Aging	comp196761_c0_seq3|m.19061	K07297	ADIPOR	adiponectin receptor	Adiponectin receptor protein
Organismal Systems	Aging	comp191685_c0_seq1|m.33031	K07200	PRKAG	5'-AMP-activated protein kinase, regulatory gamma subunit	Inosine-5'-monophosphate dehydrogenase {ECO:0000255|HAMAP-Rule:MF_01964}
Organismal Systems	Aging	comp193748_c0_seq1|m.30434	K07200	PRKAG	5'-AMP-activated protein kinase, regulatory gamma subunit	SNF1-related protein kinase regulatory subunit gamma-1-like
Organismal Systems	Aging	comp195324_c0_seq2|m.42256	K07200	PRKAG	5'-AMP-activated protein kinase, regulatory gamma subunit	.
Organismal Systems	Aging	comp198158_c0_seq2|m.16417	K07200	PRKAG	5'-AMP-activated protein kinase, regulatory gamma subunit	Putative SWI/SNF-related matrix-associated actin-dependent regulator of chromatin subfamily A member 3-like 3
Organismal Systems	Aging	comp196159_c1_seq11|m.6245	K11411	SIRT1, SIR2L1	NAD-dependent deacetylase sirtuin 1 [EC:3.5.1.-]	NAD-dependent deacetylase sir2D
Organismal Systems	Aging	comp196654_c0_seq2|m.7601	K01110	PTEN	phosphatidylinositol-3,4,5-trisphosphate 3-phosphatase and dual-specificity protein phosphatase PTEN [EC:3.1.3.16 3.1.3.48 3.1.3.67]	Phosphatidylinositol 3,4,5-trisphosphate 3-phosphatase and dual-specificity protein phosphatase PTEN
Organismal Systems	Aging	comp194089_c0_seq2|m.30331	K14938	NVD, DAF36	cholesterol 7-desaturase [EC:1.14.19.21]	Cholesterol desaturase daf-36
Organismal Systems	Aging	comp190408_c0_seq1|m.49523	K17794	TIM23	mitochondrial import inner membrane translocase subunit TIM23	.
Organismal Systems	Aging	comp187954_c0_seq1|m.45815	K04043	dnaK, HSPA9	molecular chaperone DnaK	Heat shock 70 kDa protein F, mitochondrial
Organismal Systems	Aging	comp192841_c0_seq2|m.18479	K04043	dnaK, HSPA9	molecular chaperone DnaK	Chaperone protein DnaK {ECO:0000255|HAMAP-Rule:MF_00332}
Organismal Systems	Aging	comp197387_c0_seq2|m.37672	K04043	dnaK, HSPA9	molecular chaperone DnaK	Chaperone protein DnaK {ECO:0000255|HAMAP-Rule:MF_00332}
Organismal Systems	Aging	comp188308_c0_seq1|m.17645	K04077	groEL, HSPD1	chaperonin GroEL	60 kDa heat shock protein, mitochondrial
Organismal Systems	Aging	comp196987_c0_seq1|m.6116	K03695	clpB	ATP-dependent Clp protease ATP-binding subunit ClpB	Chaperone protein ClpB
Organismal Systems	Environmental adaptation	comp191685_c0_seq1|m.33031	K07200	PRKAG	5'-AMP-activated protein kinase, regulatory gamma subunit	Inosine-5'-monophosphate dehydrogenase {ECO:0000255|HAMAP-Rule:MF_01964}
Organismal Systems	Environmental adaptation	comp193748_c0_seq1|m.30434	K07200	PRKAG	5'-AMP-activated protein kinase, regulatory gamma subunit	SNF1-related protein kinase regulatory subunit gamma-1-like
Organismal Systems	Environmental adaptation	comp195324_c0_seq2|m.42256	K07200	PRKAG	5'-AMP-activated protein kinase, regulatory gamma subunit	.
Organismal Systems	Environmental adaptation	comp198158_c0_seq2|m.16417	K07200	PRKAG	5'-AMP-activated protein kinase, regulatory gamma subunit	Putative SWI/SNF-related matrix-associated actin-dependent regulator of chromatin subfamily A member 3-like 3
Organismal Systems	Environmental adaptation	comp195749_c0_seq1|m.9902	K12319	GUCY1B	guanylate cyclase soluble subunit beta [EC:4.6.1.2]	Guanylate cyclase soluble subunit beta-1
Organismal Systems	Environmental adaptation	comp197513_c0_seq4|m.4232	K12319	GUCY1B	guanylate cyclase soluble subunit beta [EC:4.6.1.2]	Origin recognition complex subunit 4
Organismal Systems	Environmental adaptation	comp195925_c0_seq1|m.17248	K10143	RFWD2, COP1	E3 ubiquitin-protein ligase RFWD2 [EC:2.3.2.27]	E3 ubiquitin-protein ligase COP1
Organismal Systems	Environmental adaptation	comp198339_c1_seq4|m.31644	K03099	SOS	son of sevenless	Ras guanine nucleotide exchange factor M
Organismal Systems	Environmental adaptation	comp198339_c2_seq1|m.27465	K03099	SOS	son of sevenless	.
Organismal Systems	Environmental adaptation	comp198339_c6_seq1|m.32673	K03099	SOS	son of sevenless	.
Organismal Systems	Environmental adaptation	comp195281_c0_seq1|m.44335	K01897	ACSL, fadD	long-chain acyl-CoA synthetase [EC:6.2.1.3]	Long chain acyl-CoA synthetase 6, peroxisomal
Organismal Systems	Environmental adaptation	comp195281_c1_seq1|m.20640	K01897	ACSL, fadD	long-chain acyl-CoA synthetase [EC:6.2.1.3]	Fatty acyl-CoA synthetase A
Organismal Systems	Environmental adaptation	comp197923_c0_seq1|m.8837	K01897	ACSL, fadD	long-chain acyl-CoA synthetase [EC:6.2.1.3]	Fatty acyl-CoA synthetase A
Organismal Systems	Environmental adaptation	comp192495_c1_seq1|m.24088	K03940	NDUFS7	NADH dehydrogenase (ubiquinone) Fe-S protein 7 [EC:7.1.1.2 1.6.99.3]	Replication factor C subunit 2
Organismal Systems	Environmental adaptation	comp199595_c0_seq1|m.25349	K03942	NDUFV1	NADH dehydrogenase (ubiquinone) flavoprotein 1 [EC:7.1.1.2 1.6.99.3]	NADH dehydrogenase [ubiquinone] flavoprotein 1, mitochondrial
Organismal Systems	Environmental adaptation	comp192407_c0_seq1|m.36827	K03943	NDUFV2	NADH dehydrogenase (ubiquinone) flavoprotein 2 [EC:7.1.1.2 1.6.99.3]	NADH dehydrogenase [ubiquinone] flavoprotein 2, mitochondrial
Organismal Systems	Environmental adaptation	comp192978_c0_seq1|m.21512	K00234	SDHA, SDH1	succinate dehydrogenase (ubiquinone) flavoprotein subunit [EC:1.3.5.1]	Succinate dehydrogenase [ubiquinone] flavoprotein subunit, mitochondrial
Organismal Systems	Environmental adaptation	comp196692_c0_seq1|m.4276	K00235	SDHB, SDH2	succinate dehydrogenase (ubiquinone) iron-sulfur subunit [EC:1.3.5.1]	Succinate dehydrogenase [ubiquinone] iron-sulfur subunit, mitochondrial
Organismal Systems	Environmental adaptation	comp174085_c0_seq1|m.43436	K00236	SDHC, SDH3	succinate dehydrogenase (ubiquinone) cytochrome b560 subunit	Succinate dehydrogenase cytochrome b560 subunit, mitochondrial
Organismal Systems	Environmental adaptation	comp191233_c0_seq1|m.35625	K02257	COX10, ctaB, cyoE	heme o synthase [EC:2.5.1.141]	Protoheme IX farnesyltransferase, mitochondrial
Organismal Systems	Environmental adaptation	comp193195_c0_seq1|m.37792	K02258	COX11, ctaG	cytochrome c oxidase assembly protein subunit 11	Cytochrome c oxidase assembly protein ctaG
Organismal Systems	Environmental adaptation	comp192893_c0_seq1|m.25498	K02259	COX15, ctaA	cytochrome c oxidase assembly protein subunit 15	Cytochrome c oxidase assembly protein COX15 homolog
Organismal Systems	Environmental adaptation	comp184697_c0_seq1|m.53860	K02260	COX17	cytochrome c oxidase assembly protein subunit 17	Cytochrome c oxidase copper chaperone

## Sheet: Acanthamoeba_Down
Supplementary Data 2.KEGG classification of up- and downregulated contigs (FDR < 0.01; edgeR; three biological replicates) when Naegleria sp. and Acanthamoeba sp. cultured with green S. elongatus prey were transferred from dark to light conditions.
1st Level	2nd Level	ID	KO	Gene	KEGG_Annotation	Trinotate_Annotation
Metabolism	Carbohydrate metabolism	comp196455_c1_seq1|m.35161	K01610	E4.1.1.49, pckA	phosphoenolpyruvate carboxykinase (ATP) [EC:4.1.1.49]	Phosphoenolpyruvate carboxykinase [ATP]
Metabolism	Carbohydrate metabolism	comp193754_c0_seq1|m.30284	K19355	MAN	mannan endo-1,4-beta-mannosidase [EC:3.2.1.78]	Probable mannan endo-1,4-beta-mannosidase A
Metabolism	Carbohydrate metabolism	comp197368_c1_seq2|m.7318	K18081	MTMR1_2	myotubularin-related protein 1/2 [EC:3.1.3.64 3.1.3.95]	Myotubularin-related protein 2
Metabolism	Carbohydrate metabolism	comp198529_c0_seq8|m.5456	K18081	MTMR1_2	myotubularin-related protein 1/2 [EC:3.1.3.64 3.1.3.95]	Myotubularin
Metabolism	Carbohydrate metabolism	comp198529_c0_seq8|m.5457	K18081	MTMR1_2	myotubularin-related protein 1/2 [EC:3.1.3.64 3.1.3.95]	Myotubularin
Metabolism	Carbohydrate metabolism	comp198756_c1_seq1|m.21544	K21798	SAC2, INPP5F	phosphatidylinositol 4-phosphatase [EC:3.1.3.-]	Phosphatidylinositide phosphatase SAC2
Metabolism	Carbohydrate metabolism	comp191950_c0_seq1|m.22016	K01110	PTEN	phosphatidylinositol-3,4,5-trisphosphate 3-phosphatase and dual-specificity protein phosphatase PTEN [EC:3.1.3.16 3.1.3.48 3.1.3.67]	Phosphatidylinositol 3,4,5-trisphosphate 3-phosphatase and dual-specificity protein phosphatase PTEN
Metabolism	Carbohydrate metabolism	comp197706_c0_seq5|m.16241	K01110	PTEN	phosphatidylinositol-3,4,5-trisphosphate 3-phosphatase and dual-specificity protein phosphatase PTEN [EC:3.1.3.16 3.1.3.48 3.1.3.67]	Phosphatidylinositol 3,4,5-trisphosphate 3-phosphatase and dual-specificity protein phosphatase PTEN
Metabolism	Energy metabolism	comp196455_c1_seq1|m.35161	K01610	E4.1.1.49, pckA	phosphoenolpyruvate carboxykinase (ATP) [EC:4.1.1.49]	Phosphoenolpyruvate carboxykinase [ATP]
Metabolism	Lipid metabolism	comp192105_c0_seq1|m.12070	K01074	PPT	palmitoyl-protein thioesterase [EC:3.1.2.22]	Palmitoyl-protein thioesterase 3
Metabolism	Lipid metabolism	comp188262_c0_seq1|m.41997	K10203	ELOVL6	elongation of very long chain fatty acids protein 6 [EC:2.3.1.199]	Elongation of very long chain fatty acids protein 6
Metabolism	Lipid metabolism	comp195847_c0_seq1|m.25870	K05917	CYP51	sterol 14alpha-demethylase [EC:1.14.14.154 1.14.15.36]	Obtusifoliol 14-alpha demethylase
Metabolism	Lipid metabolism	comp197752_c0_seq1|m.29486	K00679	E2.3.1.158	phospholipid:diacylglycerol acyltransferase [EC:2.3.1.158]	Phospholipid:diacylglycerol acyltransferase
Metabolism	Lipid metabolism	comp197752_c1_seq1|m.20813	K00679	E2.3.1.158	phospholipid:diacylglycerol acyltransferase [EC:2.3.1.158]	Synaptotagmin-like protein 1
Metabolism	Lipid metabolism	comp192050_c0_seq1|m.31805	K14621	PLB1, PLB	phospholipase B1, membrane-associated [EC:3.1.1.4 3.1.1.5]	Phospholipase B1, membrane-associated
Metabolism	Nucleotide metabolism	comp198815_c0_seq1|m.3299	K01768	E4.6.1.1	adenylate cyclase [EC:4.6.1.1]	Cullin-4
Metabolism	Nucleotide metabolism	comp198188_c1_seq1|m.11996	K12319	GUCY1B	guanylate cyclase soluble subunit beta [EC:4.6.1.2]	Guanylate cyclase soluble subunit beta-1
Metabolism	Amino acid metabolism	comp196280_c0_seq1|m.17345	K00274	MAO, aofH	monoamine oxidase [EC:1.4.3.4]	Amine oxidase [flavin-containing] A
Metabolism	Glycan biosynthesis and metabolism	comp195463_c0_seq2|m.22421	K00717	FUT8	glycoprotein 6-alpha-L-fucosyltransferase [EC:2.4.1.68]	Alpha-(1,6)-fucosyltransferase
Metabolism	Glycan biosynthesis and metabolism	comp198373_c0_seq1|m.11731	K01127	GPLD1	glycosylphosphatidylinositol phospholipase D [EC:3.1.4.50]	Phosphatidylinositol-glycan-specific phospholipase D
Metabolism	Glycan biosynthesis and metabolism	comp198699_c0_seq1|m.12216	K05294	PGAP1	GPI inositol-deacylase [EC:3.-.-.-]	GPI inositol-deacylase B
Metabolism	Metabolism of cofactors and vitamins	comp198603_c0_seq1|m.31158	K00323	NNT	H+-translocating NAD(P) transhydrogenase [EC:1.6.1.2 7.1.1.1]	NAD(P) transhydrogenase, mitochondrial
Metabolism	Metabolism of cofactors and vitamins	comp198603_c1_seq1|m.31074	K00323	NNT	H+-translocating NAD(P) transhydrogenase [EC:1.6.1.2 7.1.1.1]	NAD(P) transhydrogenase, mitochondrial
Metabolism	Metabolism of cofactors and vitamins	comp198603_c2_seq1|m.41838	K00323	NNT	H+-translocating NAD(P) transhydrogenase [EC:1.6.1.2 7.1.1.1]	NAD(P) transhydrogenase, mitochondrial
Metabolism	Biosynthesis of other secondary metabolites	comp196280_c0_seq1|m.17345	K00274	MAO, aofH	monoamine oxidase [EC:1.4.3.4]	Amine oxidase [flavin-containing] A
Metabolism	Biosynthesis of other secondary metabolites	comp128161_c0_seq1|m.38945	K15777	DOPA	4,5-DOPA dioxygenase extradiol [EC:1.13.11.-]	4,5-DOPA dioxygenase extradiol
Metabolism	Xenobiotics biodegradation and metabolism	comp196280_c0_seq1|m.17345	K00274	MAO, aofH	monoamine oxidase [EC:1.4.3.4]	Amine oxidase [flavin-containing] A
Genetic Information Processing	Translation	comp191699_c0_seq1|m.43232	K02870	RP-L12e, RPL12	large subunit ribosomal protein L12e	60S ribosomal protein L12
Genetic Information Processing	Translation	comp193693_c0_seq3|m.39895	K00784	rnz	ribonuclease Z [EC:3.1.26.11]	Nuclear ribonuclease Z
Genetic Information Processing	Translation	comp196384_c0_seq1|m.20525	K03242	EIF2S3	translation initiation factor 2 subunit 3	Eukaryotic translation initiation factor 2 subunit 3
Genetic Information Processing	Translation	comp193518_c0_seq2|m.25111	K13126	PABPC	polyadenylate-binding protein	.
Genetic Information Processing	Folding, sorting and degradation	comp196325_c0_seq4|m.10732	K10260	FBXW7, SEL10	F-box and WD-40 domain protein 7	F-box/WD repeat-containing protein 7
Genetic Information Processing	Folding, sorting and degradation	comp193518_c0_seq2|m.25111	K13126	PABPC	polyadenylate-binding protein	.
Environmental Information Processing	Signal transduction	comp196066_c1_seq1|m.17815	K03099	SOS	son of sevenless	Ras guanine nucleotide exchange factor Y
Environmental Information Processing	Signal transduction	comp196500_c2_seq1|m.13699	K03099	SOS	son of sevenless	Protein son of sevenless
Environmental Information Processing	Signal transduction	comp197540_c1_seq8|m.12825	K03099	SOS	son of sevenless	Ras guanine nucleotide exchange factor M
Environmental Information Processing	Signal transduction	comp198009_c1_seq4|m.31301	K03099	SOS	son of sevenless	Rho GTPase-activating protein gacJJ
Environmental Information Processing	Signal transduction	comp198009_c2_seq3|m.6122	K03099	SOS	son of sevenless	Son of sevenless homolog 1
Environmental Information Processing	Signal transduction	comp198424_c0_seq4|m.2190	K03099	SOS	son of sevenless	Ras guanine nucleotide exchange factor J
Environmental Information Processing	Signal transduction	comp198622_c0_seq1|m.17370	K03099	SOS	son of sevenless	Ras guanine nucleotide exchange factor I
Environmental Information Processing	Signal transduction	comp198855_c2_seq1|m.5397	K03099	SOS	son of sevenless	.
Environmental Information Processing	Signal transduction	comp199076_c0_seq1|m.575	K04349	RASGRF1	Ras-specific guanine nucleotide-releasing factor 1	Ras guanine nucleotide exchange factor D
Environmental Information Processing	Signal transduction	comp127509_c0_seq1|m.48400	K02183	CALM	calmodulin	Calmodulin
Environmental Information Processing	Signal transduction	comp184483_c0_seq1|m.43323	K02183	CALM	calmodulin	Myosin regulatory light chain
Environmental Information Processing	Signal transduction	comp190694_c0_seq1|m.43717	K02183	CALM	calmodulin	Calmodulin
Environmental Information Processing	Signal transduction	comp199596_c0_seq1|m.45602	K02183	CALM	calmodulin	Calmodulin
Environmental Information Processing	Signal transduction	comp190452_c0_seq1|m.40682	K07827	KRAS, KRAS2	GTPase KRas	Ras-like protein 1
Environmental Information Processing	Signal transduction	comp198615_c0_seq1|m.9921	K08052	NF1	neurofibromin 1	Neurofibromin
Environmental Information Processing	Signal transduction	comp198615_c2_seq1|m.1450	K08052	NF1	neurofibromin 1	Neurofibromin
Environmental Information Processing	Signal transduction	comp191588_c0_seq1|m.37673	K04392	RAC1	Ras-related C3 botulinum toxin substrate 1	Ras-related C3 botulinum toxin substrate 1
Environmental Information Processing	Signal transduction	comp193683_c0_seq1|m.24630	K04409	PAK1	p21-activated kinase 1 [EC:2.7.11.1]	Serine/threonine-protein kinase pakC {ECO:0000303|PubMed:15483055}
Environmental Information Processing	Signal transduction	comp199071_c1_seq3|m.10464	K04351	RAPGEF4, EPAC2	Rap guanine nucleotide exchange factor 4	Ras guanine nucleotide exchange factor D
Environmental Information Processing	Signal transduction	comp198280_c0_seq1|m.5611	K05746	ENAH, MENA	enabled	Sec1 family domain-containing protein 2
Environmental Information Processing	Signal transduction	comp197233_c0_seq1|m.48321	K05692	ACTB_G1	actin beta/gamma 1	Actin-1
Environmental Information Processing	Signal transduction	comp197233_c1_seq1|m.54766	K05692	ACTB_G1	actin beta/gamma 1	Actin-1
Environmental Information Processing	Signal transduction	comp197233_c3_seq1|m.51575	K05692	ACTB_G1	actin beta/gamma 1	Actin-1
Environmental Information Processing	Signal transduction	comp192104_c0_seq2|m.29542	K17705	KRIT1	Krev interaction trapped protein 1	FERM domain-containing protein B
Environmental Information Processing	Signal transduction	comp197160_c0_seq2|m.6439	K04424	ZAK, MLTK	sterile alpha motif and leucine zipper containing kinase AZK [EC:2.7.11.25]	Dual specificity protein kinase shkC
Environmental Information Processing	Signal transduction	comp192589_c0_seq1|m.7099	K04427	MAP3K7, TAK1	mitogen-activated protein kinase kinase kinase 7 [EC:2.7.11.25]	Mitogen-activated protein kinase kinase kinase 7
Environmental Information Processing	Signal transduction	comp192708_c1_seq1|m.26242	K04437	FLNA	filamin	Filamin-A
Environmental Information Processing	Signal transduction	comp190674_c0_seq1|m.36682	K04459	DUSP, MKP	dual specificity MAP kinase phosphatase [EC:3.1.3.16 3.1.3.48]	Dual specificity protein phosphatase 7
Environmental Information Processing	Signal transduction	comp199918_c0_seq1|m.21089	K02842	FZD9_10, CD349_50	frizzled 9/10	Frizzled-3
Environmental Information Processing	Signal transduction	comp195914_c0_seq3|m.19562	K06685	MOB1, Mats	MOB kinase activator 1	Maintenance of ploidy protein mob1
Environmental Information Processing	Signal transduction	comp192806_c0_seq1|m.28087	K07198	PRKAA, AMPK	5'-AMP-activated protein kinase, catalytic alpha subunit [EC:2.7.11.11]	5'-AMP-activated protein kinase catalytic subunit alpha-2
Environmental Information Processing	Signal transduction	comp191950_c0_seq1|m.22016	K01110	PTEN	phosphatidylinositol-3,4,5-trisphosphate 3-phosphatase and dual-specificity protein phosphatase PTEN [EC:3.1.3.16 3.1.3.48 3.1.3.67]	Phosphatidylinositol 3,4,5-trisphosphate 3-phosphatase and dual-specificity protein phosphatase PTEN
Environmental Information Processing	Signal transduction	comp197706_c0_seq5|m.16241	K01110	PTEN	phosphatidylinositol-3,4,5-trisphosphate 3-phosphatase and dual-specificity protein phosphatase PTEN [EC:3.1.3.16 3.1.3.48 3.1.3.67]	Phosphatidylinositol 3,4,5-trisphosphate 3-phosphatase and dual-specificity protein phosphatase PTEN
Environmental Information Processing	Signal transduction	comp195012_c0_seq3|m.29040	K20858	MCU	calcium uniporter protein, mitochondrial	Calcium uniporter protein 2, mitochondrial
Environmental Information Processing	Signal transduction	comp198756_c1_seq1|m.21544	K21798	SAC2, INPP5F	phosphatidylinositol 4-phosphatase [EC:3.1.3.-]	Phosphatidylinositide phosphatase SAC2
Environmental Information Processing	Signal transduction	comp197368_c1_seq2|m.7318	K18081	MTMR1_2	myotubularin-related protein 1/2 [EC:3.1.3.64 3.1.3.95]	Myotubularin-related protein 2
Environmental Information Processing	Signal transduction	comp198529_c0_seq8|m.5456	K18081	MTMR1_2	myotubularin-related protein 1/2 [EC:3.1.3.64 3.1.3.95]	Myotubularin
Environmental Information Processing	Signal transduction	comp198529_c0_seq8|m.5457	K18081	MTMR1_2	myotubularin-related protein 1/2 [EC:3.1.3.64 3.1.3.95]	Myotubularin
Environmental Information Processing	Signal transduction	comp198188_c1_seq1|m.11996	K12319	GUCY1B	guanylate cyclase soluble subunit beta [EC:4.6.1.2]	Guanylate cyclase soluble subunit beta-1
Environmental Information Processing	Signal transduction	comp196050_c0_seq1|m.10063	K07297	ADIPOR	adiponectin receptor	Adiponectin receptor protein 2
Environmental Information Processing	Signal transduction	comp191728_c0_seq1|m.20176	K08292	EEF2K	elongation factor 2 kinase [EC:2.7.11.20]	Myosin heavy chain kinase C
Environmental Information Processing	Signal transduction	comp198000_c0_seq1|m.46466	K03234	EEF2	elongation factor 2	Elongation factor 2
Cellular Processes	Transport and catabolism	comp188942_c0_seq1|m.36280	K05758	ARPC2	actin related protein 2/3 complex, subunit 2	Actin-related protein 2/3 complex subunit 2
Cellular Processes	Transport and catabolism	comp188590_c0_seq1|m.20233	K05756	ARPC3	actin related protein 2/3 complex, subunit 3	Actin-related protein 2/3 complex subunit 3
Cellular Processes	Transport and catabolism	comp177332_c0_seq1|m.20081	K05754	ARPC5	actin related protein 2/3 complex, subunit 5	Translation initiation factor eIF-2B subunit gamma
Cellular Processes	Transport and catabolism	comp196719_c0_seq3|m.9888	K12491	AGAP1_3	Arf-GAP with GTPase, ANK repeat and PH domain-containing protein 1/3	Arf-GAP with GTPase, ANK repeat and PH domain-containing protein 1
Cellular Processes	Transport and catabolism	comp197233_c0_seq1|m.48321	K05692	ACTB_G1	actin beta/gamma 1	Actin-1
Cellular Processes	Transport and catabolism	comp197233_c1_seq1|m.54766	K05692	ACTB_G1	actin beta/gamma 1	Actin-1
Cellular Processes	Transport and catabolism	comp197233_c3_seq1|m.51575	K05692	ACTB_G1	actin beta/gamma 1	Actin-1
Cellular Processes	Transport and catabolism	comp191588_c0_seq1|m.37673	K04392	RAC1	Ras-related C3 botulinum toxin substrate 1	Ras-related C3 botulinum toxin substrate 1
Cellular Processes	Transport and catabolism	comp192105_c0_seq1|m.12070	K01074	PPT	palmitoyl-protein thioesterase [EC:3.1.2.22]	Palmitoyl-protein thioesterase 3
Cellular Processes	Transport and catabolism	comp191950_c0_seq1|m.22016	K01110	PTEN	phosphatidylinositol-3,4,5-trisphosphate 3-phosphatase and dual-specificity protein phosphatase PTEN [EC:3.1.3.16 3.1.3.48 3.1.3.67]	Phosphatidylinositol 3,4,5-trisphosphate 3-phosphatase and dual-specificity protein phosphatase PTEN
Cellular Processes	Transport and catabolism	comp197706_c0_seq5|m.16241	K01110	PTEN	phosphatidylinositol-3,4,5-trisphosphate 3-phosphatase and dual-specificity protein phosphatase PTEN [EC:3.1.3.16 3.1.3.48 3.1.3.67]	Phosphatidylinositol 3,4,5-trisphosphate 3-phosphatase and dual-specificity protein phosphatase PTEN
Cellular Processes	Transport and catabolism	comp190452_c0_seq1|m.40682	K07827	KRAS, KRAS2	GTPase KRas	Ras-like protein 1
Cellular Processes	Transport and catabolism	comp192806_c0_seq1|m.28087	K07198	PRKAA, AMPK	5'-AMP-activated protein kinase, catalytic alpha subunit [EC:2.7.11.11]	5'-AMP-activated protein kinase catalytic subunit alpha-2
Cellular Processes	Transport and catabolism	comp192589_c0_seq1|m.7099	K04427	MAP3K7, TAK1	mitogen-activated protein kinase kinase kinase 7 [EC:2.7.11.25]	Mitogen-activated protein kinase kinase kinase 7
Cellular Processes	Transport and catabolism	comp193877_c0_seq1|m.28613	K18584	ACTR3, ARP3	actin-related protein 3	Actin-related protein 3
Cellular Processes	Cell growth and death	comp195914_c0_seq3|m.19562	K06685	MOB1, Mats	MOB kinase activator 1	Maintenance of ploidy protein mob1
Cellular Processes	Cell growth and death	comp190452_c0_seq1|m.40682	K07827	KRAS, KRAS2	GTPase KRas	Ras-like protein 1
Cellular Processes	Cell growth and death	comp198815_c0_seq1|m.3299	K01768	E4.6.1.1	adenylate cyclase [EC:4.6.1.1]	Cullin-4
Cellular Processes	Cell growth and death	comp127509_c0_seq1|m.48400	K02183	CALM	calmodulin	Calmodulin
Cellular Processes	Cell growth and death	comp184483_c0_seq1|m.43323	K02183	CALM	calmodulin	Myosin regulatory light chain
Cellular Processes	Cell growth and death	comp190694_c0_seq1|m.43717	K02183	CALM	calmodulin	Calmodulin
Cellular Processes	Cell growth and death	comp199596_c0_seq1|m.45602	K02183	CALM	calmodulin	Calmodulin
Cellular Processes	Cell growth and death	comp197233_c0_seq1|m.48321	K05692	ACTB_G1	actin beta/gamma 1	Actin-1
Cellular Processes	Cell growth and death	comp197233_c1_seq1|m.54766	K05692	ACTB_G1	actin beta/gamma 1	Actin-1
Cellular Processes	Cell growth and death	comp197233_c3_seq1|m.51575	K05692	ACTB_G1	actin beta/gamma 1	Actin-1
Cellular Processes	Cell growth and death	comp192589_c0_seq1|m.7099	K04427	MAP3K7, TAK1	mitogen-activated protein kinase kinase kinase 7 [EC:2.7.11.25]	Mitogen-activated protein kinase kinase kinase 7
Cellular Processes	Cell growth and death	comp191950_c0_seq1|m.22016	K01110	PTEN	phosphatidylinositol-3,4,5-trisphosphate 3-phosphatase and dual-specificity protein phosphatase PTEN [EC:3.1.3.16 3.1.3.48 3.1.3.67]	Phosphatidylinositol 3,4,5-trisphosphate 3-phosphatase and dual-specificity protein phosphatase PTEN
Cellular Processes	Cell growth and death	comp197706_c0_seq5|m.16241	K01110	PTEN	phosphatidylinositol-3,4,5-trisphosphate 3-phosphatase and dual-specificity protein phosphatase PTEN [EC:3.1.3.16 3.1.3.48 3.1.3.67]	Phosphatidylinositol 3,4,5-trisphosphate 3-phosphatase and dual-specificity protein phosphatase PTEN
Cellular Processes	Cell growth and death	comp195012_c0_seq3|m.29040	K20858	MCU	calcium uniporter protein, mitochondrial	Calcium uniporter protein 2, mitochondrial
Cellular Processes	Cellular community - eukaryotes	comp197233_c0_seq1|m.48321	K05692	ACTB_G1	actin beta/gamma 1	Actin-1
Cellular Processes	Cellular community - eukaryotes	comp197233_c1_seq1|m.54766	K05692	ACTB_G1	actin beta/gamma 1	Actin-1
Cellular Processes	Cellular community - eukaryotes	comp197233_c3_seq1|m.51575	K05692	ACTB_G1	actin beta/gamma 1	Actin-1
Cellular Processes	Cellular community - eukaryotes	comp199076_c0_seq1|m.575	K04349	RASGRF1	Ras-specific guanine nucleotide-releasing factor 1	Ras guanine nucleotide exchange factor D
Cellular Processes	Cellular community - eukaryotes	comp192708_c1_seq1|m.26242	K04437	FLNA	filamin	Filamin-A
Cellular Processes	Cellular community - eukaryotes	comp191950_c0_seq1|m.22016	K01110	PTEN	phosphatidylinositol-3,4,5-trisphosphate 3-phosphatase and dual-specificity protein phosphatase PTEN [EC:3.1.3.16 3.1.3.48 3.1.3.67]	Phosphatidylinositol 3,4,5-trisphosphate 3-phosphatase and dual-specificity protein phosphatase PTEN
Cellular Processes	Cellular community - eukaryotes	comp197706_c0_seq5|m.16241	K01110	PTEN	phosphatidylinositol-3,4,5-trisphosphate 3-phosphatase and dual-specificity protein phosphatase PTEN [EC:3.1.3.16 3.1.3.48 3.1.3.67]	Phosphatidylinositol 3,4,5-trisphosphate 3-phosphatase and dual-specificity protein phosphatase PTEN
Cellular Processes	Cellular community - eukaryotes	comp191588_c0_seq1|m.37673	K04392	RAC1	Ras-related C3 botulinum toxin substrate 1	Ras-related C3 botulinum toxin substrate 1
Cellular Processes	Cellular community - eukaryotes	comp193683_c0_seq1|m.24630	K04409	PAK1	p21-activated kinase 1 [EC:2.7.11.1]	Serine/threonine-protein kinase pakC {ECO:0000303|PubMed:15483055}
Cellular Processes	Cellular community - eukaryotes	comp196066_c1_seq1|m.17815	K03099	SOS	son of sevenless	Ras guanine nucleotide exchange factor Y
Cellular Processes	Cellular community - eukaryotes	comp196500_c2_seq1|m.13699	K03099	SOS	son of sevenless	Protein son of sevenless
Cellular Processes	Cellular community - eukaryotes	comp197540_c1_seq8|m.12825	K03099	SOS	son of sevenless	Ras guanine nucleotide exchange factor M
Cellular Processes	Cellular community - eukaryotes	comp198009_c1_seq4|m.31301	K03099	SOS	son of sevenless	Rho GTPase-activating protein gacJJ
Cellular Processes	Cellular community - eukaryotes	comp198009_c2_seq3|m.6122	K03099	SOS	son of sevenless	Son of sevenless homolog 1
Cellular Processes	Cellular community - eukaryotes	comp198424_c0_seq4|m.2190	K03099	SOS	son of sevenless	Ras guanine nucleotide exchange factor J
Cellular Processes	Cellular community - eukaryotes	comp198622_c0_seq1|m.17370	K03099	SOS	son of sevenless	Ras guanine nucleotide exchange factor I
Cellular Processes	Cellular community - eukaryotes	comp198855_c2_seq1|m.5397	K03099	SOS	son of sevenless	.
Cellular Processes	Cellular community - eukaryotes	comp192589_c0_seq1|m.7099	K04427	MAP3K7, TAK1	mitogen-activated protein kinase kinase kinase 7 [EC:2.7.11.25]	Mitogen-activated protein kinase kinase kinase 7
Cellular Processes	Cellular community - eukaryotes	comp195163_c0_seq1|m.20051	K20638	ARHGAP17, RICH1	Rho GTPase-activating protein 17	Rho GTPase-activating protein gacU
Cellular Processes	Cellular community - eukaryotes	comp196875_c0_seq1|m.22671	K20638	ARHGAP17, RICH1	Rho GTPase-activating protein 17	Rho GTPase-activating protein gacP
Cellular Processes	Cellular community - eukaryotes	comp193877_c0_seq1|m.28613	K18584	ACTR3, ARP3	actin-related protein 3	Actin-related protein 3
Cellular Processes	Cellular community - eukaryotes	comp192806_c0_seq1|m.28087	K07198	PRKAA, AMPK	5'-AMP-activated protein kinase, catalytic alpha subunit [EC:2.7.11.11]	5'-AMP-activated protein kinase catalytic subunit alpha-2
Cellular Processes	Cellular community - eukaryotes	comp190452_c0_seq1|m.40682	K07827	KRAS, KRAS2	GTPase KRas	Ras-like protein 1
Cellular Processes	Cellular community - eukaryotes	comp198188_c1_seq1|m.11996	K12319	GUCY1B	guanylate cyclase soluble subunit beta [EC:4.6.1.2]	Guanylate cyclase soluble subunit beta-1
Cellular Processes	Cellular community - eukaryotes	comp199918_c0_seq1|m.21089	K02842	FZD9_10, CD349_50	frizzled 9/10	Frizzled-3
Cellular Processes	Cellular community - prokaryotes	comp198815_c0_seq1|m.3299	K01768	E4.6.1.1	adenylate cyclase [EC:4.6.1.1]	Cullin-4
Cellular Processes	Cell motility	comp196066_c1_seq1|m.17815	K03099	SOS	son of sevenless	Ras guanine nucleotide exchange factor Y
Cellular Processes	Cell motility	comp196500_c2_seq1|m.13699	K03099	SOS	son of sevenless	Protein son of sevenless
Cellular Processes	Cell motility	comp197540_c1_seq8|m.12825	K03099	SOS	son of sevenless	Ras guanine nucleotide exchange factor M
Cellular Processes	Cell motility	comp198009_c1_seq4|m.31301	K03099	SOS	son of sevenless	Rho GTPase-activating protein gacJJ
Cellular Processes	Cell motility	comp198009_c2_seq3|m.6122	K03099	SOS	son of sevenless	Son of sevenless homolog 1
Cellular Processes	Cell motility	comp198424_c0_seq4|m.2190	K03099	SOS	son of sevenless	Ras guanine nucleotide exchange factor J
Cellular Processes	Cell motility	comp198622_c0_seq1|m.17370	K03099	SOS	son of sevenless	Ras guanine nucleotide exchange factor I
Cellular Processes	Cell motility	comp198855_c2_seq1|m.5397	K03099	SOS	son of sevenless	.
Cellular Processes	Cell motility	comp190452_c0_seq1|m.40682	K07827	KRAS, KRAS2	GTPase KRas	Ras-like protein 1
Cellular Processes	Cell motility	comp191588_c0_seq1|m.37673	K04392	RAC1	Ras-related C3 botulinum toxin substrate 1	Ras-related C3 botulinum toxin substrate 1
Cellular Processes	Cell motility	comp193683_c0_seq1|m.24630	K04409	PAK1	p21-activated kinase 1 [EC:2.7.11.1]	Serine/threonine-protein kinase pakC {ECO:0000303|PubMed:15483055}
Cellular Processes	Cell motility	comp198280_c0_seq1|m.5611	K05746	ENAH, MENA	enabled	Sec1 family domain-containing protein 2
Cellular Processes	Cell motility	comp177332_c0_seq1|m.20081	K05754	ARPC5	actin related protein 2/3 complex, subunit 5	Translation initiation factor eIF-2B subunit gamma
Cellular Processes	Cell motility	comp188590_c0_seq1|m.20233	K05756	ARPC3	actin related protein 2/3 complex, subunit 3	Actin-related protein 2/3 complex subunit 3
Cellular Processes	Cell motility	comp188942_c0_seq1|m.36280	K05758	ARPC2	actin related protein 2/3 complex, subunit 2	Actin-related protein 2/3 complex subunit 2
Cellular Processes	Cell motility	comp197233_c0_seq1|m.48321	K05692	ACTB_G1	actin beta/gamma 1	Actin-1
Cellular Processes	Cell motility	comp197233_c1_seq1|m.54766	K05692	ACTB_G1	actin beta/gamma 1	Actin-1
Cellular Processes	Cell motility	comp197233_c3_seq1|m.51575	K05692	ACTB_G1	actin beta/gamma 1	Actin-1
Cellular Processes	Cell motility	comp195901_c3_seq2|m.11777	K05769	ARHGEF4_29, ASEF1_2	Rho guanine nucleotide exchange factor 4/29	Myosin-M heavy chain
Organismal Systems	Immune system	comp197233_c0_seq1|m.48321	K05692	ACTB_G1	actin beta/gamma 1	Actin-1
Organismal Systems	Immune system	comp197233_c1_seq1|m.54766	K05692	ACTB_G1	actin beta/gamma 1	Actin-1
Organismal Systems	Immune system	comp197233_c3_seq1|m.51575	K05692	ACTB_G1	actin beta/gamma 1	Actin-1
Organismal Systems	Immune system	comp198188_c1_seq1|m.11996	K12319	GUCY1B	guanylate cyclase soluble subunit beta [EC:4.6.1.2]	Guanylate cyclase soluble subunit beta-1
Organismal Systems	Immune system	comp191588_c0_seq1|m.37673	K04392	RAC1	Ras-related C3 botulinum toxin substrate 1	Ras-related C3 botulinum toxin substrate 1
Organismal Systems	Immune system	comp192589_c0_seq1|m.7099	K04427	MAP3K7, TAK1	mitogen-activated protein kinase kinase kinase 7 [EC:2.7.11.25]	Mitogen-activated protein kinase kinase kinase 7
Organismal Systems	Immune system	comp195012_c0_seq3|m.29040	K20858	MCU	calcium uniporter protein, mitochondrial	Calcium uniporter protein 2, mitochondrial
Organismal Systems	Immune system	comp192404_c0_seq2|m.12190	K11594	DDX3X, bel	ATP-dependent RNA helicase DDX3X [EC:3.6.4.13]	ATP-dependent RNA helicase DDX3X
Organismal Systems	Immune system	comp190452_c0_seq1|m.40682	K07827	KRAS, KRAS2	GTPase KRas	Ras-like protein 1
Organismal Systems	Immune system	comp127509_c0_seq1|m.48400	K02183	CALM	calmodulin	Calmodulin
Organismal Systems	Immune system	comp184483_c0_seq1|m.43323	K02183	CALM	calmodulin	Myosin regulatory light chain
Organismal Systems	Immune system	comp190694_c0_seq1|m.43717	K02183	CALM	calmodulin	Calmodulin
Organismal Systems	Immune system	comp199596_c0_seq1|m.45602	K02183	CALM	calmodulin	Calmodulin
Organismal Systems	Immune system	comp193683_c0_seq1|m.24630	K04409	PAK1	p21-activated kinase 1 [EC:2.7.11.1]	Serine/threonine-protein kinase pakC {ECO:0000303|PubMed:15483055}
Organismal Systems	Immune system	comp196066_c1_seq1|m.17815	K03099	SOS	son of sevenless	Ras guanine nucleotide exchange factor Y
Organismal Systems	Immune system	comp196500_c2_seq1|m.13699	K03099	SOS	son of sevenless	Protein son of sevenless
Organismal Systems	Immune system	comp197540_c1_seq8|m.12825	K03099	SOS	son of sevenless	Ras guanine nucleotide exchange factor M
Organismal Systems	Immune system	comp198009_c1_seq4|m.31301	K03099	SOS	son of sevenless	Rho GTPase-activating protein gacJJ
Organismal Systems	Immune system	comp198009_c2_seq3|m.6122	K03099	SOS	son of sevenless	Son of sevenless homolog 1
Organismal Systems	Immune system	comp198424_c0_seq4|m.2190	K03099	SOS	son of sevenless	Ras guanine nucleotide exchange factor J
Organismal Systems	Immune system	comp198622_c0_seq1|m.17370	K03099	SOS	son of sevenless	Ras guanine nucleotide exchange factor I
Organismal Systems	Immune system	comp198855_c2_seq1|m.5397	K03099	SOS	son of sevenless	.
Organismal Systems	Immune system	comp177332_c0_seq1|m.20081	K05754	ARPC5	actin related protein 2/3 complex, subunit 5	Translation initiation factor eIF-2B subunit gamma
Organismal Systems	Immune system	comp188590_c0_seq1|m.20233	K05756	ARPC3	actin related protein 2/3 complex, subunit 3	Actin-related protein 2/3 complex subunit 3
Organismal Systems	Immune system	comp188942_c0_seq1|m.36280	K05758	ARPC2	actin related protein 2/3 complex, subunit 2	Actin-related protein 2/3 complex subunit 2
Organismal Systems	Immune system	comp199071_c1_seq3|m.10464	K04351	RAPGEF4, EPAC2	Rap guanine nucleotide exchange factor 4	Ras guanine nucleotide exchange factor D
Organismal Systems	Endocrine system	comp199071_c1_seq3|m.10464	K04351	RAPGEF4, EPAC2	Rap guanine nucleotide exchange factor 4	Ras guanine nucleotide exchange factor D
Organismal Systems	Endocrine system	comp127509_c0_seq1|m.48400	K02183	CALM	calmodulin	Calmodulin
Organismal Systems	Endocrine system	comp184483_c0_seq1|m.43323	K02183	CALM	calmodulin	Myosin regulatory light chain
Organismal Systems	Endocrine system	comp190694_c0_seq1|m.43717	K02183	CALM	calmodulin	Calmodulin
Organismal Systems	Endocrine system	comp199596_c0_seq1|m.45602	K02183	CALM	calmodulin	Calmodulin
Organismal Systems	Endocrine system	comp192806_c0_seq1|m.28087	K07198	PRKAA, AMPK	5'-AMP-activated protein kinase, catalytic alpha subunit [EC:2.7.11.11]	5'-AMP-activated protein kinase catalytic subunit alpha-2
Organismal Systems	Endocrine system	comp196066_c1_seq1|m.17815	K03099	SOS	son of sevenless	Ras guanine nucleotide exchange factor Y
Organismal Systems	Endocrine system	comp196500_c2_seq1|m.13699	K03099	SOS	son of sevenless	Protein son of sevenless
Organismal Systems	Endocrine system	comp197540_c1_seq8|m.12825	K03099	SOS	son of sevenless	Ras guanine nucleotide exchange factor M
Organismal Systems	Endocrine system	comp198009_c1_seq4|m.31301	K03099	SOS	son of sevenless	Rho GTPase-activating protein gacJJ
Organismal Systems	Endocrine system	comp198009_c2_seq3|m.6122	K03099	SOS	son of sevenless	Son of sevenless homolog 1
Organismal Systems	Endocrine system	comp198424_c0_seq4|m.2190	K03099	SOS	son of sevenless	Ras guanine nucleotide exchange factor J
Organismal Systems	Endocrine system	comp198622_c0_seq1|m.17370	K03099	SOS	son of sevenless	Ras guanine nucleotide exchange factor I
Organismal Systems	Endocrine system	comp198855_c2_seq1|m.5397	K03099	SOS	son of sevenless	.
Organismal Systems	Endocrine system	comp190452_c0_seq1|m.40682	K07827	KRAS, KRAS2	GTPase KRas	Ras-like protein 1
Organismal Systems	Endocrine system	comp196050_c0_seq1|m.10063	K07297	ADIPOR	adiponectin receptor	Adiponectin receptor protein 2
Organismal Systems	Endocrine system	comp191728_c0_seq1|m.20176	K08292	EEF2K	elongation factor 2 kinase [EC:2.7.11.20]	Myosin heavy chain kinase C
Organismal Systems	Endocrine system	comp198000_c0_seq1|m.46466	K03234	EEF2	elongation factor 2	Elongation factor 2
Organismal Systems	Endocrine system	comp198188_c1_seq1|m.11996	K12319	GUCY1B	guanylate cyclase soluble subunit beta [EC:4.6.1.2]	Guanylate cyclase soluble subunit beta-1
Organismal Systems	Endocrine system	comp197233_c0_seq1|m.48321	K05692	ACTB_G1	actin beta/gamma 1	Actin-1
Organismal Systems	Endocrine system	comp197233_c1_seq1|m.54766	K05692	ACTB_G1	actin beta/gamma 1	Actin-1
Organismal Systems	Endocrine system	comp197233_c3_seq1|m.51575	K05692	ACTB_G1	actin beta/gamma 1	Actin-1
Organismal Systems	Endocrine system	comp199918_c0_seq1|m.21089	K02842	FZD9_10, CD349_50	frizzled 9/10	Frizzled-3
Organismal Systems	Circulatory system	comp127509_c0_seq1|m.48400	K02183	CALM	calmodulin	Calmodulin
Organismal Systems	Circulatory system	comp184483_c0_seq1|m.43323	K02183	CALM	calmodulin	Myosin regulatory light chain
Organismal Systems	Circulatory system	comp190694_c0_seq1|m.43717	K02183	CALM	calmodulin	Calmodulin
Organismal Systems	Circulatory system	comp199596_c0_seq1|m.45602	K02183	CALM	calmodulin	Calmodulin
Organismal Systems	Circulatory system	comp199071_c1_seq3|m.10464	K04351	RAPGEF4, EPAC2	Rap guanine nucleotide exchange factor 4	Ras guanine nucleotide exchange factor D
Organismal Systems	Circulatory system	comp198188_c1_seq1|m.11996	K12319	GUCY1B	guanylate cyclase soluble subunit beta [EC:4.6.1.2]	Guanylate cyclase soluble subunit beta-1
Organismal Systems	Digestive system	comp127509_c0_seq1|m.48400	K02183	CALM	calmodulin	Calmodulin
Organismal Systems	Digestive system	comp184483_c0_seq1|m.43323	K02183	CALM	calmodulin	Myosin regulatory light chain
Organismal Systems	Digestive system	comp190694_c0_seq1|m.43717	K02183	CALM	calmodulin	Calmodulin
Organismal Systems	Digestive system	comp199596_c0_seq1|m.45602	K02183	CALM	calmodulin	Calmodulin
Organismal Systems	Digestive system	comp198188_c1_seq1|m.11996	K12319	GUCY1B	guanylate cyclase soluble subunit beta [EC:4.6.1.2]	Guanylate cyclase soluble subunit beta-1
Organismal Systems	Digestive system	comp191588_c0_seq1|m.37673	K04392	RAC1	Ras-related C3 botulinum toxin substrate 1	Ras-related C3 botulinum toxin substrate 1
Organismal Systems	Digestive system	comp192354_c0_seq1|m.31333	K09866	AQP4	aquaporin-4	Lens fiber major intrinsic protein
Organismal Systems	Digestive system	comp192050_c0_seq1|m.31805	K14621	PLB1, PLB	phospholipase B1, membrane-associated [EC:3.1.1.4 3.1.1.5]	Phospholipase B1, membrane-associated
Organismal Systems	Excretory system	comp192354_c0_seq1|m.31333	K09866	AQP4	aquaporin-4	Lens fiber major intrinsic protein
Organismal Systems	Excretory system	comp190452_c0_seq1|m.40682	K07827	KRAS, KRAS2	GTPase KRas	Ras-like protein 1
Organismal Systems	Nervous system	comp190452_c0_seq1|m.40682	K07827	KRAS, KRAS2	GTPase KRas	Ras-like protein 1
Organismal Systems	Nervous system	comp127509_c0_seq1|m.48400	K02183	CALM	calmodulin	Calmodulin
Organismal Systems	Nervous system	comp184483_c0_seq1|m.43323	K02183	CALM	calmodulin	Myosin regulatory light chain
Organismal Systems	Nervous system	comp190694_c0_seq1|m.43717	K02183	CALM	calmodulin	Calmodulin
Organismal Systems	Nervous system	comp199596_c0_seq1|m.45602	K02183	CALM	calmodulin	Calmodulin
Organismal Systems	Nervous system	comp196280_c0_seq1|m.17345	K00274	MAO, aofH	monoamine oxidase [EC:1.4.3.4]	Amine oxidase [flavin-containing] A
Organismal Systems	Nervous system	comp198188_c1_seq1|m.11996	K12319	GUCY1B	guanylate cyclase soluble subunit beta [EC:4.6.1.2]	Guanylate cyclase soluble subunit beta-1
Organismal Systems	Nervous system	comp191602_c0_seq1|m.28357	K15290	SYT1	synaptotagmin-1	Kv channel-interacting protein 2
Organismal Systems	Nervous system	comp196066_c1_seq1|m.17815	K03099	SOS	son of sevenless	Ras guanine nucleotide exchange factor Y
Organismal Systems	Nervous system	comp196500_c2_seq1|m.13699	K03099	SOS	son of sevenless	Protein son of sevenless
Organismal Systems	Nervous system	comp197540_c1_seq8|m.12825	K03099	SOS	son of sevenless	Ras guanine nucleotide exchange factor M
Organismal Systems	Nervous system	comp198009_c1_seq4|m.31301	K03099	SOS	son of sevenless	Rho GTPase-activating protein gacJJ
Organismal Systems	Nervous system	comp198009_c2_seq3|m.6122	K03099	SOS	son of sevenless	Son of sevenless homolog 1
Organismal Systems	Nervous system	comp198424_c0_seq4|m.2190	K03099	SOS	son of sevenless	Ras guanine nucleotide exchange factor J
Organismal Systems	Nervous system	comp198622_c0_seq1|m.17370	K03099	SOS	son of sevenless	Ras guanine nucleotide exchange factor I
Organismal Systems	Nervous system	comp198855_c2_seq1|m.5397	K03099	SOS	son of sevenless	.
Organismal Systems	Nervous system	comp191588_c0_seq1|m.37673	K04392	RAC1	Ras-related C3 botulinum toxin substrate 1	Ras-related C3 botulinum toxin substrate 1
Organismal Systems	Sensory system	comp127509_c0_seq1|m.48400	K02183	CALM	calmodulin	Calmodulin
Organismal Systems	Sensory system	comp184483_c0_seq1|m.43323	K02183	CALM	calmodulin	Myosin regulatory light chain
Organismal Systems	Sensory system	comp190694_c0_seq1|m.43717	K02183	CALM	calmodulin	Calmodulin
Organismal Systems	Sensory system	comp199596_c0_seq1|m.45602	K02183	CALM	calmodulin	Calmodulin
Organismal Systems	Sensory system	comp197233_c0_seq1|m.48321	K05692	ACTB_G1	actin beta/gamma 1	Actin-1
Organismal Systems	Sensory system	comp197233_c1_seq1|m.54766	K05692	ACTB_G1	actin beta/gamma 1	Actin-1
Organismal Systems	Sensory system	comp197233_c3_seq1|m.51575	K05692	ACTB_G1	actin beta/gamma 1	Actin-1
Organismal Systems	Development and regeneration	comp196066_c1_seq1|m.17815	K03099	SOS	son of sevenless	Ras guanine nucleotide exchange factor Y
Organismal Systems	Development and regeneration	comp196500_c2_seq1|m.13699	K03099	SOS	son of sevenless	Protein son of sevenless
Organismal Systems	Development and regeneration	comp197540_c1_seq8|m.12825	K03099	SOS	son of sevenless	Ras guanine nucleotide exchange factor M
Organismal Systems	Development and regeneration	comp198009_c1_seq4|m.31301	K03099	SOS	son of sevenless	Rho GTPase-activating protein gacJJ
Organismal Systems	Development and regeneration	comp198009_c2_seq3|m.6122	K03099	SOS	son of sevenless	Son of sevenless homolog 1
Organismal Systems	Development and regeneration	comp198424_c0_seq4|m.2190	K03099	SOS	son of sevenless	Ras guanine nucleotide exchange factor J
Organismal Systems	Development and regeneration	comp198622_c0_seq1|m.17370	K03099	SOS	son of sevenless	Ras guanine nucleotide exchange factor I
Organismal Systems	Development and regeneration	comp198855_c2_seq1|m.5397	K03099	SOS	son of sevenless	.
Organismal Systems	Development and regeneration	comp190452_c0_seq1|m.40682	K07827	KRAS, KRAS2	GTPase KRas	Ras-like protein 1
Organismal Systems	Development and regeneration	comp191588_c0_seq1|m.37673	K04392	RAC1	Ras-related C3 botulinum toxin substrate 1	Ras-related C3 botulinum toxin substrate 1
Organismal Systems	Development and regeneration	comp193683_c0_seq1|m.24630	K04409	PAK1	p21-activated kinase 1 [EC:2.7.11.1]	Serine/threonine-protein kinase pakC {ECO:0000303|PubMed:15483055}
Organismal Systems	Development and regeneration	comp198280_c0_seq1|m.5611	K05746	ENAH, MENA	enabled	Sec1 family domain-containing protein 2
Organismal Systems	Development and regeneration	comp190674_c0_seq1|m.36682	K04459	DUSP, MKP	dual specificity MAP kinase phosphatase [EC:3.1.3.16 3.1.3.48]	Dual specificity protein phosphatase 7
Organismal Systems	Development and regeneration	comp191950_c0_seq1|m.22016	K01110	PTEN	phosphatidylinositol-3,4,5-trisphosphate 3-phosphatase and dual-specificity protein phosphatase PTEN [EC:3.1.3.16 3.1.3.48 3.1.3.67]	Phosphatidylinositol 3,4,5-trisphosphate 3-phosphatase and dual-specificity protein phosphatase PTEN
Organismal Systems	Development and regeneration	comp197706_c0_seq5|m.16241	K01110	PTEN	phosphatidylinositol-3,4,5-trisphosphate 3-phosphatase and dual-specificity protein phosphatase PTEN [EC:3.1.3.16 3.1.3.48 3.1.3.67]	Phosphatidylinositol 3,4,5-trisphosphate 3-phosphatase and dual-specificity protein phosphatase PTEN
Organismal Systems	Development and regeneration	comp192806_c0_seq1|m.28087	K07198	PRKAA, AMPK	5'-AMP-activated protein kinase, catalytic alpha subunit [EC:2.7.11.11]	5'-AMP-activated protein kinase catalytic subunit alpha-2
Organismal Systems	Development and regeneration	comp192589_c0_seq1|m.7099	K04427	MAP3K7, TAK1	mitogen-activated protein kinase kinase kinase 7 [EC:2.7.11.25]	Mitogen-activated protein kinase kinase kinase 7
Organismal Systems	Aging	comp190452_c0_seq1|m.40682	K07827	KRAS, KRAS2	GTPase KRas	Ras-like protein 1
Organismal Systems	Aging	comp196050_c0_seq1|m.10063	K07297	ADIPOR	adiponectin receptor	Adiponectin receptor protein 2
Organismal Systems	Aging	comp192806_c0_seq1|m.28087	K07198	PRKAA, AMPK	5'-AMP-activated protein kinase, catalytic alpha subunit [EC:2.7.11.11]	5'-AMP-activated protein kinase catalytic subunit alpha-2
Organismal Systems	Aging	comp191950_c0_seq1|m.22016	K01110	PTEN	phosphatidylinositol-3,4,5-trisphosphate 3-phosphatase and dual-specificity protein phosphatase PTEN [EC:3.1.3.16 3.1.3.48 3.1.3.67]	Phosphatidylinositol 3,4,5-trisphosphate 3-phosphatase and dual-specificity protein phosphatase PTEN
Organismal Systems	Aging	comp197706_c0_seq5|m.16241	K01110	PTEN	phosphatidylinositol-3,4,5-trisphosphate 3-phosphatase and dual-specificity protein phosphatase PTEN [EC:3.1.3.16 3.1.3.48 3.1.3.67]	Phosphatidylinositol 3,4,5-trisphosphate 3-phosphatase and dual-specificity protein phosphatase PTEN
Organismal Systems	Aging	comp192104_c0_seq2|m.29542	K17705	KRIT1	Krev interaction trapped protein 1	FERM domain-containing protein B
Organismal Systems	Aging	comp198815_c0_seq1|m.3299	K01768	E4.6.1.1	adenylate cyclase [EC:4.6.1.1]	Cullin-4
Organismal Systems	Environmental adaptation	comp192806_c0_seq1|m.28087	K07198	PRKAA, AMPK	5'-AMP-activated protein kinase, catalytic alpha subunit [EC:2.7.11.11]	5'-AMP-activated protein kinase catalytic subunit alpha-2
Organismal Systems	Environmental adaptation	comp127509_c0_seq1|m.48400	K02183	CALM	calmodulin	Calmodulin
Organismal Systems	Environmental adaptation	comp184483_c0_seq1|m.43323	K02183	CALM	calmodulin	Myosin regulatory light chain
Organismal Systems	Environmental adaptation	comp190694_c0_seq1|m.43717	K02183	CALM	calmodulin	Calmodulin
Organismal Systems	Environmental adaptation	comp199596_c0_seq1|m.45602	K02183	CALM	calmodulin	Calmodulin
Organismal Systems	Environmental adaptation	comp198188_c1_seq1|m.11996	K12319	GUCY1B	guanylate cyclase soluble subunit beta [EC:4.6.1.2]	Guanylate cyclase soluble subunit beta-1
Organismal Systems	Environmental adaptation	comp197233_c0_seq1|m.48321	K05692	ACTB_G1	actin beta/gamma 1	Actin-1
Organismal Systems	Environmental adaptation	comp197233_c1_seq1|m.54766	K05692	ACTB_G1	actin beta/gamma 1	Actin-1
Organismal Systems	Environmental adaptation	comp197233_c3_seq1|m.51575	K05692	ACTB_G1	actin beta/gamma 1	Actin-1
Organismal Systems	Environmental adaptation	comp196066_c1_seq1|m.17815	K03099	SOS	son of sevenless	Ras guanine nucleotide exchange factor Y
Organismal Systems	Environmental adaptation	comp196500_c2_seq1|m.13699	K03099	SOS	son of sevenless	Protein son of sevenless
Organismal Systems	Environmental adaptation	comp197540_c1_seq8|m.12825	K03099	SOS	son of sevenless	Ras guanine nucleotide exchange factor M
Organismal Systems	Environmental adaptation	comp198009_c1_seq4|m.31301	K03099	SOS	son of sevenless	Rho GTPase-activating protein gacJJ
Organismal Systems	Environmental adaptation	comp198009_c2_seq3|m.6122	K03099	SOS	son of sevenless	Son of sevenless homolog 1
Organismal Systems	Environmental adaptation	comp198424_c0_seq4|m.2190	K03099	SOS	son of sevenless	Ras guanine nucleotide exchange factor J
Organismal Systems	Environmental adaptation	comp198622_c0_seq1|m.17370	K03099	SOS	son of sevenless	Ras guanine nucleotide exchange factor I
Organismal Systems	Environmental adaptation	comp198855_c2_seq1|m.5397	K03099	SOS	son of sevenless	.
Organismal Systems	Environmental adaptation	comp190452_c0_seq1|m.40682	K07827	KRAS, KRAS2	GTPase KRas	Ras-like protein 1
