# Supplementary material for: Responses of unicellular predators to cope with the phototoxicity of photosynthetic prey
Source: Nat Commun. 2019 Dec 6;10:5606. doi: 10.1038/s41467-019-13568-6 (PMC6898599; doi:10.1038/s41467-019-13568-6)
Supplement: Supplementary file 7 — Source Data [file 41467_2019_13568_MOESM7_ESM.xlsx]

## Sheet: Fig. 1e
	Phycocyanin concentration			Chlorophyll a concentration
	Pale_rep.1	2.54		Pale_rep.1	0.44
	Pale_rep.2	1.76		Pale_rep.2	0.46
	Pale_rep.3	2.21		Pale_rep.3	0.46
	Green_rep.1	84.63		Green_rep.1	5.17
	Green_rep.2	84.29		Green_rep.2	5.19
	Green_rep.3	84.43		Green_rep.3	5.31
		μg/ml
				Chl. E.coli_rep. 1	1.53
				Chl. E.coli_rep. 2	1.63
				Chl. E.coli_rep. 3	1.62
					μg/ml

## Sheet: Fig. 2a
	Green	Dark					Pale	Dark
		0-90	90-180	180-360	(min)			90	180	360	(min)
	Rep. 1	1.133	1.102	1.268	(times/90 min)		Rep. 1	1.045	1.239	1.103	(times/90 min)
	Rep. 2	1	1.288	1.123	(times/90 min)		Rep. 2	1.125	1.162	1.137	(times/90 min)
	Rep. 3	0.989	1.146	1.346	(times/90 min)		Rep. 3	1.022	1.239	1.1	(times/90 min)
	Green	Low light					Pale	Low light
		90	180	360	(min)			90	180	360	(min)
	Rep. 1	1.027	1.239	1.117	(times/90 min)		Rep. 1	1.104	1.21	1.194	(times/90 min)
	Rep. 2	1.229	1.114	1.12	(times/90 min)		Rep. 2	1.077	1.279	1.166	(times/90 min)
	Rep. 3	1.119	1.27	1.145	(times/90 min)		Rep. 3	1.174	1.242	1.261	(times/90 min)
	Green	High light					Pale	High light
		90	180	360	(min)			90	180	360	(min)
	Rep. 1	0.649	1.152	1.08	(times/90 min)		Rep. 1	1.06	1.248	1.1	(times/90 min)
	Rep. 2	0.734	0.954	1.092	(times/90 min)		Rep. 2	0.921	1.266	1.115	(times/90 min)
	Rep. 3	0.774	1.108	1.166	(times/90 min)		Rep. 3	0.971	1.241	1.211	(times/90 min)

## Sheet: Fig. 4c
	Myosin type 1 (comp221724_c0_seq1|m.7380)
		Raw data (normalized with EF1 alpha)				Raw data/ Average I
		Rep. 1	Rep. 2	Rep. 3	Average I	Rep. 1	Rep. 2	Rep. 3	Average II
	Green dark	0.677107	0.514763	0.608345	0.600072	1.12838	0.857836	1.01379	1
	Green light	0.197202	0.210533	0.184869		0.328631	0.350847	0.308078	0.329185
	Pale dark	0.988914	1.01311	1.02269	1.00824	0.980834	1.00483	1.01434	1
	Pale light	0.851772	0.91755	0.973751		0.844812	0.910053	0.965794	0.906886
	w/o prey dark	0.901035	0.905722	0.968578	0.925112	0.973974	0.979041	1.04699	1
	w/o prey light	0.945461	0.909063	0.909648		1.022	0.982653	0.983284	0.995978
	w/o prey dark+H2O2	0.445994	0.465803	0.458544		0.482098	0.50351	0.495663	0.493757
	RB dark	0.977137	1.01371	1.07214	1.021	0.957043	0.992866	1.05009	1
	RB light	0.29861	0.274288	0.328011		0.292469	0.268647	0.321266	0.294127
	w/o chl dark	1.16116	0.958444	1.19278	1.10413	1.05166	0.868055	1.08029	1
	w/o chl light	1.3184	1.45523	1.45278		1.19407	1.31799	1.31577	1.27594
	Chl dark	1.18923	1.31756	1.35242	1.2864	0.924459	1.02422	1.05132	1
	Chl light	0.415139	0.455761	0.444897		0.322713	0.354292	0.345846	0.34095
	Myosin type II (comp226013_c0_seq2|m.5781)
		Raw data (normalized with EF1 alpha)				Raw data/ Average I
		Rep. 1	Rep. 2	Rep. 3	Average I	Rep. 1	Rep. 2	Rep. 3	Average II
	Green dark	0.555824	0.52721	0.521823	0.534952	1.03902	0.985527	0.975457	1
	Green light	0.105442	0.119667	0.136236		0.197105	0.223697	0.254669	0.225157
	Pale dark	1.25916	1.15765	0.969491	1.12877	1.11552	1.02559	0.858893	1
	Pale light	1.10626	1.31006	1.09466		0.980062	1.16061	0.96978	1.03682
	w/o prey dark	1.40264	1.30824	1.22264	1.31117	1.06976	0.997763	0.932478	1
	w/o prey light	1.04768	1.22838	0.935323		0.799039	0.936859	0.713348	0.816415
	w/o prey dark+H2O2	0.451024	0.566387	0.488242		0.343985	0.431969	0.37237	0.382775
	RB dark	0.991476	1.056	1.10431	1.0506	0.943727	1.00515	1.05113	1
	RB light	0.261571	0.323525	0.345317		0.248974	0.307944	0.328686	0.295201
	w/o chl dark	1.56297	1.87931	1.7644	1.73556	0.900557	1.08283	1.01662	1
	w/o chl light	1.30784	1.46773	1.70006		0.753555	0.845682	0.979547	0.859594
	Chl dark	1.54904	1.74523	1.97044	1.7549	0.88269	0.994488	1.12282	1
	Chl light	0.702373	0.71361	0.806838		0.400235	0.406638	0.459763	0.422212
	Glutathione peroxidase (comp227059_c0_seq3|m.1915)
		Raw data (normalized with EF1 alpha)				Raw data/ Average I
		Rep. 1	Rep. 2	Rep. 3	Average I	Rep. 1	Rep. 2	Rep. 3	Average II
	Green dark	0.269582	0.276589	0.261236	0.269135	1.00166	1.02769	0.970648	1
	Green light	1.31214	1.40835	1.25823		4.87537	5.23286	4.67508	4.92777
	Pale dark	0.242658	0.234664	0.216002	0.231108	1.04998	1.01539	0.934637	1
	Pale light	1.62338	1.80599	1.8115		7.02434	7.81448	7.83833	7.55905
	w/o prey dark	0.27977	0.280757	0.288915	0.283147	0.988073	0.991557	1.02037	1
	w/o prey light	1.68257	1.80987	1.7061		5.94239	6.39198	6.02551	6.11996
	w/o prey dark+H2O2	0.70545	0.755721	0.748299		2.49146	2.669	2.64279	2.60109
	RB dark	0.257376	0.248754	0.245466	0.250532	1.02732	0.992903	0.979778	1
	RB light	0.823364	0.798354	0.806981		3.28647	3.18664	3.22107	3.23139
	w/o chl dark	0.26566	0.21902	0.249615	0.244765	1.08537	0.894818	1.01982	1
	w/o chl light	1.88642	2.1816	2.3386		7.70707	8.91302	9.55446	8.72485
	Chl dark	0.230811	0.244904	0.2555	0.243738	0.946961	1.00478	1.04825	1
	Chl light	1.62893	1.75202	1.84973		6.6831	7.18813	7.58899	7.15341
		Phytoene desaturase (comp217346_c0_seq1|m.11870)
		Rep. 1	Rep. 2	Rep. 3	Average I	Rep. 1	Rep. 2	Rep. 3	Average II
	Green dark	0.00157826	0.0017074	0.00178828	0.00169131	0.933155	1.00951	1.05733	1
	Green light	1.20326	1.22865	1.16642		711.438	726.448	689.653	709.18
	Pale dark	0.00392353	0.00405388	0.00416056	0.00404599	0.969733	1.00195	1.02832	1
	Pale light	2.10625	2.07528	2.43704		520.577	512.924	602.335	545.279
	w/o prey dark	0.00282816	0.00306984	0.00250145	0.00279981	1.01012	1.09644	0.893433	1
	w/o prey light	1.46106	1.48382	1.50964		521.842	529.97	539.193	530.335
	w/o prey dark+H2O2	0.120826	0.120662	0.114581		43.1549	43.0966	40.9245	42.392
	RB dark	0.000188522	0.000279927	0.000196923	0.000221791	0.850001	1.26212	0.887877	1
	RB light	0.902781	0.90167	0.952396		4070.42	4065.41	4294.12	4143.32
	w/o chl dark	0.0126631	0.00957517	0.0117501	0.0113295	1.11772	0.845156	1.03713	1
	w/o chl light	2.0107	2.13121	2.23651		177.476	188.112	197.407	187.665
	Chl dark	0.000286755	0.000220743	0.00032584	0.000277779	1.03231	0.794669	1.17302	1
	Chl light	1.02577	1.07765	1.15627		3692.74	3879.5	4162.54	3911.59

## Sheet: Fig. 5b
	Green prey	Dark
		0	1	2	3	4	(beads/cell)
	Rep. 1	77.78	15.15	4.04	3.03	0	(% of cells)
	Rep. 2	72.45	22.45	4.08	1.02	0	(% of cells)
	Rep. 3	73.12	20.43	3.23	2.15	1.08	(% of cells)
	Green prey	Light
		0	1	2	3	4	beads/cell
	Rep. 1	88.3	8.51	3.19	0	0	(% of cells)
	Rep. 2	90	5.56	1.11	2.22	1.11	(% of cells)
	Rep. 3	85.19	12.35	2.47	0	0	(% of cells)
	Pale prey	Dark
		0	1	2	3	4	beads/cell
	Rep. 1	81.37	16.67	1.96	0	0	(% of cells)
	Rep. 2	81.44	12.37	5.15	1.03	0	(% of cells)
	Rep. 3	87.95	7.23	3.61	1.2	0	(% of cells)
	Pale prey	Light
		0	1	2	3	4	beads/cell
	Rep. 1	80.65	16.13	2.42	0.81	0	(% of cells)
	Rep. 2	84.96	10.62	2.65	0.88	0.88	(% of cells)
	Rep. 3	81.98	13.51	3.6	0.9	0	(% of cells)

## Sheet: Fig. 5d
	Free prey							Prey ingested by Naegrelia
	Green	Light						Green	Light
		0	1	2.5	4	(h)			0	1	2.5	4	(h)
	Rep. 1	1.604	1.502	1.494	1.629	(relative intensity)		Rep.1	16.005	8.711	7.938	5.326	(relative intensity)
	Rep. 2	1.636	1.588	1.547	1.429	(relative intensity)		Rep.2	14.347	9.845	5.006	2.325	(relative intensity)
	Rep. 3	1.64	1.626	1.74	1.467	(relative intensity)		Rep.3	14.846	8.642	6.651	2.216	(relative intensity)
	Green	Dark						Green	Dark
		0	1	2.5	4	(h)			0	1	2.5	4	(h)
	Rep.1	1.408	1.499	1.547	1.407	(relative intensity)		Rep.1	11.623	12.283	9.663	6.426	(relative intensity)
	Rep.2	1.361	1.477	1.567	1.444	(relative intensity)		Rep.2	9.876	13.608	8.736	5.74	(relative intensity)
	Rep.3	1.401	1.453	1.691	1.362	(relative intensity)		Rep.3	14.453	12.754	8.155	9.193	(relative intensity)
	Pale	Light						Pale	Light
		0	1	2.5	4	(h)			0	1	2.5	4	(h)
	Rep.1	1.756	1.571	1.475	1.441	(relative intensity)		Rep.1	22.925	16.788	7.664	3.338	(relative intensity)
	Rep.2	1.602	1.466	1.42	1.363	(relative intensity)		Rep.2	21.773	16.818	3.7	1.682	(relative intensity)
	Rep.3	1.619	1.497	1.41	1.473	(relative intensity)		Rep.3	23.95	17.112	8.388	2.162	(relative intensity)
	Pale	Dark						Pale	Dark
		0	1	2.5	4	(h)			0	1	2.5	4	(h)
	Rep.1	1.726	1.65	1.889	1.57	(relative intensity)		Rep.1	24.332	18.683	16.992	6.216	(relative intensity)
	Rep.2	1.824	1.623	1.824	1.618	(relative intensity)		Rep.2	24.227	21.061	16.622	5.797	(relative intensity)
	Rep.3	1.604	1.729	1.66	1.581	(relative intensity)		Rep.3	24.806	18.33	13.463	4.613	(relative intensity)

## Sheet: SFig. 1
Green	Dark				Green	Low light				Green	Hight light
	Rep. 1	Rep. 2	Rep. 3			Rep. 1	Rep. 2	Rep. 3			Rep. 1	Rep. 2	Rep. 3
0	0.464	0.458	0.447		0	0.434	0.447	0.416		0	0.407	0.41	0.407
90	0.477	0.473	0.468		90	0.446	0.441	0.436		90	0.388	0.459	0.403
180	0.449	0.447	0.453		180	0.458	0.468	0.453		180	0.428	0.416	0.441
360	0.437	0.465	0.455		360	0.473	0.49	0.467		360	0.45	0.467	0.447
720	0.461	0.492	0.41		720	0.529	0.524	0.548		720	0.486	0.49	0.473
1440	0.467	0.436	0.45		1440	0.708	0.705	0.662		1440	0.668	0.545	0.567
(min)	(x10^8 cells/mL)	(x10^8 cells/mL)	(x10^8 cells/mL)		(min)	(x10^8 cells/mL)	(x10^8 cells/mL)	(x10^8 cells/mL)		(min)	(x10^8 cells/mL)	(x10^8 cells/mL)	(x10^8 cells/mL)
Pale	Dark				Pale	Low light				Pale	Hight light
	Rep. 1	Rep. 2	Rep. 3			Rep. 1	Rep. 2	Rep. 3			Rep. 1	Rep. 2	Rep. 3
0	0.965	1.024	1.05		0	1.02	0.967	1.026		0	1.072	0.954	1.011
90	1.009	1.041	1.07		90	0.996	0.972	0.993		90	1.033	1.039	1.037
180	1.033	1.043	1.033		180	1.024	1.052	0.985		180	0.989	1.013	0.978
360	0.98	0.993	1.067		360	1.054	1.035	0.976		360	1.063	0.991	0.963
720	1.05	1.011	1.015		720	1.024	1.017	1.046		720	1.039	0.974	1.011
1440	0.97	1.054	1.041		1440	1.007	1.03	1.085		1440	1.037	1.041	1.024
(min)	(x10^8 cells/mL)	(x10^8 cells/mL)	(x10^8 cells/mL)		(min)	(x10^8 cells/mL)	(x10^8 cells/mL)	(x10^8 cells/mL)		(min)	(x10^8 cells/mL)	(x10^8 cells/mL)	(x10^8 cells/mL)

## Sheet: SFig. 2
	Green	Dark					Pale	Dark
	0	90	180	360	(min)		0	90	180	360	(min)
	86.36	97.81	107.77	136.64	(cells/mm^2)		87.61	91.59	113.49	125.19	(cells/mm^2)
	92.33	92.33	118.96	133.65	(cells/mm^2)		87.61	98.56	114.48	130.16	(cells/mm^2)
	89.35	88.35	101.29	136.39	(cells/mm^2)		92.58	94.57	117.22	128.92	(cells/mm^2)
	Green	Low light					Pale	Low light
	0	90	180	360	(min)		0	90	180	360	(min)
	100.55	103.29	127.92	142.86	(cells/mm^2)		93.33	103.04	124.69	148.83	(cells/mm^2)
	95.57	117.47	130.91	146.59	(cells/mm^2)		90.09	97.06	124.19	144.85	(cells/mm^2)
	96.57	108.01	137.13	157.04	(cells/mm^2)		83.13	97.56	121.2	152.81	(cells/mm^2)
	Green	High lignt					Pale	High lignt
	0	90	180	360	(min)		0	90	180	360	(min)
	103.53	67.2	77.4	83.62	(cells/mm^2)		82.38	87.36	109.01	119.96	(cells/mm^2)
	104.03	76.41	72.92	79.64	(cells/mm^2)		94.33	86.86	110	122.7	(cells/mm^2)
	89.35	69.19	76.66	89.35	(cells/mm^2)		86.11	83.62	103.78	125.68	(cells/mm^2)

## Sheet: SFig. 6
	Myosin type 1 (comp221724_c0_seq1|m.7380)
		Raw data (normalized with EF1 alpha)				Raw data/ Average I
		Rep. 1	Rep. 2	Rep. 3	Average I	Rep. 1	Rep. 2	Rep. 3	Average II
	Green dark	0.677107	0.514763	0.608345	0.600072	1.12838	0.857836	1.01379	1
	Green light	0.197202	0.210533	0.184869		0.328631	0.350847	0.308078	0.329185
	Pale dark	0.988914	1.01311	1.02269	1.00824	0.980834	1.00483	1.01434	1
	Pale light	0.851772	0.91755	0.973751		0.844812	0.910053	0.965794	0.906886
	w/o prey dark	0.901035	0.905722	0.968578	0.925112	0.973974	0.979041	1.04699	1
	w/o prey light	0.945461	0.909063	0.909648		1.022	0.982653	0.983284	0.995978
	w/o prey dark+H2O2	0.445994	0.465803	0.458544		0.482098	0.50351	0.495663	0.493757
	RB dark	0.977137	1.01371	1.07214	1.021	0.957043	0.992866	1.05009	1
	RB light	0.29861	0.274288	0.328011		0.292469	0.268647	0.321266	0.294127
	w/o chl dark	1.16116	0.958444	1.19278	1.10413	1.05166	0.868055	1.08029	1
	w/o chl light	1.3184	1.45523	1.45278		1.19407	1.31799	1.31577	1.27594
	Chl dark	1.18923	1.31756	1.35242	1.2864	0.924459	1.02422	1.05132	1
	Chl light	0.415139	0.455761	0.444897		0.322713	0.354292	0.345846	0.34095
	Myosin type II (comp226013_c0_seq2|m.5781)
		Raw data (normalized with EF1 alpha)				Raw data/ Average I
		Rep. 1	Rep. 2	Rep. 3	Average I	Rep. 1	Rep. 2	Rep. 3	Average II
	Green dark	0.555824	0.52721	0.521823	0.534952	1.03902	0.985527	0.975457	1
	Green light	0.105442	0.119667	0.136236		0.197105	0.223697	0.254669	0.225157
	Pale dark	1.25916	1.15765	0.969491	1.12877	1.11552	1.02559	0.858893	1
	Pale light	1.10626	1.31006	1.09466		0.980062	1.16061	0.96978	1.03682
	w/o prey dark	1.40264	1.30824	1.22264	1.31117	1.06976	0.997763	0.932478	1
	w/o prey light	1.04768	1.22838	0.935323		0.799039	0.936859	0.713348	0.816415
	w/o prey dark+H2O2	0.451024	0.566387	0.488242		0.343985	0.431969	0.37237	0.382775
	RB dark	0.991476	1.056	1.10431	1.0506	0.943727	1.00515	1.05113	1
	RB light	0.261571	0.323525	0.345317		0.248974	0.307944	0.328686	0.295201
	w/o chl dark	1.56297	1.87931	1.7644	1.73556	0.900557	1.08283	1.01662	1
	w/o chl light	1.30784	1.46773	1.70006		0.753555	0.845682	0.979547	0.859594
	Chl dark	1.54904	1.74523	1.97044	1.7549	0.88269	0.994488	1.12282	1
	Chl light	0.702373	0.71361	0.806838		0.400235	0.406638	0.459763	0.422212
	Myosin family protein (comp224888_c0_seq1|m.3961)
		Raw data (normalized with EF1 alpha)				Raw data/ Average I
		Rep. 1	Rep. 2	Rep. 3	Average I	Rep. 1	Rep. 2	Rep. 3	Average II
	Green dark	0.533639	0.508992	0.529977	0.524203	1.018	0.970983	1.01102	1
	Green light	0.164159	0.184653	0.164541		0.31316	0.352254	0.313888	0.326434
	Pale dark	1.16526	1.04944	1.17826	1.13099	1.0303	0.9279	1.0418	1
	Pale light	0.939125	0.960636	1.08011		0.830359	0.849378	0.955015	0.878251
	w/o prey dark	1.14696	1.20214	1.18136	1.17682	0.974626	1.02151	1.00386	1
	w/o prey light	0.837878	0.940608	1.0624		0.711985	0.799279	0.902774	0.804679
	w/o prey dark+H2O2	0.556045	0.497263	0.480944		0.472498	0.422548	0.408681	0.434576
	RB dark	1.5723	1.26198	1.20104	1.34511	1.1689	0.938202	0.892897	1
	RB light	0.398349	0.458169	0.418843		0.296147	0.340619	0.311382	0.316049
	w/o chl dark	1.28041	1.37629	1.24591	1.30087	0.984274	1.05797	0.957751	1
	w/o chl light	1.4114	1.6082	1.58089		1.08496	1.23625	1.21526	1.17883
	Chl dark	1.01136	1.32204	1.45212	1.26184	0.801494	1.04771	1.1508	1
	Chl light	0.604828	0.644224	0.59318		0.479323	0.510544	0.470092	0.486653
	Actin (comp226268_c0_seq1_m.15372)
		Raw data (normalized with EF1 alpha)				Raw data/ Average I
		Rep. 1	Rep. 2	Rep. 3	Average I	Rep. 1	Rep. 2	Rep. 3	Average II
	Green dark	0.358381	0.383911	0.368261	0.370184	0.968115	1.03708	0.994805	1
	Green light	0.146359	0.15228	0.123893		0.395367	0.411363	0.33468	0.38047
	Pale dark	1.59534	1.60404	1.26555	1.48831	1.07191	1.07776	0.850324	1
	Pale light	1.21364	1.01274	1.11875		0.815447	0.680465	0.751694	0.749202
	w/o prey dark	0.683428	0.654694	0.662653	0.666925	1.02474	0.981661	0.993595	1
	w/o prey light	0.56454	0.528766	0.529021		0.846482	0.792842	0.793224	0.810849
	w/o prey dark+H2O2	0.274122	0.284087	0.312219		0.411024	0.425965	0.468146	0.435045
	RB dark	0.749634	0.752998	0.484622	0.662418	1.13166	1.13674	0.731595	1
	RB light	0.233806	0.23095	0.219975		0.352959	0.348647	0.332079	0.344561
	w/o chl dark	1.86779	1.52477	1.63283	1.67513	1.11501	0.91024	0.974748	1
	w/o chl light	1.32186	1.23319	1.38337		0.789107	0.736178	0.825829	0.783705
	Chl dark	1.35467	1.30463	1.31339	1.32423	1.02299	0.985197	0.991814	1
	Chl light	0.747902	0.736967	0.747681		0.564783	0.556526	0.564616	0.561975
	Glutathione peroxidase (comp227059_c0_seq3|m.1915)
		Raw data (normalized with EF1 alpha)				Raw data/ Average I
		Rep. 1	Rep. 2	Rep. 3	Average I	Rep. 1	Rep. 2	Rep. 3	Average II
	Green dark	0.269582	0.276589	0.261236	0.269135	1.00166	1.02769	0.970648	1
	Green light	1.31214	1.40835	1.25823		4.87537	5.23286	4.67508	4.92777
	Pale dark	0.242658	0.234664	0.216002	0.231108	1.04998	1.01539	0.934637	1
	Pale light	1.62338	1.80599	1.8115		7.02434	7.81448	7.83833	7.55905
	w/o prey dark	0.27977	0.280757	0.288915	0.283147	0.988073	0.991557	1.02037	1
	w/o prey light	1.68257	1.80987	1.7061		5.94239	6.39198	6.02551	6.11996
	w/o prey dark+H2O2	0.70545	0.755721	0.748299		2.49146	2.669	2.64279	2.60109
	RB dark	0.257376	0.248754	0.245466	0.250532	1.02732	0.992903	0.979778	1
	RB light	0.823364	0.798354	0.806981		3.28647	3.18664	3.22107	3.23139
	w/o chl dark	0.26566	0.21902	0.249615	0.244765	1.08537	0.894818	1.01982	1
	w/o chl light	1.88642	2.1816	2.3386		7.70707	8.91302	9.55446	8.72485
	Chl dark	0.230811	0.244904	0.2555	0.243738	0.946961	1.00478	1.04825	1
	Chl light	1.62893	1.75202	1.84973		6.6831	7.18813	7.58899	7.15341
		Glutathione peroxidase (comp226183_c1_seq1|m.3708)
		Rep. 1	Rep. 2	Rep. 3	Average I	Rep. 1	Rep. 2	Rep. 3	Average II
	Green dark	0.242334	0.259633	0.255991	0.252652	0.959158	1.02763	1.01321	1
	Green light	1.15636	1.17573	1.27334		4.57686	4.65355	5.03989	4.75677
	Pale dark	0.253752	0.289001	0.218326	0.253693	1.00023	1.13918	0.860592	1
	Pale light	1.41199	1.4585	1.36916		5.56576	5.74909	5.39693	5.57059
	w/o prey dark	0.350003	0.373332	0.351239	0.358192	0.97714	1.04227	0.98059	1
	w/o prey light	1.67922	1.88366	1.82036		4.68804	5.25879	5.08209	5.00964
	w/o prey dark+H2O2	0.828489	0.947224	0.84989		2.31298	2.64446	2.37272	2.44339
	RB dark	0.306069	0.348723	0.314992	0.323261	0.946817	1.07876	0.974419	1
	RB light	2.62145	2.6388	2.82286		8.10938	8.16306	8.73245	8.33496
	w/o chl dark	0.4099	0.388123	0.374926	0.390983	1.04838	0.992685	0.958932	1
	w/o chl light	0.941778	0.968936	1.0196		2.40874	2.4782	2.60779	2.49825
	Chl dark	0.324596	0.359346	0.339533	0.341158	0.951452	1.05331	0.995237	1
	Chl light	6.14438	6.96254	6.24351		18.0104	20.4085	18.3009	18.9066
		COX15 (comp228272_c0_seq1|m.12304)
		Rep. 1	Rep. 2	Rep. 3	Average I	Rep. 1	Rep. 2	Rep. 3	Average II
	Green dark	0.140872	0.131494	0.131791	0.134719	1.04567	0.976064	0.978265	1
	Green light	1.22873	1.21468	1.24397		9.12067	9.01641	9.23385	9.12365
	Pale dark	0.108426	0.122121	0.110518	0.113688	0.953716	1.07417	0.972112	1
	Pale light	2.07379	2.22397	2.23614		18.241	19.562	19.6691	19.1573
	w/o prey dark	0.131157	0.136994	0.124678	0.130943	1.00163	1.04621	0.952156	1
	w/o prey light	1.3988	1.57819	1.57706		10.6825	12.0525	12.0439	11.593
	w/o prey dark+H2O2	0.159451	0.157166	0.140148		1.21772	1.20027	1.0703	1.16276
	RB dark	0.176441	0.208497	0.197662	0.1942	0.908552	1.07362	1.01783	1
	RB light	0.312833	0.327789	0.280818		1.61088	1.68789	1.44602	1.5816
	w/o chl dark	0.354769	0.363226	0.318669	0.345554	1.02667	1.05114	0.922195	1
	w/o chl light	1.71903	1.80833	1.58142		4.97472	5.23314	4.57648	4.92811
	Chl dark	0.17806	0.19769	0.172207	0.182652	0.974859	1.08233	0.942814	1
	Chl light	0.472175	0.479284	0.424407		2.5851	2.62402	2.32358	2.5109
		Phytoene desaturase (comp217346_c0_seq1|m.11870)
		Rep. 1	Rep. 2	Rep. 3	Average I	Rep. 1	Rep. 2	Rep. 3	Average II
	Green dark	0.00157826	0.0017074	0.00178828	0.00169131	0.933155	1.00951	1.05733	1
	Green light	1.20326	1.22865	1.16642		711.438	726.448	689.653	709.18
	Pale dark	0.00392353	0.00405388	0.00416056	0.00404599	0.969733	1.00195	1.02832	1
	Pale light	2.10625	2.07528	2.43704		520.577	512.924	602.335	545.279
	w/o prey dark	0.00282816	0.00306984	0.00250145	0.00279981	1.01012	1.09644	0.893433	1
	w/o prey light	1.46106	1.48382	1.50964		521.842	529.97	539.193	530.335
	w/o prey dark+H2O2	0.120826	0.120662	0.114581		43.1549	43.0966	40.9245	42.392
	RB dark	0.000188522	0.000279927	0.000196923	0.000221791	0.850001	1.26212	0.887877	1
	RB light	0.902781	0.90167	0.952396		4070.42	4065.41	4294.12	4143.32
	w/o chl dark	0.0126631	0.00957517	0.0117501	0.0113295	1.11772	0.845156	1.03713	1
	w/o chl light	2.0107	2.13121	2.23651		177.476	188.112	197.407	187.665
	Chl dark	0.000286755	0.000220743	0.00032584	0.000277779	1.03231	0.794669	1.17302	1
	Chl light	1.02577	1.07765	1.15627		3692.74	3879.5	4162.54	3911.59
		DNA-(apurinic or apyrimidinic site) lyase (comp225006_c0_seq1|m.7768)
		Rep. 1	Rep. 2	Rep. 3	Average I	Rep. 1	Rep. 2	Rep. 3	Average II
	Green dark	0.137656	0.189603	0.142521	0.156593	0.879064	1.2108	0.910138	1
	Green light	1.59386	1.50904	1.48082		10.1784	9.63669	9.45651	9.75718
	Pale dark	0.140547	0.127865	0.125777	0.131396	1.06964	0.973126	0.957233	1
	Pale light	1.49661	1.79737	1.6664		11.3901	13.679	12.6823	12.5838
	w/o prey dark	0.141069	0.178569	0.162219	0.160619	0.878283	1.11176	1.00996	1
	w/o prey light	1.30603	1.56864	1.51197		8.13124	9.76622	9.41339	9.10362
	w/o prey dark+H2O2	0.48522	0.510783	0.460809		3.02094	3.18009	2.86895	3.02333
	RB dark	0.198458	0.21824	0.183736	0.200145	0.991574	1.09041	0.918014	1
	RB light	0.904024	0.951689	0.829364		4.51685	4.755	4.14382	4.47189
	w/o chl dark	0.174739	0.166767	0.167092	0.169533	1.03071	0.983687	0.985602	1
	w/o chl light	1.62778	1.76	1.43735		9.60154	10.3815	8.47828	9.4871
	Chl dark	0.162178	0.19063	0.169028	0.173945	0.93235	1.09592	0.971729	1
	Chl light	1.77671	2.0607	1.71248		10.2142	11.8468	9.84493	10.6353
		Deoxyribodipyrimidine photo-lyase (comp222533_c0_seq1|m.15479)
		Rep. 1	Rep. 2	Rep. 3	Average I	Rep. 1	Rep. 2	Rep. 3	Average II
	Green dark	0.0144879	0.0149537	0.0150343	0.0148253	0.97724	1.00866	1.0141	1
	Green light	1.09946	1.234	1.18748		74.1614	83.2359	80.0982	79.1652
	Pale dark	0.000277112	0.000251417	0.000206809	0.000245113	1.13055	1.02572	0.843731	1
	Pale light	2.52914	2.75177	2.59188		10318.3	11226.5	10574.2	10706.3
	w/o prey dark	0.000134112	8.63e-05	0.000152096	0.000124162	1.08014	0.694879	1.22498	1
	w/o prey light	1.45918	1.43291	1.51491		11752.2	11540.7	12201.1	11831.3
	w/o prey dark+H2O2	0.0914195	0.0716782	0.0863456		736.293	577.297	695.428	669.672
	RB dark	9.44e-05	6.52e-05	8.7e-05	8.22e-05	1.15	0.794	1.06	1
	RB light	0.656316	0.741454	0.704525		7980	9020	8570	8522.68
	w/o chl dark	0.00014509	0.000270671	0.000300516	0.000238759	0.607684	1.13366	1.25866	1
	w/o chl light	2.69901	3.32498	3.21358		11304.3	13926.1	13459.5	12896.6
	Chl dark	3.58e-05	4.81e-05	3.92e-05	4.1e-05	0.872	1.17	0.955	1
	Chl light	2.95778	3.28744	3.32721		72100	80200	81100	77814
		PAO-like 1 (comp196469_c0_seq1|m.12866)
		Rep. 1	Rep. 2	Rep. 3	Average I	Rep. 1	Rep. 2	Rep. 3	Average II
	Green dark	0.0068155	0.00640387	0.00649612	0.00657183	1.03708	0.974442	0.98848	1
	Green light	1.34383	1.58274	1.63744		204.483	240.837	249.161	231.494
	Pale dark	0.0324879	0.0312203	0.0296159	0.031108	1.04436	1.00361	0.952034	1
	Pale light	2.04106	1.48668	1.89213		65.612	47.791	60.8246	58.0759
	w/o prey dark	0.00198103	0.00216702	0.00188142	0.00200982	0.985674	1.07822	0.93611	1
	w/o prey light	0.403756	0.429352	0.469039		200.891	213.627	233.373	215.964
	w/o prey dark+H2O2	0.0509618	0.0502244	0.0528994		25.3564	24.9895	26.3204	25.5554
	RB dark	0.000520533	0.000440536	0.000601855	0.000520975	0.999152	0.8456	1.15525	1
	RB light	0.338639	0.278823	0.311127		650.01	535.194	597.201	594.135
	w/o chl dark	0.00677963	0.00521977	0.00559913	0.00586618	1.15571	0.889807	0.954478	1
	w/o chl light	0.608524	0.564045	0.614349		103.734	96.1521	104.727	101.538
	Chl dark	0.00271515	0.00256852	0.00221372	0.00249913	1.08644	1.02776	0.885796	1
	Chl light	1.45088	1.22501	1.50816		580.554	490.176	603.473	558.068
		PAO-like 2 (comp224603_c0_seq1|m.12628)
		Rep. 1	Rep. 2	Rep. 3	Average I	Rep. 1	Rep. 2	Rep. 3	Average II
	Green dark	0.114698	0.104082	0.101452	0.106744	1.07451	0.975064	0.950422	1
	Green light	2.91837	2.92001	2.46374		27.34	27.3553	23.0809	25.9254
	Pale dark	0.0032049	0.00316898	0.0027148	0.00302956	1.05788	1.04602	0.896104	1
	Pale light	1.10578	1.1735	1.13019		364.996	387.35	373.054	375.133
	w/o prey dark	0.00389129	0.00417611	0.00324521	0.00377087	1.03193	1.10747	0.860599	1
	w/o prey light	0.789817	0.853523	0.80918		209.452	226.347	214.587	216.795
	w/o prey dark+H2O2	0.0488009	0.0474331	0.0439164		12.9416	12.5788	11.6462	12.3889
	RB dark	0.00169019	0.00195735	0.00201365	0.00188706	0.895671	1.03725	1.06708	1
	RB light	0.155353	0.164992	0.146775		82.3255	87.4334	77.7795	82.5128
	w/o chl dark	0.00539283	0.00419166	0.00316661	0.00425037	1.26879	0.986189	0.745021	1
	w/o chl light	0.725563	0.805988	0.754606		170.706	189.628	177.539	179.291
	Chl dark	0.0052086	0.0115577	0.0113426	0.00936963	0.555902	1.23353	1.21057	1
	Chl light	0.229519	0.233603	0.208281		24.496	24.9319	22.2294	23.8858
